# Supplementary material for: Quantitative proteomic dataset of the moss Physcomitrium patens SMG1 KO mutant line
Source: Data Brief. 2021 Dec 11;40:107706. doi: 10.1016/j.dib.2021.107706 (PMC8683683; doi:10.1016/j.dib.2021.107706)
Supplement: Supplementary file 1 [file mmc1.xlsx]

## Sheet: proteins
Table S1. The list of identified proteins.
Protein Group	Protein Group ID
Accession	The accession number of the protein as seen in the FASTA database (Phytozome accession).
Significance	Paired T-test is used for significance calculation when all samples are put in a single group. The ANOVA method is used for significance calculation when there are more than one groups in the experiment settings. Scores will only be calculated for protein groups identified from samples that are in groups.
-10lgP	The PEAKS protein score (-10lgP) is calculated as the weighted sum of the -10lgP scores of the protein's supporting peptides. After removing any redundant peptides, the supporting peptides are sorted by -10lgP scores in descending order, and the k-th ranked peptide contributes to the weighted sum with a weight of 1/k..
Intensity iTRAQ8-113 - Intensity iTRAQ8-121	Intensisies of the protein group in each sample
Intensity WT(iTRAQ8-113; iTRAQ8-115; iTRAQ8-119)	Mean intensity in wild-type samples
Intensity SMG(iTRAQ8-114; iTRAQ8-116; iTRAQ8-121)	Mean intensity in smg1 samples
Ratio WT(iTRAQ8-113; iTRAQ8-115; iTRAQ8-119)	Mean intensity in wild-type samples / Mean intensity in wild-type samples
Ratio SMG(iTRAQ8-114; iTRAQ8-116; iTRAQ8-121)	Mean intensity in smg1 samples / Mean intensity in wild-type samples
Coverage (%)	The percentage of the protein sequence that is covered by supporting peptides. The coverage is visualized by a colored bar. Light blue blocks indicate the parts of the sequence covered by low-confidence peptides. Dark blue blocks indicate the parts covered by high-confidence peptides. This is the total coverage including results from all samples.
#Peptides	The number of high-confidence supporting peptides.
#Unique	The number of high-confidence supporting peptides that are mapped to only one protein group. Unique peptides with same sequence but different modifications are only counted once in this number.
PTM	The identified modifications displayed with color-coded icons.
Avg. Mass	The protein mass calculated using the average mass.
Description	The protein's header information as seen in the FASTA database.
Protein Group	Protein ID	Accession	Significance	-10lgP	Intensity iTRAQ8-113	Intensity iTRAQ8-115	Intensity iTRAQ8-119	Intensity iTRAQ8-114	Intensity iTRAQ8-116	Intensity iTRAQ8-121	Intensity WT(iTRAQ8-113; iTRAQ8-115; iTRAQ8-119)	Intensity SMG(iTRAQ8-114; iTRAQ8-116; iTRAQ8-121)	Ratio WT(iTRAQ8-113; iTRAQ8-115; iTRAQ8-119)	Ratio SMG(iTRAQ8-114; iTRAQ8-116; iTRAQ8-121)	Coverage (%)	#Peptides	#Unique	PTM	Avg. Mass	Description
2	180	Pp3c15_12990V3.1	1.11	650.84	2.656E8	2.223E8	1.979E8	2.2E8	2.382E8	2.432E8	2.459E8	2.587E8	1.00	1.05	36	40	40	iTRAQ 8plex (K N-term); Oxidation (M)	103477	pep chromosome:Phypa_V3:15:8675771:8682762:1 gene:Pp3c15_12990 transcript:Pp3c15_12990V3.1 gene_biotype:protein_coding transcript_biotype:protein_coding
2	181	Pp3c15_12990V3.2	1.11	650.84	2.656E8	2.223E8	1.979E8	2.2E8	2.382E8	2.432E8	2.459E8	2.587E8	1.00	1.05	36	40	40	iTRAQ 8plex (K N-term); Oxidation (M)	103477	pep chromosome:Phypa_V3:15:8676028:8681223:1 gene:Pp3c15_12990 transcript:Pp3c15_12990V3.2 gene_biotype:protein_coding transcript_biotype:protein_coding
2	182	Pp3c15_13020V3.2	1.11	650.84	2.656E8	2.223E8	1.979E8	2.2E8	2.382E8	2.432E8	2.459E8	2.587E8	1.00	1.05	36	40	40	iTRAQ 8plex (K N-term); Oxidation (M)	103477	pep chromosome:Phypa_V3:15:8681459:8686669:-1 gene:Pp3c15_13020 transcript:Pp3c15_13020V3.2 gene_biotype:protein_coding transcript_biotype:protein_coding
2	183	Pp3c15_13020V3.1	1.11	650.84	2.656E8	2.223E8	1.979E8	2.2E8	2.382E8	2.432E8	2.459E8	2.587E8	1.00	1.05	36	40	40	iTRAQ 8plex (K N-term); Oxidation (M)	103477	pep chromosome:Phypa_V3:15:8681337:8686898:-1 gene:Pp3c15_13020 transcript:Pp3c15_13020V3.1 gene_biotype:protein_coding transcript_biotype:protein_coding
21	395	Pp3c8_17940V3.2	12.12	616.91	6.004E7	5.658E7	6.084E7	7.126E7	7.119E7	8.883E7	6.684E7	8.774E7	1.00	1.31	17	32	28	Carbamidomethylation; iTRAQ 8plex (K N-term); Oxidation (M)	177224	pep chromosome:Phypa_V3:8:11648564:11659946:-1 gene:Pp3c8_17940 transcript:Pp3c8_17940V3.2 gene_biotype:protein_coding transcript_biotype:protein_coding
21	396	Pp3c8_17940V3.1	12.12	616.91	6.004E7	5.658E7	6.084E7	7.126E7	7.119E7	8.883E7	6.684E7	8.774E7	1.00	1.31	17	32	28	Carbamidomethylation; iTRAQ 8plex (K N-term); Oxidation (M)	177224	pep chromosome:Phypa_V3:8:11648394:11659992:-1 gene:Pp3c8_17940 transcript:Pp3c8_17940V3.1 gene_biotype:protein_coding transcript_biotype:protein_coding
31	341	Pp3c16_4550V3.1	0.98	609.86	2.324E7	2.944E7	2.316E7	2.523E7	2.623E7	2.569E7	2.716E7	2.749E7	1.00	1.01	11	20	12	iTRAQ 8plex (K N-term); Oxidation (M)	112179	pep chromosome:Phypa_V3:16:3174129:3179999:-1 gene:Pp3c16_4550 transcript:Pp3c16_4550V3.1 gene_biotype:protein_coding transcript_biotype:protein_coding description:Glycine cleavage system P protein [Source:UniProtKB/TrEMBL;Acc:A9RLL8]
31	342	Pp3c16_4550V3.2	0.98	609.86	2.324E7	2.944E7	2.316E7	2.523E7	2.623E7	2.569E7	2.716E7	2.749E7	1.00	1.01	11	20	12	iTRAQ 8plex (K N-term); Oxidation (M)	112179	pep chromosome:Phypa_V3:16:3174449:3180099:-1 gene:Pp3c16_4550 transcript:Pp3c16_4550V3.2 gene_biotype:protein_coding transcript_biotype:protein_coding description:Glycine cleavage system P protein [Source:UniProtKB/TrEMBL;Acc:A9RLL8]
31	343	Pp3c16_4520V3.2	0.98	609.86	2.324E7	2.944E7	2.316E7	2.523E7	2.623E7	2.569E7	2.716E7	2.749E7	1.00	1.01	11	20	12	iTRAQ 8plex (K N-term); Oxidation (M)	112179	pep chromosome:Phypa_V3:16:3153969:3159445:1 gene:Pp3c16_4520 transcript:Pp3c16_4520V3.2 gene_biotype:protein_coding transcript_biotype:protein_coding description:Glycine cleavage system P protein [Source:UniProtKB/TrEMBL;Acc:A9RLL8]
31	344	Pp3c16_4520V3.1	0.98	609.86	2.324E7	2.944E7	2.316E7	2.523E7	2.623E7	2.569E7	2.716E7	2.749E7	1.00	1.01	11	20	12	iTRAQ 8plex (K N-term); Oxidation (M)	112179	pep chromosome:Phypa_V3:16:3153984:3159758:1 gene:Pp3c16_4520 transcript:Pp3c16_4520V3.1 gene_biotype:protein_coding transcript_biotype:protein_coding description:Glycine cleavage system P protein [Source:UniProtKB/TrEMBL;Acc:A9RLL8]
4	95	Pp3c15_12410V3.3	0.56	604.81	9.666E5	1.322E6	1.668E6	9.435E5	1.294E6	1.991E6	1.776E6	2.006E6	1.00	1.13	9	19	4	iTRAQ 8plex (K N-term); Oxidation (M)	48325	pep chromosome:Phypa_V3:15:8250161:8252926:-1 gene:Pp3c15_12410 transcript:Pp3c15_12410V3.3 gene_biotype:protein_coding transcript_biotype:protein_coding
4	96	Pp3c15_12410V3.1	0.56	604.81	9.666E5	1.322E6	1.668E6	9.435E5	1.294E6	1.991E6	1.776E6	2.006E6	1.00	1.13	9	19	4	iTRAQ 8plex (K N-term); Oxidation (M)	48325	pep chromosome:Phypa_V3:15:8250156:8252924:-1 gene:Pp3c15_12410 transcript:Pp3c15_12410V3.1 gene_biotype:protein_coding transcript_biotype:protein_coding
4	97	Pp3c15_12410V3.2	0.56	604.81	9.666E5	1.322E6	1.668E6	9.435E5	1.294E6	1.991E6	1.776E6	2.006E6	1.00	1.13	9	19	4	iTRAQ 8plex (K N-term); Oxidation (M)	48325	pep chromosome:Phypa_V3:15:8247652:8252926:-1 gene:Pp3c15_12410 transcript:Pp3c15_12410V3.2 gene_biotype:protein_coding transcript_biotype:protein_coding
3	38	Pp3c9_5310V3.1	2.83	601.04	0	0	4.367E4	0	3.991E4	4.345E4	4.367E4	4.168E4	1.00	0.95	3	16	1	iTRAQ 8plex (K N-term)	48133	pep chromosome:Phypa_V3:9:3010118:3013034:-1 gene:Pp3c9_5310 transcript:Pp3c9_5310V3.1 gene_biotype:protein_coding transcript_biotype:protein_coding description:Predicted protein [Source:UniProtKB/TrEMBL;Acc:A9TBP0]
3	39	Pp3c9_5310V3.2	2.83	601.04	0	0	4.367E4	0	3.991E4	4.345E4	4.367E4	4.168E4	1.00	0.95	3	16	1	iTRAQ 8plex (K N-term)	48133	pep chromosome:Phypa_V3:9:3010296:3012883:-1 gene:Pp3c9_5310 transcript:Pp3c9_5310V3.2 gene_biotype:protein_coding transcript_biotype:protein_coding description:Predicted protein [Source:UniProtKB/TrEMBL;Acc:A9TBP0]
7	159	Pp3c15_12980V3.2	1.61	598.16	1.84E7	1.796E7	1.918E7	1.692E7	1.749E7	1.993E7	2.111E7	2.119E7	1.00	1.00	6	37	9	iTRAQ 8plex (K N-term); Oxidation (M)	105280	pep chromosome:Phypa_V3:15:8669787:8674978:1 gene:Pp3c15_12980 transcript:Pp3c15_12980V3.2 gene_biotype:protein_coding transcript_biotype:protein_coding
7	160	Pp3c15_12980V3.1	1.61	598.16	1.84E7	1.796E7	1.918E7	1.692E7	1.749E7	1.993E7	2.111E7	2.119E7	1.00	1.00	6	37	9	iTRAQ 8plex (K N-term); Oxidation (M)	105280	pep chromosome:Phypa_V3:15:8670033:8674709:1 gene:Pp3c15_12980 transcript:Pp3c15_12980V3.1 gene_biotype:protein_coding transcript_biotype:protein_coding
1	142	PhpapaCp031	0.07	592.95	5.004E9	4.831E9	4.865E9	5.028E9	5.281E9	4.447E9	4.946E9	4.988E9	1.00	1.01	49	24	24	Carbamidomethylation; iTRAQ 8plex (K N-term); Oxidation (M)	52705	NP_904194.1 rbcL ribulose-1 5-bisphosphate carboxylase/oxygenase large subunit
10	120	Pp3c15_13040V3.1	1.65	586.35	3.182E7	4.24E7	3.412E7	2.885E7	4.24E7	3.101E7	3.968E7	3.612E7	1.00	0.91	9	37	8	iTRAQ 8plex (K N-term); Oxidation (M)	105384	pep chromosome:Phypa_V3:15:8716031:8720663:-1 gene:Pp3c15_13040 transcript:Pp3c15_13040V3.1 gene_biotype:protein_coding transcript_biotype:protein_coding description:Lipoxygenase-2 [Source:UniProtKB/TrEMBL;Acc:A4ZFY7]
10	121	Pp3c15_13040V3.2	1.65	586.35	3.182E7	4.24E7	3.412E7	2.885E7	4.24E7	3.101E7	3.968E7	3.612E7	1.00	0.91	9	37	8	iTRAQ 8plex (K N-term); Oxidation (M)	105384	pep chromosome:Phypa_V3:15:8715959:8720702:-1 gene:Pp3c15_13040 transcript:Pp3c15_13040V3.2 gene_biotype:protein_coding transcript_biotype:protein_coding description:Lipoxygenase-2 [Source:UniProtKB/TrEMBL;Acc:A4ZFY7]
37	391	Pp3c27_5030V3.1	13.50	584.69	1.392E7	1.31E7	1.427E7	1.291E7	1.17E7	1.147E7	1.376E7	1.203E7	1.00	0.87	6	14	6	iTRAQ 8plex (K N-term)	112556	pep chromosome:Phypa_V3:27:2921873:2927449:-1 gene:Pp3c27_5030 transcript:Pp3c27_5030V3.1 gene_biotype:protein_coding transcript_biotype:protein_coding description:Glycine cleavage system P protein [Source:UniProtKB/TrEMBL;Acc:A0A2K1IAR7]
37	392	Pp3c27_5030V3.2	13.50	584.69	1.392E7	1.31E7	1.427E7	1.291E7	1.17E7	1.147E7	1.376E7	1.203E7	1.00	0.87	6	14	6	iTRAQ 8plex (K N-term)	112556	pep chromosome:Phypa_V3:27:2921873:2927349:-1 gene:Pp3c27_5030 transcript:Pp3c27_5030V3.2 gene_biotype:protein_coding transcript_biotype:protein_coding description:Glycine cleavage system P protein [Source:UniProtKB/TrEMBL;Acc:A0A2K1IAR7]
8	148	Pp3c26_7220V3.2	3.59	573.43	2.058E7	2.607E7	1.843E7	2.622E7	2.617E7	2.034E7	2.349E7	2.424E7	1.00	1.03	7	24	7	iTRAQ 8plex (K N-term)	84669	pep chromosome:Phypa_V3:26:4123443:4127557:1 gene:Pp3c26_7220 transcript:Pp3c26_7220V3.2 gene_biotype:protein_coding transcript_biotype:protein_coding description:Predicted protein [Source:UniProtKB/TrEMBL;Acc:A9U0A5]
8	149	Pp3c26_7220V3.5	3.59	573.43	2.058E7	2.607E7	1.843E7	2.622E7	2.617E7	2.034E7	2.349E7	2.424E7	1.00	1.03	7	24	7	iTRAQ 8plex (K N-term)	84669	pep chromosome:Phypa_V3:26:4123287:4127557:1 gene:Pp3c26_7220 transcript:Pp3c26_7220V3.5 gene_biotype:protein_coding transcript_biotype:protein_coding description:Predicted protein [Source:UniProtKB/TrEMBL;Acc:A9U0A5]
8	150	Pp3c26_7220V3.1	3.59	573.43	2.058E7	2.607E7	1.843E7	2.622E7	2.617E7	2.034E7	2.349E7	2.424E7	1.00	1.03	7	24	7	iTRAQ 8plex (K N-term)	84669	pep chromosome:Phypa_V3:26:4123446:4127557:1 gene:Pp3c26_7220 transcript:Pp3c26_7220V3.1 gene_biotype:protein_coding transcript_biotype:protein_coding description:Predicted protein [Source:UniProtKB/TrEMBL;Acc:A9U0A5]
8	151	Pp3c26_7220V3.3	3.59	573.43	2.058E7	2.607E7	1.843E7	2.622E7	2.617E7	2.034E7	2.349E7	2.424E7	1.00	1.03	7	24	7	iTRAQ 8plex (K N-term)	84669	pep chromosome:Phypa_V3:26:4123612:4127557:1 gene:Pp3c26_7220 transcript:Pp3c26_7220V3.3 gene_biotype:protein_coding transcript_biotype:protein_coding description:Predicted protein [Source:UniProtKB/TrEMBL;Acc:A9U0A5]
8	152	Pp3c26_7220V3.4	3.59	573.43	2.058E7	2.607E7	1.843E7	2.622E7	2.617E7	2.034E7	2.349E7	2.424E7	1.00	1.03	7	24	7	iTRAQ 8plex (K N-term)	84669	pep chromosome:Phypa_V3:26:4123031:4127557:1 gene:Pp3c26_7220 transcript:Pp3c26_7220V3.4 gene_biotype:protein_coding transcript_biotype:protein_coding description:Predicted protein [Source:UniProtKB/TrEMBL;Acc:A9U0A5]
9	140	Pp3c21_3730V3.2	3.41	567.65	1.339E7	1.196E7	1.256E7	1.282E7	1.256E7	1.404E7	1.46E7	1.521E7	1.00	1.04	6	23	6	iTRAQ 8plex (K N-term)	84565	pep chromosome:Phypa_V3:21:2256114:2260829:-1 gene:Pp3c21_3730 transcript:Pp3c21_3730V3.2 gene_biotype:protein_coding transcript_biotype:protein_coding description:Predicted protein [Source:UniProtKB/TrEMBL;Acc:A9RT52]
9	141	Pp3c21_3730V3.1	3.41	567.65	1.339E7	1.196E7	1.256E7	1.282E7	1.256E7	1.404E7	1.46E7	1.521E7	1.00	1.04	6	23	6	iTRAQ 8plex (K N-term)	84565	pep chromosome:Phypa_V3:21:2256248:2260827:-1 gene:Pp3c21_3730 transcript:Pp3c21_3730V3.1 gene_biotype:protein_coding transcript_biotype:protein_coding description:Predicted protein [Source:UniProtKB/TrEMBL;Acc:A9RT52]
117	696	Pp3c2_3220V3.2	5.76	566.09	7.141E6	5.822E6	5.838E6	6.919E6	6.684E6	7.14E6	6.267E6	6.914E6	1.00	1.10	2	26	3	iTRAQ 8plex (K N-term)	193030	pep chromosome:Phypa_V3:2:2078062:2088592:-1 gene:Pp3c2_3220 transcript:Pp3c2_3220V3.2 gene_biotype:protein_coding transcript_biotype:protein_coding description:Clathrin heavy chain [Source:UniProtKB/TrEMBL;Acc:A9RFW2]
117	697	Pp3c2_3220V3.1	5.76	566.09	7.141E6	5.822E6	5.838E6	6.919E6	6.684E6	7.14E6	6.267E6	6.914E6	1.00	1.10	2	26	3	iTRAQ 8plex (K N-term)	193030	pep chromosome:Phypa_V3:2:2077804:2088546:-1 gene:Pp3c2_3220 transcript:Pp3c2_3220V3.1 gene_biotype:protein_coding transcript_biotype:protein_coding description:Clathrin heavy chain [Source:UniProtKB/TrEMBL;Acc:A9RFW2]
6	106	Pp3c18_21210V3.2	13.53	565.09	3.864E7	4.444E7	4.279E7	3.028E7	3.725E7	3.347E7	4.566E7	3.574E7	1.00	0.78	11	25	10	iTRAQ 8plex (K N-term)	84520	pep chromosome:Phypa_V3:18:14938953:14943793:-1 gene:Pp3c18_21210 transcript:Pp3c18_21210V3.2 gene_biotype:protein_coding transcript_biotype:protein_coding description:Predicted protein [Source:UniProtKB/TrEMBL;Acc:A9RWS2]
6	107	Pp3c18_21210V3.1	13.53	565.09	3.864E7	4.444E7	4.279E7	3.028E7	3.725E7	3.347E7	4.566E7	3.574E7	1.00	0.78	11	25	10	iTRAQ 8plex (K N-term)	84520	pep chromosome:Phypa_V3:18:14939028:14943918:-1 gene:Pp3c18_21210 transcript:Pp3c18_21210V3.1 gene_biotype:protein_coding transcript_biotype:protein_coding description:Predicted protein [Source:UniProtKB/TrEMBL;Acc:A9RWS2]
6	108	Pp3c18_21210V3.3	13.53	565.09	3.864E7	4.444E7	4.279E7	3.028E7	3.725E7	3.347E7	4.566E7	3.574E7	1.00	0.78	11	25	10	iTRAQ 8plex (K N-term)	84520	pep chromosome:Phypa_V3:18:14938953:14943793:-1 gene:Pp3c18_21210 transcript:Pp3c18_21210V3.3 gene_biotype:protein_coding transcript_biotype:protein_coding description:Predicted protein [Source:UniProtKB/TrEMBL;Acc:A9RWS2]
128	779	Pp3c1_37710V3.2	3.10	563.00	2.062E6	1.823E6	1.692E6	1.808E6	1.777E6	3.448E6	1.859E6	3.509E6	1.00	1.89	1	26	3	iTRAQ 8plex (K N-term)	192845	pep chromosome:Phypa_V3:1:26110962:26121420:-1 gene:Pp3c1_37710 transcript:Pp3c1_37710V3.2 gene_biotype:protein_coding transcript_biotype:protein_coding description:Clathrin heavy chain [Source:UniProtKB/TrEMBL;Acc:A9T0L4]
128	780	Pp3c1_37710V3.1	3.10	563.00	2.062E6	1.823E6	1.692E6	1.808E6	1.777E6	3.448E6	1.859E6	3.509E6	1.00	1.89	1	26	3	iTRAQ 8plex (K N-term)	192845	pep chromosome:Phypa_V3:1:26110902:26121435:-1 gene:Pp3c1_37710 transcript:Pp3c1_37710V3.1 gene_biotype:protein_coding transcript_biotype:protein_coding description:Clathrin heavy chain [Source:UniProtKB/TrEMBL;Acc:A9T0L4]
28	231	Pp3c9_6690V3.1	0.00	555.63	2.57E7	2.099E7	1.979E7	2.198E7	2.18E7	2.227E7	2.216E7	2.202E7	1.00	0.99	5	26	3	Carbamidomethylation; iTRAQ 8plex (K N-term)	80859	pep chromosome:Phypa_V3:9:3810723:3813891:1 gene:Pp3c9_6690 transcript:Pp3c9_6690V3.1 gene_biotype:protein_coding transcript_biotype:protein_coding description:Predicted protein [Source:UniProtKB/TrEMBL;Acc:A9TFL9]
28	232	Pp3c9_6690V3.2	0.00	555.63	2.57E7	2.099E7	1.979E7	2.198E7	2.18E7	2.227E7	2.216E7	2.202E7	1.00	0.99	5	26	3	Carbamidomethylation; iTRAQ 8plex (K N-term)	80859	pep chromosome:Phypa_V3:9:3810764:3813651:1 gene:Pp3c9_6690 transcript:Pp3c9_6690V3.2 gene_biotype:protein_coding transcript_biotype:protein_coding description:Predicted protein [Source:UniProtKB/TrEMBL;Acc:A9TFL9]
28	239	Pp3c9_6640V3.1	0.00	555.63	2.57E7	2.099E7	1.979E7	2.198E7	2.18E7	2.227E7	2.216E7	2.202E7	1.00	0.99	5	26	3	Carbamidomethylation; iTRAQ 8plex (K N-term)	81212	pep chromosome:Phypa_V3:9:3792759:3795809:-1 gene:Pp3c9_6640 transcript:Pp3c9_6640V3.1 gene_biotype:protein_coding transcript_biotype:protein_coding description:Predicted protein [Source:UniProtKB/TrEMBL;Acc:A9TFM2]
28	240	Pp3c9_6640V3.3	0.00	555.63	2.57E7	2.099E7	1.979E7	2.198E7	2.18E7	2.227E7	2.216E7	2.202E7	1.00	0.99	5	26	3	Carbamidomethylation; iTRAQ 8plex (K N-term)	81212	pep chromosome:Phypa_V3:9:3792429:3795826:-1 gene:Pp3c9_6640 transcript:Pp3c9_6640V3.3 gene_biotype:protein_coding transcript_biotype:protein_coding description:Predicted protein [Source:UniProtKB/TrEMBL;Acc:A9TFM2]
32	202	Pp3c15_4270V3.2	0.16	540.83	7.146E6	7.794E6	5.757E6	7.823E6	6.815E6	5.91E6	6.899E6	6.849E6	1.00	0.99	4	24	3	iTRAQ 8plex (K N-term)	80456	pep chromosome:Phypa_V3:15:2714911:2718134:1 gene:Pp3c15_4270 transcript:Pp3c15_4270V3.2 gene_biotype:protein_coding transcript_biotype:protein_coding description:Predicted protein [Source:UniProtKB/TrEMBL;Acc:A9SIS2]
32	203	Pp3c15_4270V3.1	0.16	540.83	7.146E6	7.794E6	5.757E6	7.823E6	6.815E6	5.91E6	6.899E6	6.849E6	1.00	0.99	4	24	3	iTRAQ 8plex (K N-term)	80456	pep chromosome:Phypa_V3:15:2714924:2717836:1 gene:Pp3c15_4270 transcript:Pp3c15_4270V3.1 gene_biotype:protein_coding transcript_biotype:protein_coding description:Predicted protein [Source:UniProtKB/TrEMBL;Acc:A9SIS2]
16	143	Pp3c3_26590V3.1	0.21	533.28	2.892E6	2.955E6	3.043E6	3.098E6	2.387E6	3.438E6	3.439E6	3.594E6	1.00	1.04	4	20	3	Carbamidomethylation; iTRAQ 8plex (K N-term)	71087	pep chromosome:Phypa_V3:3:18245638:18248898:-1 gene:Pp3c3_26590 transcript:Pp3c3_26590V3.1 gene_biotype:protein_coding transcript_biotype:protein_coding description:Predicted protein [Source:UniProtKB/TrEMBL;Acc:A9TWR9]
16	144	Pp3c3_26590V3.2	0.21	533.28	2.892E6	2.955E6	3.043E6	3.098E6	2.387E6	3.438E6	3.439E6	3.594E6	1.00	1.04	4	20	3	Carbamidomethylation; iTRAQ 8plex (K N-term)	71087	pep chromosome:Phypa_V3:3:18245337:18248951:-1 gene:Pp3c3_26590 transcript:Pp3c3_26590V3.2 gene_biotype:protein_coding transcript_biotype:protein_coding description:Predicted protein [Source:UniProtKB/TrEMBL;Acc:A9TWR9]
121	118	Pp3c17_14660V3.1	1.09	532.56	4.847E7	4.892E7	5.634E7	4.473E7	4.895E7	5.652E7	5.799E7	5.839E7	1.00	1.01	18	11	11	Carbamidomethylation; iTRAQ 8plex (K N-term)	52881	pep chromosome:Phypa_V3:17:10115596:10118697:-1 gene:Pp3c17_14660 transcript:Pp3c17_14660V3.1 gene_biotype:protein_coding transcript_biotype:protein_coding description:Dihydrolipoyl dehydrogenase [Source:UniProtKB/TrEMBL;Acc:A9SNH9]
121	119	Pp3c17_14660V3.2	1.09	532.56	4.847E7	4.892E7	5.634E7	4.473E7	4.895E7	5.652E7	5.799E7	5.839E7	1.00	1.01	18	11	11	Carbamidomethylation; iTRAQ 8plex (K N-term)	52881	pep chromosome:Phypa_V3:17:10115790:10118634:-1 gene:Pp3c17_14660 transcript:Pp3c17_14660V3.2 gene_biotype:protein_coding transcript_biotype:protein_coding description:Dihydrolipoyl dehydrogenase [Source:UniProtKB/TrEMBL;Acc:A9SNH9]
13	161	Pp3c7_26760V3.1	0.05	532.52	4.062E5	3.841E5	2.692E5	3.827E5	4.132E5	2.63E5	3.532E5	3.53E5	1.00	1.00	4	23	1	iTRAQ 8plex (K N-term)	70975	pep chromosome:Phypa_V3:7:17789749:17793163:1 gene:Pp3c7_26760 transcript:Pp3c7_26760V3.1 gene_biotype:protein_coding transcript_biotype:protein_coding
13	162	Pp3c7_26760V3.2	0.05	532.52	4.062E5	3.841E5	2.692E5	3.827E5	4.132E5	2.63E5	3.532E5	3.53E5	1.00	1.00	4	23	1	iTRAQ 8plex (K N-term)	70975	pep chromosome:Phypa_V3:7:17790135:17792942:1 gene:Pp3c7_26760 transcript:Pp3c7_26760V3.2 gene_biotype:protein_coding transcript_biotype:protein_coding
27	461	Pp3s128_50V3.1	2.24	531.28	1.667E7	1.364E7	1.955E7	1.498E7	1.771E7	2.166E7	2.205E7	2.339E7	1.00	1.06	5	22	5	iTRAQ 8plex (K N-term); Oxidation (M)	93506	pep supercontig:Phypa_V3:scaffold_128:15120:19267:1 gene:Pp3s128_50 transcript:Pp3s128_50V3.1 gene_biotype:protein_coding transcript_biotype:protein_coding description:Predicted protein [Source:UniProtKB/TrEMBL;Acc:A9U245]
27	462	Pp3s128_50V3.3	2.24	531.28	1.667E7	1.364E7	1.955E7	1.498E7	1.771E7	2.166E7	2.205E7	2.339E7	1.00	1.06	5	22	5	iTRAQ 8plex (K N-term); Oxidation (M)	93506	pep supercontig:Phypa_V3:scaffold_128:15084:19317:1 gene:Pp3s128_50 transcript:Pp3s128_50V3.3 gene_biotype:protein_coding transcript_biotype:protein_coding description:Predicted protein [Source:UniProtKB/TrEMBL;Acc:A9U245]
27	463	Pp3c7_1950V3.4	2.24	531.28	1.667E7	1.364E7	1.955E7	1.498E7	1.771E7	2.166E7	2.205E7	2.339E7	1.00	1.06	5	22	5	iTRAQ 8plex (K N-term); Oxidation (M)	93506	pep chromosome:Phypa_V3:7:1223085:1227374:1 gene:Pp3c7_1950 transcript:Pp3c7_1950V3.4 gene_biotype:protein_coding transcript_biotype:protein_coding description:Predicted protein [Source:UniProtKB/TrEMBL;Acc:A9U245]
27	464	Pp3c7_1950V3.1	2.24	531.28	1.667E7	1.364E7	1.955E7	1.498E7	1.771E7	2.166E7	2.205E7	2.339E7	1.00	1.06	5	22	5	iTRAQ 8plex (K N-term); Oxidation (M)	93506	pep chromosome:Phypa_V3:7:1223059:1227342:1 gene:Pp3c7_1950 transcript:Pp3c7_1950V3.1 gene_biotype:protein_coding transcript_biotype:protein_coding description:Predicted protein [Source:UniProtKB/TrEMBL;Acc:A9U245]
120	702	Pp3c20_15780V3.1	4.76	530.92	3.835E6	6.342E6	5.612E6	6.007E6	6.686E6	6.029E6	5.95E6	6.241E6	1.00	1.05	10	17	4	iTRAQ 8plex (K N-term); Oxidation (M)	76687	pep chromosome:Phypa_V3:20:10481007:10484274:1 gene:Pp3c20_15780 transcript:Pp3c20_15780V3.1 gene_biotype:protein_coding transcript_biotype:protein_coding
120	703	Pp3c20_15780V3.2	4.76	530.92	3.835E6	6.342E6	5.612E6	6.007E6	6.686E6	6.029E6	5.95E6	6.241E6	1.00	1.05	10	17	4	iTRAQ 8plex (K N-term); Oxidation (M)	76687	pep chromosome:Phypa_V3:20:10481076:10484308:1 gene:Pp3c20_15780 transcript:Pp3c20_15780V3.2 gene_biotype:protein_coding transcript_biotype:protein_coding
45	223	Pp3c7_15200V3.1	6.74	530.72	1.5E7	1.525E7	1.423E7	1.576E7	1.588E7	2.03E7	1.574E7	2.149E7	1.00	1.36	11	32	7	iTRAQ 8plex (K N-term); Oxidation (M)	75611	pep chromosome:Phypa_V3:7:10424865:10428557:1 gene:Pp3c7_15200 transcript:Pp3c7_15200V3.1 gene_biotype:protein_coding transcript_biotype:protein_coding
45	224	Pp3c7_15180V3.2	6.74	530.72	1.5E7	1.525E7	1.423E7	1.576E7	1.588E7	2.03E7	1.574E7	2.149E7	1.00	1.36	11	32	7	iTRAQ 8plex (K N-term); Oxidation (M)	75611	pep chromosome:Phypa_V3:7:10405873:10409288:1 gene:Pp3c7_15180 transcript:Pp3c7_15180V3.2 gene_biotype:protein_coding transcript_biotype:protein_coding
45	225	Pp3c7_15240V3.1	6.74	530.72	1.5E7	1.525E7	1.423E7	1.576E7	1.588E7	2.03E7	1.574E7	2.149E7	1.00	1.36	11	32	7	iTRAQ 8plex (K N-term); Oxidation (M)	75611	pep chromosome:Phypa_V3:7:10452824:10456841:-1 gene:Pp3c7_15240 transcript:Pp3c7_15240V3.1 gene_biotype:protein_coding transcript_biotype:protein_coding
45	226	Pp3c7_15180V3.1	6.74	530.72	1.5E7	1.525E7	1.423E7	1.576E7	1.588E7	2.03E7	1.574E7	2.149E7	1.00	1.36	11	32	7	iTRAQ 8plex (K N-term); Oxidation (M)	75611	pep chromosome:Phypa_V3:7:10405844:10409514:1 gene:Pp3c7_15180 transcript:Pp3c7_15180V3.1 gene_biotype:protein_coding transcript_biotype:protein_coding
45	227	Pp3c7_15200V3.2	6.74	530.72	1.5E7	1.525E7	1.423E7	1.576E7	1.588E7	2.03E7	1.574E7	2.149E7	1.00	1.36	11	32	7	iTRAQ 8plex (K N-term); Oxidation (M)	75611	pep chromosome:Phypa_V3:7:10424849:10428625:1 gene:Pp3c7_15200 transcript:Pp3c7_15200V3.2 gene_biotype:protein_coding transcript_biotype:protein_coding
45	228	Pp3c7_15240V3.2	6.74	530.72	1.5E7	1.525E7	1.423E7	1.576E7	1.588E7	2.03E7	1.574E7	2.149E7	1.00	1.36	11	32	7	iTRAQ 8plex (K N-term); Oxidation (M)	75611	pep chromosome:Phypa_V3:7:10453028:10456806:-1 gene:Pp3c7_15240 transcript:Pp3c7_15240V3.2 gene_biotype:protein_coding transcript_biotype:protein_coding
124	30	Pp3c19_3060V3.2.CDS.1	10.29	530.16	1.275E7	1.284E7	1.225E7	1.099E7	1.149E7	9.426E6	1.277E7	1.077E7	1.00	0.84	11	12	4	iTRAQ 8plex (K N-term)	43225	pep chromosome:Phypa_V3:19:1691085:1694974:1 gene:Pp3c19_3060 transcript:Pp3c19_3060V3.2 gene_biotype:protein_coding transcript_biotype:protein_coding description:S-adenosylmethionine synthase [Source:UniProtKB/TrEMBL;Acc:A0A2K1IWY7...
124	31	Pp3c19_3060V3.1.CDS.1	10.29	530.16	1.275E7	1.284E7	1.225E7	1.099E7	1.149E7	9.426E6	1.277E7	1.077E7	1.00	0.84	11	12	4	iTRAQ 8plex (K N-term)	43225	pep chromosome:Phypa_V3:19:1691276:1695380:1 gene:Pp3c19_3060 transcript:Pp3c19_3060V3.1 gene_biotype:protein_coding transcript_biotype:protein_coding description:S-adenosylmethionine synthase [Source:UniProtKB/TrEMBL;Acc:A0A2K1IWY7...
145	665	Pp3c23_8400V3.1	5.09	528.28	3.998E6	4.12E6	3.55E6	3.622E6	3.898E6	3.208E6	3.889E6	3.576E6	1.00	0.92	5	16	3	iTRAQ 8plex (K N-term)	76517	pep chromosome:Phypa_V3:23:5716181:5719535:-1 gene:Pp3c23_8400 transcript:Pp3c23_8400V3.1 gene_biotype:protein_coding transcript_biotype:protein_coding
145	666	Pp3c23_8400V3.3	5.09	528.28	3.998E6	4.12E6	3.55E6	3.622E6	3.898E6	3.208E6	3.889E6	3.576E6	1.00	0.92	5	16	3	iTRAQ 8plex (K N-term)	76517	pep chromosome:Phypa_V3:23:5716527:5719547:-1 gene:Pp3c23_8400 transcript:Pp3c23_8400V3.3 gene_biotype:protein_coding transcript_biotype:protein_coding
145	667	Pp3c23_8400V3.4	5.09	528.28	3.998E6	4.12E6	3.55E6	3.622E6	3.898E6	3.208E6	3.889E6	3.576E6	1.00	0.92	5	16	3	iTRAQ 8plex (K N-term)	76517	pep chromosome:Phypa_V3:23:5716559:5719484:-1 gene:Pp3c23_8400 transcript:Pp3c23_8400V3.4 gene_biotype:protein_coding transcript_biotype:protein_coding
145	685	Pp3c23_8400V3.2	5.09	528.28	3.998E6	4.12E6	3.55E6	3.622E6	3.898E6	3.208E6	3.889E6	3.576E6	1.00	0.92	4	16	3	iTRAQ 8plex (K N-term)	78087	pep chromosome:Phypa_V3:23:5716559:5719482:-1 gene:Pp3c23_8400 transcript:Pp3c23_8400V3.2 gene_biotype:protein_coding transcript_biotype:protein_coding
197	928	Pp3c4_17500V3.1	0.20	528.14	1.088E7	1.02E7	8.785E6	1.035E7	9.365E6	9.929E6	1.07E7	1.054E7	1.00	0.98	7	37	15	Carbamidomethylation; iTRAQ 8plex (K N-term)	251376	pep chromosome:Phypa_V3:4:12079023:12092259:1 gene:Pp3c4_17500 transcript:Pp3c4_17500V3.1 gene_biotype:protein_coding transcript_biotype:protein_coding
197	929	Pp3c4_17500V3.2	0.20	528.14	1.088E7	1.02E7	8.785E6	1.035E7	9.365E6	9.929E6	1.07E7	1.054E7	1.00	0.98	7	37	15	Carbamidomethylation; iTRAQ 8plex (K N-term)	251376	pep chromosome:Phypa_V3:4:12079524:12092340:1 gene:Pp3c4_17500 transcript:Pp3c4_17500V3.2 gene_biotype:protein_coding transcript_biotype:protein_coding
40	261	Pp3c15_6622V3.1	2.10	525.78	8.018E6	1.128E7	7.104E6	8.136E6	8.358E6	7.374E6	8.799E6	8.269E6	1.00	0.94	4	25	3	iTRAQ 8plex (K N-term)	80742	pep chromosome:Phypa_V3:15:4068065:4071127:-1 gene:Pp3c15_6622 transcript:Pp3c15_6622V3.1 gene_biotype:protein_coding transcript_biotype:protein_coding description:Predicted protein [Source:UniProtKB/TrEMBL;Acc:A9TQU1]
40	262	Pp3c15_6620V3.1	2.10	525.78	8.018E6	1.128E7	7.104E6	8.136E6	8.358E6	7.374E6	8.799E6	8.269E6	1.00	0.94	4	25	3	iTRAQ 8plex (K N-term)	80742	pep chromosome:Phypa_V3:15:4067973:4071200:-1 gene:Pp3c15_6620 transcript:Pp3c15_6620V3.1 gene_biotype:protein_coding transcript_biotype:protein_coding description:Predicted protein [Source:UniProtKB/TrEMBL;Acc:A9TQU1]
109	633	Pp3c1_29300V3.1	6.17	521.89	4.441E7	5.467E7	4.972E7	5.012E7	5.959E7	5.597E7	5.504E7	5.868E7	1.00	1.07	21	23	23	iTRAQ 8plex (K N-term); Oxidation (M)	106189	pep chromosome:Phypa_V3:1:20973298:20978159:-1 gene:Pp3c1_29300 transcript:Pp3c1_29300V3.1 gene_biotype:protein_coding transcript_biotype:protein_coding
109	634	Pp3c1_29300V3.2	6.17	521.89	4.441E7	5.467E7	4.972E7	5.012E7	5.959E7	5.597E7	5.504E7	5.868E7	1.00	1.07	21	23	23	iTRAQ 8plex (K N-term); Oxidation (M)	106189	pep chromosome:Phypa_V3:1:20973295:20977775:-1 gene:Pp3c1_29300 transcript:Pp3c1_29300V3.2 gene_biotype:protein_coding transcript_biotype:protein_coding
156	773	Pp3c10_13960V3.2	3.24	520.43	2.33E7	2.325E7	2.132E7	2.269E7	2.241E7	2.048E7	2.306E7	2.227E7	1.00	0.97	10	17	17	Carbamidomethylation; iTRAQ 8plex (K N-term)	156292	pep chromosome:Phypa_V3:10:9449402:9456987:1 gene:Pp3c10_13960 transcript:Pp3c10_13960V3.2 gene_biotype:protein_coding transcript_biotype:protein_coding
156	774	Pp3c10_13960V3.1	3.24	520.43	2.33E7	2.325E7	2.132E7	2.269E7	2.241E7	2.048E7	2.306E7	2.227E7	1.00	0.97	10	17	17	Carbamidomethylation; iTRAQ 8plex (K N-term)	156292	pep chromosome:Phypa_V3:10:9450143:9457165:1 gene:Pp3c10_13960 transcript:Pp3c10_13960V3.1 gene_biotype:protein_coding transcript_biotype:protein_coding
156	775	Pp3c10_13970V3.1	3.24	520.43	2.33E7	2.325E7	2.132E7	2.269E7	2.241E7	2.048E7	2.306E7	2.227E7	1.00	0.97	10	17	17	Carbamidomethylation; iTRAQ 8plex (K N-term)	156292	pep chromosome:Phypa_V3:10:9466562:9473584:-1 gene:Pp3c10_13970 transcript:Pp3c10_13970V3.1 gene_biotype:protein_coding transcript_biotype:protein_coding
156	776	Pp3c10_13970V3.2	3.24	520.43	2.33E7	2.325E7	2.132E7	2.269E7	2.241E7	2.048E7	2.306E7	2.227E7	1.00	0.97	10	17	17	Carbamidomethylation; iTRAQ 8plex (K N-term)	156292	pep chromosome:Phypa_V3:10:9467071:9473446:-1 gene:Pp3c10_13970 transcript:Pp3c10_13970V3.2 gene_biotype:protein_coding transcript_biotype:protein_coding
122	277	Pp3c15_4920V3.6	0.18	519.61	1.504E7	1.321E7	1.142E7	1.391E7	1.294E7	1.243E7	1.345E7	1.333E7	1.00	0.99	7	27	9	iTRAQ 8plex (K N-term)	110477	pep chromosome:Phypa_V3:15:3068708:3075806:1 gene:Pp3c15_4920 transcript:Pp3c15_4920V3.6 gene_biotype:protein_coding transcript_biotype:protein_coding description:Predicted protein [Source:UniProtKB/TrEMBL;Acc:A9SIV3]
122	278	Pp3c15_4920V3.7	0.18	519.61	1.504E7	1.321E7	1.142E7	1.391E7	1.294E7	1.243E7	1.345E7	1.333E7	1.00	0.99	7	27	9	iTRAQ 8plex (K N-term)	110477	pep chromosome:Phypa_V3:15:3068787:3075800:1 gene:Pp3c15_4920 transcript:Pp3c15_4920V3.7 gene_biotype:protein_coding transcript_biotype:protein_coding description:Predicted protein [Source:UniProtKB/TrEMBL;Acc:A9SIV3]
122	279	Pp3c15_4920V3.4	0.18	519.61	1.504E7	1.321E7	1.142E7	1.391E7	1.294E7	1.243E7	1.345E7	1.333E7	1.00	0.99	7	27	9	iTRAQ 8plex (K N-term)	110477	pep chromosome:Phypa_V3:15:3068787:3075800:1 gene:Pp3c15_4920 transcript:Pp3c15_4920V3.4 gene_biotype:protein_coding transcript_biotype:protein_coding description:Predicted protein [Source:UniProtKB/TrEMBL;Acc:A9SIV3]
122	280	Pp3c15_4920V3.2	0.18	519.61	1.504E7	1.321E7	1.142E7	1.391E7	1.294E7	1.243E7	1.345E7	1.333E7	1.00	0.99	7	27	9	iTRAQ 8plex (K N-term)	110477	pep chromosome:Phypa_V3:15:3068602:3076166:1 gene:Pp3c15_4920 transcript:Pp3c15_4920V3.2 gene_biotype:protein_coding transcript_biotype:protein_coding description:Predicted protein [Source:UniProtKB/TrEMBL;Acc:A9SIV3]
122	281	Pp3c15_4920V3.3	0.18	519.61	1.504E7	1.321E7	1.142E7	1.391E7	1.294E7	1.243E7	1.345E7	1.333E7	1.00	0.99	7	27	9	iTRAQ 8plex (K N-term)	110477	pep chromosome:Phypa_V3:15:3068942:3075852:1 gene:Pp3c15_4920 transcript:Pp3c15_4920V3.3 gene_biotype:protein_coding transcript_biotype:protein_coding description:Predicted protein [Source:UniProtKB/TrEMBL;Acc:A9SIV3]
122	282	Pp3c15_4920V3.5	0.18	519.61	1.504E7	1.321E7	1.142E7	1.391E7	1.294E7	1.243E7	1.345E7	1.333E7	1.00	0.99	7	27	9	iTRAQ 8plex (K N-term)	110477	pep chromosome:Phypa_V3:15:3068773:3075800:1 gene:Pp3c15_4920 transcript:Pp3c15_4920V3.5 gene_biotype:protein_coding transcript_biotype:protein_coding description:Predicted protein [Source:UniProtKB/TrEMBL;Acc:A9SIV3]
122	283	Pp3c15_4920V3.1	0.18	519.61	1.504E7	1.321E7	1.142E7	1.391E7	1.294E7	1.243E7	1.345E7	1.333E7	1.00	0.99	7	27	9	iTRAQ 8plex (K N-term)	110477	pep chromosome:Phypa_V3:15:3068697:3076366:1 gene:Pp3c15_4920 transcript:Pp3c15_4920V3.1 gene_biotype:protein_coding transcript_biotype:protein_coding description:Predicted protein [Source:UniProtKB/TrEMBL;Acc:A9SIV3]
19	249	Pp3c11_1010V3.1	15.84	518.96	1.882E6	1.73E6	1.848E6	1.548E6	1.655E6	1.65E6	2.133E6	1.951E6	1.00	0.91	3	20	2	iTRAQ 8plex (K N-term)	71072	pep chromosome:Phypa_V3:11:467435:470335:-1 gene:Pp3c11_1010 transcript:Pp3c11_1010V3.1 gene_biotype:protein_coding transcript_biotype:protein_coding description:Predicted protein [Source:UniProtKB/TrEMBL;Acc:A9S0A3]
19	250	Pp3c11_1010V3.2	15.84	518.96	1.882E6	1.73E6	1.848E6	1.548E6	1.655E6	1.65E6	2.133E6	1.951E6	1.00	0.91	3	20	2	iTRAQ 8plex (K N-term)	71072	pep chromosome:Phypa_V3:11:467442:470333:-1 gene:Pp3c11_1010 transcript:Pp3c11_1010V3.2 gene_biotype:protein_coding transcript_biotype:protein_coding description:Predicted protein [Source:UniProtKB/TrEMBL;Acc:A9S0A3]
33	570	Pp3c11_25350V3.2	1.74	515.81	1.341E7	1.196E7	1.814E7	1.171E7	1.862E7	1.736E7	1.945E7	1.824E7	1.00	0.94	6	23	6	iTRAQ 8plex (K N-term); Oxidation (M)	93573	pep chromosome:Phypa_V3:11:16629769:16634546:1 gene:Pp3c11_25350 transcript:Pp3c11_25350V3.2 gene_biotype:protein_coding transcript_biotype:protein_coding description:Predicted protein [Source:UniProtKB/TrEMBL;Acc:A9SYQ2]
33	571	Pp3c11_25530V3.1	1.74	515.81	1.341E7	1.196E7	1.814E7	1.171E7	1.862E7	1.736E7	1.945E7	1.824E7	1.00	0.94	6	23	6	iTRAQ 8plex (K N-term); Oxidation (M)	93573	pep chromosome:Phypa_V3:11:16703019:16707299:1 gene:Pp3c11_25530 transcript:Pp3c11_25530V3.1 gene_biotype:protein_coding transcript_biotype:protein_coding description:Predicted protein [Source:UniProtKB/TrEMBL;Acc:A9SYQ2]
33	572	Pp3c11_25350V3.1	1.74	515.81	1.341E7	1.196E7	1.814E7	1.171E7	1.862E7	1.736E7	1.945E7	1.824E7	1.00	0.94	6	23	6	iTRAQ 8plex (K N-term); Oxidation (M)	93573	pep chromosome:Phypa_V3:11:16629769:16634503:1 gene:Pp3c11_25350 transcript:Pp3c11_25350V3.1 gene_biotype:protein_coding transcript_biotype:protein_coding description:Predicted protein [Source:UniProtKB/TrEMBL;Acc:A9SYQ2]
33	573	Pp3c11_25530V3.2	1.74	515.81	1.341E7	1.196E7	1.814E7	1.171E7	1.862E7	1.736E7	1.945E7	1.824E7	1.00	0.94	6	23	6	iTRAQ 8plex (K N-term); Oxidation (M)	93573	pep chromosome:Phypa_V3:11:16702988:16707340:1 gene:Pp3c11_25530 transcript:Pp3c11_25530V3.2 gene_biotype:protein_coding transcript_biotype:protein_coding description:Predicted protein [Source:UniProtKB/TrEMBL;Acc:A9SYQ2]
207	887	Pp3c13_14480V3.1	9.62	514.76	6.567E6	6.684E6	8.361E6	5.51E6	5.067E6	6.628E6	8.528E6	6.996E6	1.00	0.82	5	34	12	iTRAQ 8plex (K N-term)	251497	pep chromosome:Phypa_V3:13:10693576:10706118:-1 gene:Pp3c13_14480 transcript:Pp3c13_14480V3.1 gene_biotype:protein_coding transcript_biotype:protein_coding
207	888	Pp3c13_14480V3.2	9.62	514.76	6.567E6	6.684E6	8.361E6	5.51E6	5.067E6	6.628E6	8.528E6	6.996E6	1.00	0.82	5	34	12	iTRAQ 8plex (K N-term)	251497	pep chromosome:Phypa_V3:13:10693581:10706515:-1 gene:Pp3c13_14480 transcript:Pp3c13_14480V3.2 gene_biotype:protein_coding transcript_biotype:protein_coding
5	147	PhpapaCp032	1.76	514.17	2.37E8	2.208E8	2.149E8	2.157E8	2.187E8	2.274E8	2.242E8	2.349E8	1.00	1.05	28	13	12	iTRAQ 8plex (K N-term); Oxidation (M)	53264	NP_904195.1 atpB ATP synthase CF1 beta subunit
20	421	Pp3c11_6620V3.2	0.05	506.27	0	0	1.239E6	0	0	9.078E5	1.239E6	9.078E5	1.00	0.73	2	22	1	iTRAQ 8plex (K N-term)	70861	pep chromosome:Phypa_V3:11:4177677:4181314:-1 gene:Pp3c11_6620 transcript:Pp3c11_6620V3.2 gene_biotype:protein_coding transcript_biotype:protein_coding description:Predicted protein [Source:UniProtKB/TrEMBL;Acc:A9U4N3]
20	422	Pp3c11_6620V3.1	0.05	506.27	0	0	1.239E6	0	0	9.078E5	1.239E6	9.078E5	1.00	0.73	2	22	1	iTRAQ 8plex (K N-term)	70861	pep chromosome:Phypa_V3:11:4177805:4181149:-1 gene:Pp3c11_6620 transcript:Pp3c11_6620V3.1 gene_biotype:protein_coding transcript_biotype:protein_coding description:Predicted protein [Source:UniProtKB/TrEMBL;Acc:A9U4N3]
160	488	Pp3c5_3160V3.1	3.21	506.11	3.207E7	3.251E7	3.646E7	3.299E7	3.557E7	3.654E7	3.824E7	3.819E7	1.00	1.00	19	21	21	iTRAQ 8plex (K N-term)	120218	pep chromosome:Phypa_V3:5:2069306:2078160:1 gene:Pp3c5_3160 transcript:Pp3c5_3160V3.1 gene_biotype:protein_coding transcript_biotype:protein_coding
160	489	Pp3c5_3160V3.2	3.21	506.11	3.207E7	3.251E7	3.646E7	3.299E7	3.557E7	3.654E7	3.824E7	3.819E7	1.00	1.00	19	21	21	iTRAQ 8plex (K N-term)	120218	pep chromosome:Phypa_V3:5:2069352:2077737:1 gene:Pp3c5_3160 transcript:Pp3c5_3160V3.2 gene_biotype:protein_coding transcript_biotype:protein_coding
206	247	Pp3c15_6270V3.2	10.76	504.46	7.041E7	7.042E7	6.75E7	5.831E7	6.283E7	5.059E7	6.977E7	5.746E7	1.00	0.82	25	13	13	Carbamidomethylation; iTRAQ 8plex (K N-term); Oxidation (M)	52955	pep chromosome:Phypa_V3:15:3857454:3860576:1 gene:Pp3c15_6270 transcript:Pp3c15_6270V3.2 gene_biotype:protein_coding transcript_biotype:protein_coding description:Serine hydroxymethyltransferase [Source:UniProtKB/TrEMBL;Acc:A9TQS1]
206	248	Pp3c15_6270V3.1	10.76	504.46	7.041E7	7.042E7	6.75E7	5.831E7	6.283E7	5.059E7	6.977E7	5.746E7	1.00	0.82	25	13	13	Carbamidomethylation; iTRAQ 8plex (K N-term); Oxidation (M)	52955	pep chromosome:Phypa_V3:15:3857449:3860964:1 gene:Pp3c15_6270 transcript:Pp3c15_6270V3.1 gene_biotype:protein_coding transcript_biotype:protein_coding description:Serine hydroxymethyltransferase [Source:UniProtKB/TrEMBL;Acc:A9TQS1]
268	683	Pp3c23_7750V3.1	10.76	502.78	1.963E7	1.911E7	1.82E7	2.074E7	1.951E7	2.112E7	2.054E7	2.25E7	1.00	1.10	12	15	15	iTRAQ 8plex (K N-term)	117648	pep chromosome:Phypa_V3:23:5202823:5209918:-1 gene:Pp3c23_7750 transcript:Pp3c23_7750V3.1 gene_biotype:protein_coding transcript_biotype:protein_coding
268	684	Pp3c23_7750V3.2	10.76	502.78	1.963E7	1.911E7	1.82E7	2.074E7	1.951E7	2.112E7	2.054E7	2.25E7	1.00	1.10	12	15	15	iTRAQ 8plex (K N-term)	117648	pep chromosome:Phypa_V3:23:5202956:5209841:-1 gene:Pp3c23_7750 transcript:Pp3c23_7750V3.2 gene_biotype:protein_coding transcript_biotype:protein_coding
75	530	Pp3c5_1370V3.1	6.92	501.85	2.959E7	2.618E7	2.671E7	3.028E7	2.904E7	3.915E7	2.751E7	3.93E7	1.00	1.43	13	16	10	iTRAQ 8plex (K N-term); Oxidation (M)	80855	pep chromosome:Phypa_V3:5:879936:884366:-1 gene:Pp3c5_1370 transcript:Pp3c5_1370V3.1 gene_biotype:protein_coding transcript_biotype:protein_coding
75	531	Pp3c5_1370V3.2	6.92	501.85	2.959E7	2.618E7	2.671E7	3.028E7	2.904E7	3.915E7	2.751E7	3.93E7	1.00	1.43	13	16	10	iTRAQ 8plex (K N-term); Oxidation (M)	80855	pep chromosome:Phypa_V3:5:880019:884363:-1 gene:Pp3c5_1370 transcript:Pp3c5_1370V3.2 gene_biotype:protein_coding transcript_biotype:protein_coding
18	40	Pp3c13_13170V3.4	2.18	501.51	2.307E7	2.382E7	3.296E7	2.39E7	2.132E7	2.806E7	3.299E7	2.801E7	1.00	0.85	13	16	6	iTRAQ 8plex (K N-term); Oxidation (M)	51681	pep chromosome:Phypa_V3:13:9782486:9786004:-1 gene:Pp3c13_13170 transcript:Pp3c13_13170V3.4 gene_biotype:protein_coding transcript_biotype:protein_coding description:Predicted protein [Source:UniProtKB/TrEMBL;Acc:A9RES5]
18	41	Pp3c13_13170V3.1	2.18	501.51	2.307E7	2.382E7	3.296E7	2.39E7	2.132E7	2.806E7	3.299E7	2.801E7	1.00	0.85	13	16	6	iTRAQ 8plex (K N-term); Oxidation (M)	51681	pep chromosome:Phypa_V3:13:9782576:9786031:-1 gene:Pp3c13_13170 transcript:Pp3c13_13170V3.1 gene_biotype:protein_coding transcript_biotype:protein_coding description:Predicted protein [Source:UniProtKB/TrEMBL;Acc:A9RES5]
66	419	Pp3c5_23010V3.1	3.33	499.22	5.912E6	5.786E6	5.311E6	5.102E6	6.075E6	4.832E6	5.67E6	5.414E6	1.00	0.95	2	29	2	iTRAQ 8plex (K N-term); Oxidation (M)	102592	pep chromosome:Phypa_V3:5:16102794:16107446:-1 gene:Pp3c5_23010 transcript:Pp3c5_23010V3.1 gene_biotype:protein_coding transcript_biotype:protein_coding
66	420	Pp3c5_23010V3.2	3.33	499.22	5.912E6	5.786E6	5.311E6	5.102E6	6.075E6	4.832E6	5.67E6	5.414E6	1.00	0.95	2	29	2	iTRAQ 8plex (K N-term); Oxidation (M)	102592	pep chromosome:Phypa_V3:5:16102904:16107439:-1 gene:Pp3c5_23010 transcript:Pp3c5_23010V3.2 gene_biotype:protein_coding transcript_biotype:protein_coding
69	504	Pp3c6_7360V3.2	4.72	497.06	5.169E5	1.049E6	1.271E6	1.256E6	1.282E6	1.197E6	1.18E6	1.245E6	1.00	1.06	1	28	1	iTRAQ 8plex (K N-term)	102598	pep chromosome:Phypa_V3:6:4424973:4429619:1 gene:Pp3c6_7360 transcript:Pp3c6_7360V3.2 gene_biotype:protein_coding transcript_biotype:protein_coding
69	505	Pp3c6_7360V3.1	4.72	497.06	5.169E5	1.049E6	1.271E6	1.256E6	1.282E6	1.197E6	1.18E6	1.245E6	1.00	1.06	1	28	1	iTRAQ 8plex (K N-term)	102598	pep chromosome:Phypa_V3:6:4424982:4429619:1 gene:Pp3c6_7360 transcript:Pp3c6_7360V3.1 gene_biotype:protein_coding transcript_biotype:protein_coding
261	555	Pp3c16_6580V3.4	3.68	496.54	6.637E6	6.173E6	6.081E6	7.385E6	6.355E6	6.251E6	6.406E6	6.664E6	1.00	1.04	4	20	5	iTRAQ 8plex (K N-term)	109248	pep chromosome:Phypa_V3:16:4253248:4257553:1 gene:Pp3c16_6580 transcript:Pp3c16_6580V3.4 gene_biotype:protein_coding transcript_biotype:protein_coding description:Predicted protein [Source:UniProtKB/TrEMBL;Acc:A9TW25]
261	556	Pp3c16_6580V3.2	3.68	496.54	6.637E6	6.173E6	6.081E6	7.385E6	6.355E6	6.251E6	6.406E6	6.664E6	1.00	1.04	4	20	5	iTRAQ 8plex (K N-term)	109248	pep chromosome:Phypa_V3:16:4253248:4257553:1 gene:Pp3c16_6580 transcript:Pp3c16_6580V3.2 gene_biotype:protein_coding transcript_biotype:protein_coding description:Predicted protein [Source:UniProtKB/TrEMBL;Acc:A9TW25]
261	557	Pp3c16_6580V3.3	3.68	496.54	6.637E6	6.173E6	6.081E6	7.385E6	6.355E6	6.251E6	6.406E6	6.664E6	1.00	1.04	4	20	5	iTRAQ 8plex (K N-term)	109248	pep chromosome:Phypa_V3:16:4253212:4257553:1 gene:Pp3c16_6580 transcript:Pp3c16_6580V3.3 gene_biotype:protein_coding transcript_biotype:protein_coding description:Predicted protein [Source:UniProtKB/TrEMBL;Acc:A9TW25]
261	558	Pp3c16_6580V3.1	3.68	496.54	6.637E6	6.173E6	6.081E6	7.385E6	6.355E6	6.251E6	6.406E6	6.664E6	1.00	1.04	4	20	5	iTRAQ 8plex (K N-term)	109248	pep chromosome:Phypa_V3:16:4253239:4258829:1 gene:Pp3c16_6580 transcript:Pp3c16_6580V3.1 gene_biotype:protein_coding transcript_biotype:protein_coding description:Predicted protein [Source:UniProtKB/TrEMBL;Acc:A9TW25]
70	2044	Pp3c18_18400V3.2	3.96	495.98	3.349E7	3.238E7	2.729E7	3.558E7	3.251E7	3.16E7	3.105E7	3.375E7	1.00	1.09	5	9	2	iTRAQ 8plex (K N-term)	42363	pep chromosome:Phypa_V3:18:13165453:13168154:1 gene:Pp3c18_18400 transcript:Pp3c18_18400V3.2 gene_biotype:protein_coding transcript_biotype:protein_coding description:Fructose-bisphosphate aldolase [Source:UniProtKB/TrEMBL;Acc:A0A2K1J1I1...
70	2045	Pp3c18_18400V3.1	3.96	495.98	3.349E7	3.238E7	2.729E7	3.558E7	3.251E7	3.16E7	3.105E7	3.375E7	1.00	1.09	5	9	2	iTRAQ 8plex (K N-term)	42363	pep chromosome:Phypa_V3:18:13165434:13168218:1 gene:Pp3c18_18400 transcript:Pp3c18_18400V3.1 gene_biotype:protein_coding transcript_biotype:protein_coding description:Fructose-bisphosphate aldolase [Source:UniProtKB/TrEMBL;Acc:A0A2K1J1I1...
42	423	Pp3c15_12515V3.2	0.74	495.58	2.93E5	2.58E5	2.386E5	2.818E5	2.684E5	2.495E5	2.632E5	2.665E5	1.00	1.01	2	23	1	iTRAQ 8plex (K N-term)	80305	pep chromosome:Phypa_V3:15:8294102:8297331:1 gene:Pp3c15_12515 transcript:Pp3c15_12515V3.2 gene_biotype:protein_coding transcript_biotype:protein_coding
42	424	Pp3c15_12510V3.1	0.74	495.58	2.93E5	2.58E5	2.386E5	2.818E5	2.684E5	2.495E5	2.632E5	2.665E5	1.00	1.01	2	23	1	iTRAQ 8plex (K N-term)	80305	pep chromosome:Phypa_V3:15:8294108:8297217:1 gene:Pp3c15_12510 transcript:Pp3c15_12510V3.1 gene_biotype:protein_coding transcript_biotype:protein_coding
42	425	Pp3c15_12515V3.1	0.74	495.58	2.93E5	2.58E5	2.386E5	2.818E5	2.684E5	2.495E5	2.632E5	2.665E5	1.00	1.01	2	23	1	iTRAQ 8plex (K N-term)	80305	pep chromosome:Phypa_V3:15:8294102:8297562:1 gene:Pp3c15_12515 transcript:Pp3c15_12515V3.1 gene_biotype:protein_coding transcript_biotype:protein_coding
83	367	Pp3c3_18360V3.2	0.16	495.01	1.052E7	1.084E7	9.207E6	1.076E7	1.052E7	9.364E6	1.019E7	1.022E7	1.00	1.00	6	30	6	iTRAQ 8plex (K N-term); Oxidation (M)	102215	pep chromosome:Phypa_V3:3:12823728:12830425:1 gene:Pp3c3_18360 transcript:Pp3c3_18360V3.2 gene_biotype:protein_coding transcript_biotype:protein_coding
83	368	Pp3c3_18360V3.3	0.16	495.01	1.052E7	1.084E7	9.207E6	1.076E7	1.052E7	9.364E6	1.019E7	1.022E7	1.00	1.00	6	30	6	iTRAQ 8plex (K N-term); Oxidation (M)	102215	pep chromosome:Phypa_V3:3:12823728:12830425:1 gene:Pp3c3_18360 transcript:Pp3c3_18360V3.3 gene_biotype:protein_coding transcript_biotype:protein_coding
83	369	Pp3c3_18360V3.7	0.16	495.01	1.052E7	1.084E7	9.207E6	1.076E7	1.052E7	9.364E6	1.019E7	1.022E7	1.00	1.00	6	30	6	iTRAQ 8plex (K N-term); Oxidation (M)	102215	pep chromosome:Phypa_V3:3:12825013:12830379:1 gene:Pp3c3_18360 transcript:Pp3c3_18360V3.7 gene_biotype:protein_coding transcript_biotype:protein_coding
83	370	Pp3c3_18360V3.8	0.16	495.01	1.052E7	1.084E7	9.207E6	1.076E7	1.052E7	9.364E6	1.019E7	1.022E7	1.00	1.00	6	30	6	iTRAQ 8plex (K N-term); Oxidation (M)	102215	pep chromosome:Phypa_V3:3:12823756:12830479:1 gene:Pp3c3_18360 transcript:Pp3c3_18360V3.8 gene_biotype:protein_coding transcript_biotype:protein_coding
83	371	Pp3c3_18360V3.6	0.16	495.01	1.052E7	1.084E7	9.207E6	1.076E7	1.052E7	9.364E6	1.019E7	1.022E7	1.00	1.00	6	30	6	iTRAQ 8plex (K N-term); Oxidation (M)	102215	pep chromosome:Phypa_V3:3:12824202:12830379:1 gene:Pp3c3_18360 transcript:Pp3c3_18360V3.6 gene_biotype:protein_coding transcript_biotype:protein_coding
83	372	Pp3c3_18360V3.1	0.16	495.01	1.052E7	1.084E7	9.207E6	1.076E7	1.052E7	9.364E6	1.019E7	1.022E7	1.00	1.00	6	30	6	iTRAQ 8plex (K N-term); Oxidation (M)	102215	pep chromosome:Phypa_V3:3:12823783:12830379:1 gene:Pp3c3_18360 transcript:Pp3c3_18360V3.1 gene_biotype:protein_coding transcript_biotype:protein_coding
83	373	Pp3c3_18360V3.4	0.16	495.01	1.052E7	1.084E7	9.207E6	1.076E7	1.052E7	9.364E6	1.019E7	1.022E7	1.00	1.00	6	30	6	iTRAQ 8plex (K N-term); Oxidation (M)	102215	pep chromosome:Phypa_V3:3:12824202:12830379:1 gene:Pp3c3_18360 transcript:Pp3c3_18360V3.4 gene_biotype:protein_coding transcript_biotype:protein_coding
83	374	Pp3c3_18360V3.5	0.16	495.01	1.052E7	1.084E7	9.207E6	1.076E7	1.052E7	9.364E6	1.019E7	1.022E7	1.00	1.00	6	30	6	iTRAQ 8plex (K N-term); Oxidation (M)	102215	pep chromosome:Phypa_V3:3:12824202:12830425:1 gene:Pp3c3_18360 transcript:Pp3c3_18360V3.5 gene_biotype:protein_coding transcript_biotype:protein_coding
195	717	Pp3c5_22540V3.2	18.17	494.94	3.319E7	3.826E7	3.504E7	4.84E7	4.369E7	5.346E7	3.848E7	5.065E7	1.00	1.32	22	22	22	Carbamidomethylation; iTRAQ 8plex (K N-term); Oxidation (M)	106077	pep chromosome:Phypa_V3:5:15644362:15651854:-1 gene:Pp3c5_22540 transcript:Pp3c5_22540V3.2 gene_biotype:protein_coding transcript_biotype:protein_coding
195	718	Pp3c5_22540V3.1	18.17	494.94	3.319E7	3.826E7	3.504E7	4.84E7	4.369E7	5.346E7	3.848E7	5.065E7	1.00	1.32	22	22	22	Carbamidomethylation; iTRAQ 8plex (K N-term); Oxidation (M)	106077	pep chromosome:Phypa_V3:5:15644533:15651925:-1 gene:Pp3c5_22540 transcript:Pp3c5_22540V3.1 gene_biotype:protein_coding transcript_biotype:protein_coding
116	1132	Pp3c12_24760V3.2	1.09	494.63	9.681E6	8.128E6	7.417E6	9.069E6	8.142E6	8.553E6	8.409E6	8.588E6	1.00	1.02	2	12	1	iTRAQ 8plex (K N-term); Oxidation (M)	41611	pep chromosome:Phypa_V3:12:16252093:16255088:1 gene:Pp3c12_24760 transcript:Pp3c12_24760V3.2 gene_biotype:protein_coding transcript_biotype:protein_coding description:Predicted protein [Source:UniProtKB/TrEMBL;Acc:A9TYG3]
116	1133	Pp3c12_24760V3.1	1.09	494.63	9.681E6	8.128E6	7.417E6	9.069E6	8.142E6	8.553E6	8.409E6	8.588E6	1.00	1.02	2	12	1	iTRAQ 8plex (K N-term); Oxidation (M)	41611	pep chromosome:Phypa_V3:12:16252090:16255138:1 gene:Pp3c12_24760 transcript:Pp3c12_24760V3.1 gene_biotype:protein_coding transcript_biotype:protein_coding description:Predicted protein [Source:UniProtKB/TrEMBL;Acc:A9TYG3]
116	1136	Pp3c3_33410V3.2	1.09	494.63	9.681E6	8.128E6	7.417E6	9.069E6	8.142E6	8.553E6	8.409E6	8.588E6	1.00	1.02	2	12	1	iTRAQ 8plex (K N-term); Oxidation (M)	41654	pep chromosome:Phypa_V3:3:22534605:22537583:-1 gene:Pp3c3_33410 transcript:Pp3c3_33410V3.2 gene_biotype:protein_coding transcript_biotype:protein_coding description:Actin 7 [Source:UniProtKB/TrEMBL;Acc:A9TBG2]
116	1137	Pp3c3_33410V3.1	1.09	494.63	9.681E6	8.128E6	7.417E6	9.069E6	8.142E6	8.553E6	8.409E6	8.588E6	1.00	1.02	2	12	1	iTRAQ 8plex (K N-term); Oxidation (M)	41654	pep chromosome:Phypa_V3:3:22534605:22537580:-1 gene:Pp3c3_33410 transcript:Pp3c3_33410V3.1 gene_biotype:protein_coding transcript_biotype:protein_coding description:Actin 7 [Source:UniProtKB/TrEMBL;Acc:A9TBG2]
116	1138	Pp3c10_17070V3.1	1.09	494.63	9.681E6	8.128E6	7.417E6	9.069E6	8.142E6	8.553E6	8.409E6	8.588E6	1.00	1.02	2	12	1	iTRAQ 8plex (K N-term); Oxidation (M)	41654	pep chromosome:Phypa_V3:10:11493908:11498594:1 gene:Pp3c10_17070 transcript:Pp3c10_17070V3.1 gene_biotype:protein_coding transcript_biotype:protein_coding description:Actin 5 [Source:UniProtKB/TrEMBL;Acc:A9TZ58]
116	1139	Pp3c3_33440V3.1	1.09	494.63	9.681E6	8.128E6	7.417E6	9.069E6	8.142E6	8.553E6	8.409E6	8.588E6	1.00	1.02	2	12	1	iTRAQ 8plex (K N-term); Oxidation (M)	41654	pep chromosome:Phypa_V3:3:22552136:22554552:-1 gene:Pp3c3_33440 transcript:Pp3c3_33440V3.1 gene_biotype:protein_coding transcript_biotype:protein_coding description:Actin 7 [Source:UniProtKB/TrEMBL;Acc:A9TBG2]
116	1140	Pp3c3_33410V3.4	1.09	494.63	9.681E6	8.128E6	7.417E6	9.069E6	8.142E6	8.553E6	8.409E6	8.588E6	1.00	1.02	2	12	1	iTRAQ 8plex (K N-term); Oxidation (M)	41654	pep chromosome:Phypa_V3:3:22534523:22537804:-1 gene:Pp3c3_33410 transcript:Pp3c3_33410V3.4 gene_biotype:protein_coding transcript_biotype:protein_coding description:Actin 7 [Source:UniProtKB/TrEMBL;Acc:A9TBG2]
116	1141	Pp3c3_33410V3.3	1.09	494.63	9.681E6	8.128E6	7.417E6	9.069E6	8.142E6	8.553E6	8.409E6	8.588E6	1.00	1.02	2	12	1	iTRAQ 8plex (K N-term); Oxidation (M)	41654	pep chromosome:Phypa_V3:3:22534587:22537751:-1 gene:Pp3c3_33410 transcript:Pp3c3_33410V3.3 gene_biotype:protein_coding transcript_biotype:protein_coding description:Actin 7 [Source:UniProtKB/TrEMBL;Acc:A9TBG2]
116	1142	Pp3c10_17080V3.3	1.09	494.63	9.681E6	8.128E6	7.417E6	9.069E6	8.142E6	8.553E6	8.409E6	8.588E6	1.00	1.02	2	12	1	iTRAQ 8plex (K N-term); Oxidation (M)	41654	pep chromosome:Phypa_V3:10:11503360:11506435:1 gene:Pp3c10_17080 transcript:Pp3c10_17080V3.3 gene_biotype:protein_coding transcript_biotype:protein_coding description:Actin 5 [Source:UniProtKB/TrEMBL;Acc:A9TZ58]
116	1143	Pp3c10_17080V3.1	1.09	494.63	9.681E6	8.128E6	7.417E6	9.069E6	8.142E6	8.553E6	8.409E6	8.588E6	1.00	1.02	2	12	1	iTRAQ 8plex (K N-term); Oxidation (M)	41654	pep chromosome:Phypa_V3:10:11503482:11506411:1 gene:Pp3c10_17080 transcript:Pp3c10_17080V3.1 gene_biotype:protein_coding transcript_biotype:protein_coding description:Actin 5 [Source:UniProtKB/TrEMBL;Acc:A9TZ58]
116	1144	Pp3c3_33440V3.2	1.09	494.63	9.681E6	8.128E6	7.417E6	9.069E6	8.142E6	8.553E6	8.409E6	8.588E6	1.00	1.02	2	12	1	iTRAQ 8plex (K N-term); Oxidation (M)	41654	pep chromosome:Phypa_V3:3:22551921:22554958:-1 gene:Pp3c3_33440 transcript:Pp3c3_33440V3.2 gene_biotype:protein_coding transcript_biotype:protein_coding description:Actin 7 [Source:UniProtKB/TrEMBL;Acc:A9TBG2]
116	1145	Pp3c10_17080V3.2	1.09	494.63	9.681E6	8.128E6	7.417E6	9.069E6	8.142E6	8.553E6	8.409E6	8.588E6	1.00	1.02	2	12	1	iTRAQ 8plex (K N-term); Oxidation (M)	41654	pep chromosome:Phypa_V3:10:11503471:11506411:1 gene:Pp3c10_17080 transcript:Pp3c10_17080V3.2 gene_biotype:protein_coding transcript_biotype:protein_coding description:Actin 5 [Source:UniProtKB/TrEMBL;Acc:A9TZ58]
116	1146	Pp3c10_17070V3.2	1.09	494.63	9.681E6	8.128E6	7.417E6	9.069E6	8.142E6	8.553E6	8.409E6	8.588E6	1.00	1.02	2	12	1	iTRAQ 8plex (K N-term); Oxidation (M)	41654	pep chromosome:Phypa_V3:10:11495826:11498728:1 gene:Pp3c10_17070 transcript:Pp3c10_17070V3.2 gene_biotype:protein_coding transcript_biotype:protein_coding description:Actin 5 [Source:UniProtKB/TrEMBL;Acc:A9TZ58]
136	54	Pp3c19_20080V3.2	8.55	494.53	1.866E7	1.718E7	2.002E7	2.071E7	1.939E7	2.264E7	2.122E7	2.334E7	1.00	1.10	16	15	9	Carbamidomethylation; iTRAQ 8plex (K N-term)	42153	pep chromosome:Phypa_V3:19:13339498:13344074:1 gene:Pp3c19_20080 transcript:Pp3c19_20080V3.2 gene_biotype:protein_coding transcript_biotype:protein_coding description:Predicted protein [Source:UniProtKB/TrEMBL;Acc:A9U188]
136	55	Pp3c19_20080V3.3	8.55	494.53	1.866E7	1.718E7	2.002E7	2.071E7	1.939E7	2.264E7	2.122E7	2.334E7	1.00	1.10	16	15	9	Carbamidomethylation; iTRAQ 8plex (K N-term)	42153	pep chromosome:Phypa_V3:19:13339559:13344195:1 gene:Pp3c19_20080 transcript:Pp3c19_20080V3.3 gene_biotype:protein_coding transcript_biotype:protein_coding description:Predicted protein [Source:UniProtKB/TrEMBL;Acc:A9U188]
136	56	Pp3c19_20080V3.1	8.55	494.53	1.866E7	1.718E7	2.002E7	2.071E7	1.939E7	2.264E7	2.122E7	2.334E7	1.00	1.10	16	15	9	Carbamidomethylation; iTRAQ 8plex (K N-term)	42153	pep chromosome:Phypa_V3:19:13339503:13344225:1 gene:Pp3c19_20080 transcript:Pp3c19_20080V3.1 gene_biotype:protein_coding transcript_biotype:protein_coding description:Predicted protein [Source:UniProtKB/TrEMBL;Acc:A9U188]
147	321	Pp3c6_14860V3.1	0.24	494.32	9.385E6	1.122E7	1.039E7	1.058E7	1.065E7	9.834E6	1.108E7	1.056E7	1.00	0.95	8	18	9	iTRAQ 8plex (K N-term)	108581	pep chromosome:Phypa_V3:6:9584921:9590557:1 gene:Pp3c6_14860 transcript:Pp3c6_14860V3.1 gene_biotype:protein_coding transcript_biotype:protein_coding description:Alpha-1 4 glucan phosphorylase [Source:UniProtKB/TrEMBL;Acc:A9TAP8]
147	322	Pp3c6_14860V3.2	0.24	494.32	9.385E6	1.122E7	1.039E7	1.058E7	1.065E7	9.834E6	1.108E7	1.056E7	1.00	0.95	8	18	9	iTRAQ 8plex (K N-term)	108581	pep chromosome:Phypa_V3:6:9584942:9590456:1 gene:Pp3c6_14860 transcript:Pp3c6_14860V3.2 gene_biotype:protein_coding transcript_biotype:protein_coding description:Alpha-1 4 glucan phosphorylase [Source:UniProtKB/TrEMBL;Acc:A9TAP8]
130	316	Pp3c10_8450V3.2	5.08	494.18	2.57E7	2.611E7	3.178E7	2.397E7	2.44E7	2.736E7	3.281E7	2.9E7	1.00	0.88	15	16	15	Carbamidomethylation; iTRAQ 8plex (K N-term)	90882	pep chromosome:Phypa_V3:10:5590144:5594853:1 gene:Pp3c10_8450 transcript:Pp3c10_8450V3.2 gene_biotype:protein_coding transcript_biotype:protein_coding description:Phospholipase D [Source:UniProtKB/TrEMBL;Acc:A9S9E2]
130	317	Pp3c10_8450V3.1	5.08	494.18	2.57E7	2.611E7	3.178E7	2.397E7	2.44E7	2.736E7	3.281E7	2.9E7	1.00	0.88	15	16	15	Carbamidomethylation; iTRAQ 8plex (K N-term)	90882	pep chromosome:Phypa_V3:10:5590203:5594782:1 gene:Pp3c10_8450 transcript:Pp3c10_8450V3.1 gene_biotype:protein_coding transcript_biotype:protein_coding description:Phospholipase D [Source:UniProtKB/TrEMBL;Acc:A9S9E2]
48	89	Pp3c27_5110V3.3	15.59	493.36	5.105E7	5.317E7	6.306E7	4.318E7	4.29E7	3.486E7	5.576E7	4.032E7	1.00	0.72	8	24	9	iTRAQ 8plex (K N-term)	63927	pep chromosome:Phypa_V3:27:2971260:2975562:1 gene:Pp3c27_5110 transcript:Pp3c27_5110V3.3 gene_biotype:protein_coding transcript_biotype:protein_coding description:Predicted protein [Source:UniProtKB/TrEMBL;Acc:A9TNZ2]
48	90	Pp3c27_5110V3.2	15.59	493.36	5.105E7	5.317E7	6.306E7	4.318E7	4.29E7	3.486E7	5.576E7	4.032E7	1.00	0.72	8	24	9	iTRAQ 8plex (K N-term)	63927	pep chromosome:Phypa_V3:27:2971260:2976547:1 gene:Pp3c27_5110 transcript:Pp3c27_5110V3.2 gene_biotype:protein_coding transcript_biotype:protein_coding description:Predicted protein [Source:UniProtKB/TrEMBL;Acc:A9TNZ2]
48	91	Pp3c27_5110V3.1	15.59	493.36	5.105E7	5.317E7	6.306E7	4.318E7	4.29E7	3.486E7	5.576E7	4.032E7	1.00	0.72	8	24	9	iTRAQ 8plex (K N-term)	63927	pep chromosome:Phypa_V3:27:2971202:2975616:1 gene:Pp3c27_5110 transcript:Pp3c27_5110V3.1 gene_biotype:protein_coding transcript_biotype:protein_coding description:Predicted protein [Source:UniProtKB/TrEMBL;Acc:A9TNZ2]
84	528	Pp3c25_7180V3.1	3.91	491.65	8.256E5	8.389E5	9.685E5	8.371E5	8.912E5	7.032E5	8.777E5	8.105E5	1.00	0.92	2	27	2	iTRAQ 8plex (K N-term)	103095	pep chromosome:Phypa_V3:25:4750035:4755245:1 gene:Pp3c25_7180 transcript:Pp3c25_7180V3.1 gene_biotype:protein_coding transcript_biotype:protein_coding
84	529	Pp3c25_7180V3.3	3.91	491.65	8.256E5	8.389E5	9.685E5	8.371E5	8.912E5	7.032E5	8.777E5	8.105E5	1.00	0.92	2	27	2	iTRAQ 8plex (K N-term)	103095	pep chromosome:Phypa_V3:25:4750009:4755604:1 gene:Pp3c25_7180 transcript:Pp3c25_7180V3.3 gene_biotype:protein_coding transcript_biotype:protein_coding
114	103	Pp3c3_3140V3.1	8.37	491.64	5.994E6	5.562E6	5.119E6	6.808E6	6.342E6	5.72E6	5.558E6	6.29E6	1.00	1.13	4	13	2	iTRAQ 8plex (K N-term)	48341	pep chromosome:Phypa_V3:3:1846620:1851205:1 gene:Pp3c3_3140 transcript:Pp3c3_3140V3.1 gene_biotype:protein_coding transcript_biotype:protein_coding
114	104	Pp3c3_3140V3.2	8.37	491.64	5.994E6	5.562E6	5.119E6	6.808E6	6.342E6	5.72E6	5.558E6	6.29E6	1.00	1.13	4	13	2	iTRAQ 8plex (K N-term)	48341	pep chromosome:Phypa_V3:3:1846620:1851190:1 gene:Pp3c3_3140 transcript:Pp3c3_3140V3.2 gene_biotype:protein_coding transcript_biotype:protein_coding
217	539	Pp3c14_3360V3.2	0.65	491.60	3.919E7	3.544E7	3.377E7	3.778E7	3.581E7	3.565E7	3.815E7	3.968E7	1.00	1.04	18	19	19	iTRAQ 8plex (K N-term); Oxidation (M)	96838	pep chromosome:Phypa_V3:14:2281374:2288140:-1 gene:Pp3c14_3360 transcript:Pp3c14_3360V3.2 gene_biotype:protein_coding transcript_biotype:protein_coding description:Predicted protein [Source:UniProtKB/TrEMBL;Acc:A9SVT7]
217	540	Pp3c14_3360V3.1	0.65	491.60	3.919E7	3.544E7	3.377E7	3.778E7	3.581E7	3.565E7	3.815E7	3.968E7	1.00	1.04	18	19	19	iTRAQ 8plex (K N-term); Oxidation (M)	96838	pep chromosome:Phypa_V3:14:2281348:2288235:-1 gene:Pp3c14_3360 transcript:Pp3c14_3360V3.1 gene_biotype:protein_coding transcript_biotype:protein_coding description:Predicted protein [Source:UniProtKB/TrEMBL;Acc:A9SVT7]
165	303	Pp3c24_9060V3.2	9.10	491.05	1.58E7	1.534E7	1.652E7	1.56E7	1.473E7	1.468E7	1.589E7	1.501E7	1.00	0.94	5	30	7	iTRAQ 8plex (K N-term)	115104	pep chromosome:Phypa_V3:24:6267401:6272840:1 gene:Pp3c24_9060 transcript:Pp3c24_9060V3.2 gene_biotype:protein_coding transcript_biotype:protein_coding
165	304	Pp3c24_9060V3.1	9.10	491.05	1.58E7	1.534E7	1.652E7	1.56E7	1.473E7	1.468E7	1.589E7	1.501E7	1.00	0.94	5	30	7	iTRAQ 8plex (K N-term)	115104	pep chromosome:Phypa_V3:24:6267343:6272895:1 gene:Pp3c24_9060 transcript:Pp3c24_9060V3.1 gene_biotype:protein_coding transcript_biotype:protein_coding
23	20	Pp3c1_23750V3.2	10.69	489.99	6.859E6	6.53E6	6.19E6	6.271E6	5.45E6	5.499E6	6.527E6	5.74E6	1.00	0.88	2	20	1	iTRAQ 8plex (K N-term)	49361	pep chromosome:Phypa_V3:1:17414485:17417374:1 gene:Pp3c1_23750 transcript:Pp3c1_23750V3.2 gene_biotype:protein_coding transcript_biotype:protein_coding description:Elongation factor 1-alpha [Source:UniProtKB/TrEMBL;Acc:A9SA16]
23	21	Pp3c1_23750V3.4	10.69	489.99	6.859E6	6.53E6	6.19E6	6.271E6	5.45E6	5.499E6	6.527E6	5.74E6	1.00	0.88	2	20	1	iTRAQ 8plex (K N-term)	49361	pep chromosome:Phypa_V3:1:17414476:17416745:1 gene:Pp3c1_23750 transcript:Pp3c1_23750V3.4 gene_biotype:protein_coding transcript_biotype:protein_coding description:Elongation factor 1-alpha [Source:UniProtKB/TrEMBL;Acc:A9SA16]
23	22	Pp3c1_23750V3.1	10.69	489.99	6.859E6	6.53E6	6.19E6	6.271E6	5.45E6	5.499E6	6.527E6	5.74E6	1.00	0.88	2	20	1	iTRAQ 8plex (K N-term)	49361	pep chromosome:Phypa_V3:1:17414485:17416733:1 gene:Pp3c1_23750 transcript:Pp3c1_23750V3.1 gene_biotype:protein_coding transcript_biotype:protein_coding description:Elongation factor 1-alpha [Source:UniProtKB/TrEMBL;Acc:A9SA16]
23	23	Pp3c1_23750V3.3	10.69	489.99	6.859E6	6.53E6	6.19E6	6.271E6	5.45E6	5.499E6	6.527E6	5.74E6	1.00	0.88	2	20	1	iTRAQ 8plex (K N-term)	49361	pep chromosome:Phypa_V3:1:17414265:17417374:1 gene:Pp3c1_23750 transcript:Pp3c1_23750V3.3 gene_biotype:protein_coding transcript_biotype:protein_coding description:Elongation factor 1-alpha [Source:UniProtKB/TrEMBL;Acc:A9SA16]
23	24	Pp3c1_23670V3.1	10.69	489.99	6.859E6	6.53E6	6.19E6	6.271E6	5.45E6	5.499E6	6.527E6	5.74E6	1.00	0.88	2	20	1	iTRAQ 8plex (K N-term)	49361	pep chromosome:Phypa_V3:1:17372438:17374718:1 gene:Pp3c1_23670 transcript:Pp3c1_23670V3.1 gene_biotype:protein_coding transcript_biotype:protein_coding description:Elongation factor 1-alpha [Source:UniProtKB/TrEMBL;Acc:A9SA16]
23	25	Pp3c1_23670V3.2	10.69	489.99	6.859E6	6.53E6	6.19E6	6.271E6	5.45E6	5.499E6	6.527E6	5.74E6	1.00	0.88	2	20	1	iTRAQ 8plex (K N-term)	49361	pep chromosome:Phypa_V3:1:17372283:17374874:1 gene:Pp3c1_23670 transcript:Pp3c1_23670V3.2 gene_biotype:protein_coding transcript_biotype:protein_coding description:Elongation factor 1-alpha [Source:UniProtKB/TrEMBL;Acc:A9SA16]
23	26	Pp3c1_23670V3.3	10.69	489.99	6.859E6	6.53E6	6.19E6	6.271E6	5.45E6	5.499E6	6.527E6	5.74E6	1.00	0.88	2	20	1	iTRAQ 8plex (K N-term)	49361	pep chromosome:Phypa_V3:1:17372299:17374963:1 gene:Pp3c1_23670 transcript:Pp3c1_23670V3.3 gene_biotype:protein_coding transcript_biotype:protein_coding description:Elongation factor 1-alpha [Source:UniProtKB/TrEMBL;Acc:A9SA16]
51	235	Pp3c6_4230V3.3	1.22	489.63	9.167E6	9.15E6	7.457E6	9.163E6	7.819E6	8.014E6	8.591E6	8.332E6	1.00	0.97	1	15	1	iTRAQ 8plex (K N-term)	59228	pep chromosome:Phypa_V3:6:2484786:2489289:-1 gene:Pp3c6_4230 transcript:Pp3c6_4230V3.3 gene_biotype:protein_coding transcript_biotype:protein_coding description:ATP synthase subunit beta [Source:UniProtKB/TrEMBL;Acc:A0A2K1KEA8]
51	236	Pp3c6_4230V3.1	1.22	489.63	9.167E6	9.15E6	7.457E6	9.163E6	7.819E6	8.014E6	8.591E6	8.332E6	1.00	0.97	1	15	1	iTRAQ 8plex (K N-term)	59228	pep chromosome:Phypa_V3:6:2485921:2489289:-1 gene:Pp3c6_4230 transcript:Pp3c6_4230V3.1 gene_biotype:protein_coding transcript_biotype:protein_coding description:ATP synthase subunit beta [Source:UniProtKB/TrEMBL;Acc:A0A2K1KEA8]
51	237	Pp3c6_4230V3.4	1.22	489.63	9.167E6	9.15E6	7.457E6	9.163E6	7.819E6	8.014E6	8.591E6	8.332E6	1.00	0.97	1	15	1	iTRAQ 8plex (K N-term)	59228	pep chromosome:Phypa_V3:6:2485802:2489314:-1 gene:Pp3c6_4230 transcript:Pp3c6_4230V3.4 gene_biotype:protein_coding transcript_biotype:protein_coding description:ATP synthase subunit beta [Source:UniProtKB/TrEMBL;Acc:A0A2K1KEA8]
51	238	Pp3c6_4230V3.2	1.22	489.63	9.167E6	9.15E6	7.457E6	9.163E6	7.819E6	8.014E6	8.591E6	8.332E6	1.00	0.97	1	15	1	iTRAQ 8plex (K N-term)	59228	pep chromosome:Phypa_V3:6:2484764:2489289:-1 gene:Pp3c6_4230 transcript:Pp3c6_4230V3.2 gene_biotype:protein_coding transcript_biotype:protein_coding description:ATP synthase subunit beta [Source:UniProtKB/TrEMBL;Acc:A0A2K1KEA8]
49	193	Pp3c5_26350V3.1	4.24	489.41	6.675E6	6.784E6	5.242E6	5.877E6	5.589E6	5.444E6	6.234E6	5.637E6	1.00	0.90	1	15	1	iTRAQ 8plex (K N-term)	59240	pep chromosome:Phypa_V3:5:18616919:18620591:-1 gene:Pp3c5_26350 transcript:Pp3c5_26350V3.1 gene_biotype:protein_coding transcript_biotype:protein_coding description:ATP synthase subunit beta [Source:UniProtKB/TrEMBL;Acc:A9T281]
49	194	Pp3c5_26350V3.2	4.24	489.41	6.675E6	6.784E6	5.242E6	5.877E6	5.589E6	5.444E6	6.234E6	5.637E6	1.00	0.90	1	15	1	iTRAQ 8plex (K N-term)	59240	pep chromosome:Phypa_V3:5:18616995:18620622:-1 gene:Pp3c5_26350 transcript:Pp3c5_26350V3.2 gene_biotype:protein_coding transcript_biotype:protein_coding description:ATP synthase subunit beta [Source:UniProtKB/TrEMBL;Acc:A9T281]
49	195	Pp3c5_26340V3.2	4.24	489.41	6.675E6	6.784E6	5.242E6	5.877E6	5.589E6	5.444E6	6.234E6	5.637E6	1.00	0.90	1	15	1	iTRAQ 8plex (K N-term)	59240	pep chromosome:Phypa_V3:5:18592267:18596164:1 gene:Pp3c5_26340 transcript:Pp3c5_26340V3.2 gene_biotype:protein_coding transcript_biotype:protein_coding description:ATP synthase subunit beta [Source:UniProtKB/TrEMBL;Acc:A9T281]
49	196	Pp3c5_26340V3.1	4.24	489.41	6.675E6	6.784E6	5.242E6	5.877E6	5.589E6	5.444E6	6.234E6	5.637E6	1.00	0.90	1	15	1	iTRAQ 8plex (K N-term)	59240	pep chromosome:Phypa_V3:5:18592225:18596118:1 gene:Pp3c5_26340 transcript:Pp3c5_26340V3.1 gene_biotype:protein_coding transcript_biotype:protein_coding description:ATP synthase subunit beta [Source:UniProtKB/TrEMBL;Acc:A9T281]
35	2831	Pp3c13_21050V3.2	8.13	489.24	3.981E7	4.744E7	4.73E7	3.8E7	3.9E7	4.156E7	4.505E7	4.405E7	1.00	0.98	12	7	5	iTRAQ 8plex (K N-term); Oxidation (M)	34115	pep chromosome:Phypa_V3:13:14801547:14803574:1 gene:Pp3c13_21050 transcript:Pp3c13_21050V3.2 gene_biotype:protein_coding transcript_biotype:protein_coding
35	2832	Pp3c13_21050V3.1	8.13	489.24	3.981E7	4.744E7	4.73E7	3.8E7	3.9E7	4.156E7	4.505E7	4.405E7	1.00	0.98	12	7	5	iTRAQ 8plex (K N-term); Oxidation (M)	34115	pep chromosome:Phypa_V3:13:14800884:14803971:1 gene:Pp3c13_21050 transcript:Pp3c13_21050V3.1 gene_biotype:protein_coding transcript_biotype:protein_coding
119	559	Pp3c12_11700V3.2	12.87	488.07	6.484E7	6.142E7	6.734E7	6.962E7	6.935E7	7.369E7	6.895E7	7.648E7	1.00	1.11	23	18	18	iTRAQ 8plex (K N-term); Oxidation (M)	81947	pep chromosome:Phypa_V3:12:7731387:7735886:-1 gene:Pp3c12_11700 transcript:Pp3c12_11700V3.2 gene_biotype:protein_coding transcript_biotype:protein_coding description:Elongation factor G chloroplastic [Source:UniProtKB/TrEMBL;Acc:A0A2K1J...
119	560	Pp3c12_11700V3.3	12.87	488.07	6.484E7	6.142E7	6.734E7	6.962E7	6.935E7	7.369E7	6.895E7	7.648E7	1.00	1.11	23	18	18	iTRAQ 8plex (K N-term); Oxidation (M)	81947	pep chromosome:Phypa_V3:12:7731387:7735908:-1 gene:Pp3c12_11700 transcript:Pp3c12_11700V3.3 gene_biotype:protein_coding transcript_biotype:protein_coding description:Elongation factor G chloroplastic [Source:UniProtKB/TrEMBL;Acc:A0A2K1J...
119	574	Pp3c12_11700V3.4	12.87	488.07	6.484E7	6.142E7	6.734E7	6.962E7	6.935E7	7.369E7	6.895E7	7.648E7	1.00	1.11	22	18	18	iTRAQ 8plex (K N-term); Oxidation (M)	85925	pep chromosome:Phypa_V3:12:7731387:7735886:-1 gene:Pp3c12_11700 transcript:Pp3c12_11700V3.4 gene_biotype:protein_coding transcript_biotype:protein_coding description:Elongation factor G chloroplastic [Source:UniProtKB/TrEMBL;Acc:A0A2K1J...
119	575	Pp3c12_11700V3.5	12.87	488.07	6.484E7	6.142E7	6.734E7	6.962E7	6.935E7	7.369E7	6.895E7	7.648E7	1.00	1.11	22	18	18	iTRAQ 8plex (K N-term); Oxidation (M)	85925	pep chromosome:Phypa_V3:12:7731387:7735908:-1 gene:Pp3c12_11700 transcript:Pp3c12_11700V3.5 gene_biotype:protein_coding transcript_biotype:protein_coding description:Elongation factor G chloroplastic [Source:UniProtKB/TrEMBL;Acc:A0A2K1J...
119	576	Pp3c12_11700V3.1	12.87	488.07	6.484E7	6.142E7	6.734E7	6.962E7	6.935E7	7.369E7	6.895E7	7.648E7	1.00	1.11	22	18	18	iTRAQ 8plex (K N-term); Oxidation (M)	85925	pep chromosome:Phypa_V3:12:7731361:7735948:-1 gene:Pp3c12_11700 transcript:Pp3c12_11700V3.1 gene_biotype:protein_coding transcript_biotype:protein_coding description:Elongation factor G chloroplastic [Source:UniProtKB/TrEMBL;Acc:A0A2K1J...
58	2414	Pp3c21_9980V3.1	1.22	487.71	3.797E6	3.167E6	2.538E6	3.688E6	2.866E6	3.321E6	3.167E6	3.292E6	1.00	1.04	2	9	1	iTRAQ 8plex (K N-term)	42183	pep chromosome:Phypa_V3:21:6466204:6468660:1 gene:Pp3c21_9980 transcript:Pp3c21_9980V3.1 gene_biotype:protein_coding transcript_biotype:protein_coding description:Fructose-bisphosphate aldolase [Source:UniProtKB/TrEMBL;Acc:A0A2K1IRE6]
58	2415	Pp3c21_9980V3.2	1.22	487.71	3.797E6	3.167E6	2.538E6	3.688E6	2.866E6	3.321E6	3.167E6	3.292E6	1.00	1.04	2	9	1	iTRAQ 8plex (K N-term)	42183	pep chromosome:Phypa_V3:21:6466204:6468503:1 gene:Pp3c21_9980 transcript:Pp3c21_9980V3.2 gene_biotype:protein_coding transcript_biotype:protein_coding description:Fructose-bisphosphate aldolase [Source:UniProtKB/TrEMBL;Acc:A0A2K1IRE6]
60	2459	Pp3c21_9980V3.3	1.32	487.36	9.631E5	3.714E5	5.479E5	5.334E5	4.916E5	5.426E5	6.275E5	5.225E5	1.00	0.83	2	9	1	iTRAQ 8plex (K N-term)	37016	pep chromosome:Phypa_V3:21:6466875:6468503:1 gene:Pp3c21_9980 transcript:Pp3c21_9980V3.3 gene_biotype:protein_coding transcript_biotype:protein_coding description:Fructose-bisphosphate aldolase [Source:UniProtKB/TrEMBL;Acc:A0A2K1IRE6]
384	263	Pp3c10_9630V3.1.CDS.1	8.94	487.03	2.195E7	2.009E7	1.995E7	2.441E7	2.251E7	3.031E7	2.137E7	3.167E7	1.00	1.48	16	9	9	iTRAQ 8plex (K N-term); Oxidation (M)	53962	pep chromosome:Phypa_V3:10:6424659:6426974:-1 gene:Pp3c10_9630 transcript:Pp3c10_9630V3.1 gene_biotype:protein_coding transcript_biotype:protein_coding
384	264	Pp3c10_9630V3.2.CDS.1	8.94	487.03	2.195E7	2.009E7	1.995E7	2.441E7	2.251E7	3.031E7	2.137E7	3.167E7	1.00	1.48	16	9	9	iTRAQ 8plex (K N-term); Oxidation (M)	53962	pep chromosome:Phypa_V3:10:6424781:6427180:-1 gene:Pp3c10_9630 transcript:Pp3c10_9630V3.2 gene_biotype:protein_coding transcript_biotype:protein_coding
25	65	Pp3c1_23850V3.3	2.11	486.38	6.976E6	6.464E6	5.526E6	6.244E6	6.481E6	5.29E6	6.322E6	6.005E6	1.00	0.95	2	20	1	iTRAQ 8plex (K N-term)	49301	pep chromosome:Phypa_V3:1:17477580:17480094:1 gene:Pp3c1_23850 transcript:Pp3c1_23850V3.3 gene_biotype:protein_coding transcript_biotype:protein_coding description:Elongation factor 1-alpha [Source:UniProtKB/TrEMBL;Acc:A9SA04]
25	66	Pp3c1_23850V3.2	2.11	486.38	6.976E6	6.464E6	5.526E6	6.244E6	6.481E6	5.29E6	6.322E6	6.005E6	1.00	0.95	2	20	1	iTRAQ 8plex (K N-term)	49301	pep chromosome:Phypa_V3:1:17477950:17480094:1 gene:Pp3c1_23850 transcript:Pp3c1_23850V3.2 gene_biotype:protein_coding transcript_biotype:protein_coding description:Elongation factor 1-alpha [Source:UniProtKB/TrEMBL;Acc:A9SA04]
25	68	Pp3c1_23900V3.5	2.11	486.38	6.976E6	6.464E6	5.526E6	6.244E6	6.481E6	5.29E6	6.322E6	6.005E6	1.00	0.95	2	20	1	iTRAQ 8plex (K N-term)	49301	pep chromosome:Phypa_V3:1:17575904:17578515:1 gene:Pp3c1_23900 transcript:Pp3c1_23900V3.5 gene_biotype:protein_coding transcript_biotype:protein_coding description:Elongation factor 1-alpha [Source:UniProtKB/TrEMBL;Acc:A9SA04]
25	71	Pp3c1_23850V3.4	2.11	486.38	6.976E6	6.464E6	5.526E6	6.244E6	6.481E6	5.29E6	6.322E6	6.005E6	1.00	0.95	2	20	1	iTRAQ 8plex (K N-term)	49301	pep chromosome:Phypa_V3:1:17477831:17480094:1 gene:Pp3c1_23850 transcript:Pp3c1_23850V3.4 gene_biotype:protein_coding transcript_biotype:protein_coding description:Elongation factor 1-alpha [Source:UniProtKB/TrEMBL;Acc:A9SA04]
25	72	Pp3c1_23920V3.3	2.11	486.38	6.976E6	6.464E6	5.526E6	6.244E6	6.481E6	5.29E6	6.322E6	6.005E6	1.00	0.95	2	20	1	iTRAQ 8plex (K N-term)	49301	pep chromosome:Phypa_V3:1:17618799:17621088:1 gene:Pp3c1_23920 transcript:Pp3c1_23920V3.3 gene_biotype:protein_coding transcript_biotype:protein_coding description:Elongation factor 1-alpha [Source:UniProtKB/TrEMBL;Acc:A9SA04]
25	77	Pp3c1_23850V3.5	2.11	486.38	6.976E6	6.464E6	5.526E6	6.244E6	6.481E6	5.29E6	6.322E6	6.005E6	1.00	0.95	2	20	1	iTRAQ 8plex (K N-term)	49301	pep chromosome:Phypa_V3:1:17477712:17480905:1 gene:Pp3c1_23850 transcript:Pp3c1_23850V3.5 gene_biotype:protein_coding transcript_biotype:protein_coding description:Elongation factor 1-alpha [Source:UniProtKB/TrEMBL;Acc:A9SA04]
25	78	Pp3c1_23920V3.1	2.11	486.38	6.976E6	6.464E6	5.526E6	6.244E6	6.481E6	5.29E6	6.322E6	6.005E6	1.00	0.95	2	20	1	iTRAQ 8plex (K N-term)	49301	pep chromosome:Phypa_V3:1:17618683:17621768:1 gene:Pp3c1_23920 transcript:Pp3c1_23920V3.1 gene_biotype:protein_coding transcript_biotype:protein_coding description:Elongation factor 1-alpha [Source:UniProtKB/TrEMBL;Acc:A9SA04]
25	79	Pp3c1_23920V3.2	2.11	486.38	6.976E6	6.464E6	5.526E6	6.244E6	6.481E6	5.29E6	6.322E6	6.005E6	1.00	0.95	2	20	1	iTRAQ 8plex (K N-term)	49301	pep chromosome:Phypa_V3:1:17618620:17622156:1 gene:Pp3c1_23920 transcript:Pp3c1_23920V3.2 gene_biotype:protein_coding transcript_biotype:protein_coding description:Elongation factor 1-alpha [Source:UniProtKB/TrEMBL;Acc:A9SA04]
25	81	Pp3c1_23900V3.4	2.11	486.38	6.976E6	6.464E6	5.526E6	6.244E6	6.481E6	5.29E6	6.322E6	6.005E6	1.00	0.95	2	20	1	iTRAQ 8plex (K N-term)	49301	pep chromosome:Phypa_V3:1:17576260:17578422:1 gene:Pp3c1_23900 transcript:Pp3c1_23900V3.4 gene_biotype:protein_coding transcript_biotype:protein_coding description:Elongation factor 1-alpha [Source:UniProtKB/TrEMBL;Acc:A9SA04]
25	83	Pp3c1_23900V3.1	2.11	486.38	6.976E6	6.464E6	5.526E6	6.244E6	6.481E6	5.29E6	6.322E6	6.005E6	1.00	0.95	2	20	1	iTRAQ 8plex (K N-term)	49301	pep chromosome:Phypa_V3:1:17575946:17578422:1 gene:Pp3c1_23900 transcript:Pp3c1_23900V3.1 gene_biotype:protein_coding transcript_biotype:protein_coding description:Elongation factor 1-alpha [Source:UniProtKB/TrEMBL;Acc:A9SA04]
25	85	Pp3c1_23850V3.1	2.11	486.38	6.976E6	6.464E6	5.526E6	6.244E6	6.481E6	5.29E6	6.322E6	6.005E6	1.00	0.95	2	20	1	iTRAQ 8plex (K N-term)	49301	pep chromosome:Phypa_V3:1:17477831:17480094:1 gene:Pp3c1_23850 transcript:Pp3c1_23850V3.1 gene_biotype:protein_coding transcript_biotype:protein_coding description:Elongation factor 1-alpha [Source:UniProtKB/TrEMBL;Acc:A9SA04]
25	86	Pp3c1_23900V3.2	2.11	486.38	6.976E6	6.464E6	5.526E6	6.244E6	6.481E6	5.29E6	6.322E6	6.005E6	1.00	0.95	2	20	1	iTRAQ 8plex (K N-term)	49301	pep chromosome:Phypa_V3:1:17575692:17578422:1 gene:Pp3c1_23900 transcript:Pp3c1_23900V3.2 gene_biotype:protein_coding transcript_biotype:protein_coding description:Elongation factor 1-alpha [Source:UniProtKB/TrEMBL;Acc:A9SA04]
427	445	Pp3c1_33150V3.5	7.11	486.33	2.54E7	2.508E7	2.449E7	2.376E7	2.499E7	2.404E7	2.702E7	2.609E7	1.00	0.97	25	15	15	iTRAQ 8plex (K N-term)	52766	pep chromosome:Phypa_V3:1:23368845:23373378:-1 gene:Pp3c1_33150 transcript:Pp3c1_33150V3.5 gene_biotype:protein_coding transcript_biotype:protein_coding
427	446	Pp3c1_33150V3.1	7.11	486.33	2.54E7	2.508E7	2.449E7	2.376E7	2.499E7	2.404E7	2.702E7	2.609E7	1.00	0.97	25	15	15	iTRAQ 8plex (K N-term)	52766	pep chromosome:Phypa_V3:1:23368770:23373447:-1 gene:Pp3c1_33150 transcript:Pp3c1_33150V3.1 gene_biotype:protein_coding transcript_biotype:protein_coding
427	447	Pp3c1_33150V3.3	7.11	486.33	2.54E7	2.508E7	2.449E7	2.376E7	2.499E7	2.404E7	2.702E7	2.609E7	1.00	0.97	25	15	15	iTRAQ 8plex (K N-term)	52766	pep chromosome:Phypa_V3:1:23368845:23373378:-1 gene:Pp3c1_33150 transcript:Pp3c1_33150V3.3 gene_biotype:protein_coding transcript_biotype:protein_coding
427	448	Pp3c1_33150V3.4	7.11	486.33	2.54E7	2.508E7	2.449E7	2.376E7	2.499E7	2.404E7	2.702E7	2.609E7	1.00	0.97	25	15	15	iTRAQ 8plex (K N-term)	52766	pep chromosome:Phypa_V3:1:23368845:23373459:-1 gene:Pp3c1_33150 transcript:Pp3c1_33150V3.4 gene_biotype:protein_coding transcript_biotype:protein_coding
427	449	Pp3c1_33150V3.2	7.11	486.33	2.54E7	2.508E7	2.449E7	2.376E7	2.499E7	2.404E7	2.702E7	2.609E7	1.00	0.97	25	15	15	iTRAQ 8plex (K N-term)	52766	pep chromosome:Phypa_V3:1:23368845:23373459:-1 gene:Pp3c1_33150 transcript:Pp3c1_33150V3.2 gene_biotype:protein_coding transcript_biotype:protein_coding
123	1155	Pp3c19_3840V3.9	0.14	485.53	2.317E7	2.408E7	2.329E7	2.488E7	2.385E7	2.178E7	2.351E7	2.35E7	1.00	1.00	14	13	5	Carbamidomethylation; iTRAQ 8plex (K N-term); Oxidation (M)	40261	pep chromosome:Phypa_V3:19:2118318:2121044:-1 gene:Pp3c19_3840 transcript:Pp3c19_3840V3.9 gene_biotype:protein_coding transcript_biotype:protein_coding description:Predicted protein [Source:UniProtKB/TrEMBL;Acc:A9SRU3]
123	1156	Pp3c19_3840V3.10	0.14	485.53	2.317E7	2.408E7	2.329E7	2.488E7	2.385E7	2.178E7	2.351E7	2.35E7	1.00	1.00	14	13	5	Carbamidomethylation; iTRAQ 8plex (K N-term); Oxidation (M)	40261	pep chromosome:Phypa_V3:19:2118318:2121078:-1 gene:Pp3c19_3840 transcript:Pp3c19_3840V3.10 gene_biotype:protein_coding transcript_biotype:protein_coding description:Predicted protein [Source:UniProtKB/TrEMBL;Acc:A9SRU3]
123	1157	Pp3c19_3840V3.4	0.14	485.53	2.317E7	2.408E7	2.329E7	2.488E7	2.385E7	2.178E7	2.351E7	2.35E7	1.00	1.00	14	13	5	Carbamidomethylation; iTRAQ 8plex (K N-term); Oxidation (M)	40261	pep chromosome:Phypa_V3:19:2118318:2121044:-1 gene:Pp3c19_3840 transcript:Pp3c19_3840V3.4 gene_biotype:protein_coding transcript_biotype:protein_coding description:Predicted protein [Source:UniProtKB/TrEMBL;Acc:A9SRU3]
123	1158	Pp3c19_3840V3.2	0.14	485.53	2.317E7	2.408E7	2.329E7	2.488E7	2.385E7	2.178E7	2.351E7	2.35E7	1.00	1.00	14	13	5	Carbamidomethylation; iTRAQ 8plex (K N-term); Oxidation (M)	40261	pep chromosome:Phypa_V3:19:2118072:2121275:-1 gene:Pp3c19_3840 transcript:Pp3c19_3840V3.2 gene_biotype:protein_coding transcript_biotype:protein_coding description:Predicted protein [Source:UniProtKB/TrEMBL;Acc:A9SRU3]
123	1159	Pp3c19_3840V3.3	0.14	485.53	2.317E7	2.408E7	2.329E7	2.488E7	2.385E7	2.178E7	2.351E7	2.35E7	1.00	1.00	14	13	5	Carbamidomethylation; iTRAQ 8plex (K N-term); Oxidation (M)	40261	pep chromosome:Phypa_V3:19:2118318:2121064:-1 gene:Pp3c19_3840 transcript:Pp3c19_3840V3.3 gene_biotype:protein_coding transcript_biotype:protein_coding description:Predicted protein [Source:UniProtKB/TrEMBL;Acc:A9SRU3]
123	1160	Pp3c19_3840V3.8	0.14	485.53	2.317E7	2.408E7	2.329E7	2.488E7	2.385E7	2.178E7	2.351E7	2.35E7	1.00	1.00	14	13	5	Carbamidomethylation; iTRAQ 8plex (K N-term); Oxidation (M)	40261	pep chromosome:Phypa_V3:19:2118318:2121044:-1 gene:Pp3c19_3840 transcript:Pp3c19_3840V3.8 gene_biotype:protein_coding transcript_biotype:protein_coding description:Predicted protein [Source:UniProtKB/TrEMBL;Acc:A9SRU3]
123	1161	Pp3c19_3840V3.5	0.14	485.53	2.317E7	2.408E7	2.329E7	2.488E7	2.385E7	2.178E7	2.351E7	2.35E7	1.00	1.00	14	13	5	Carbamidomethylation; iTRAQ 8plex (K N-term); Oxidation (M)	40261	pep chromosome:Phypa_V3:19:2118318:2121044:-1 gene:Pp3c19_3840 transcript:Pp3c19_3840V3.5 gene_biotype:protein_coding transcript_biotype:protein_coding description:Predicted protein [Source:UniProtKB/TrEMBL;Acc:A9SRU3]
123	1162	Pp3c19_3840V3.7	0.14	485.53	2.317E7	2.408E7	2.329E7	2.488E7	2.385E7	2.178E7	2.351E7	2.35E7	1.00	1.00	14	13	5	Carbamidomethylation; iTRAQ 8plex (K N-term); Oxidation (M)	40261	pep chromosome:Phypa_V3:19:2118318:2121044:-1 gene:Pp3c19_3840 transcript:Pp3c19_3840V3.7 gene_biotype:protein_coding transcript_biotype:protein_coding description:Predicted protein [Source:UniProtKB/TrEMBL;Acc:A9SRU3]
123	1163	Pp3c19_3840V3.1	0.14	485.53	2.317E7	2.408E7	2.329E7	2.488E7	2.385E7	2.178E7	2.351E7	2.35E7	1.00	1.00	14	13	5	Carbamidomethylation; iTRAQ 8plex (K N-term); Oxidation (M)	40261	pep chromosome:Phypa_V3:19:2117788:2121083:-1 gene:Pp3c19_3840 transcript:Pp3c19_3840V3.1 gene_biotype:protein_coding transcript_biotype:protein_coding description:Predicted protein [Source:UniProtKB/TrEMBL;Acc:A9SRU3]
123	1164	Pp3c19_3840V3.6	0.14	485.53	2.317E7	2.408E7	2.329E7	2.488E7	2.385E7	2.178E7	2.351E7	2.35E7	1.00	1.00	14	13	5	Carbamidomethylation; iTRAQ 8plex (K N-term); Oxidation (M)	40261	pep chromosome:Phypa_V3:19:2118318:2121044:-1 gene:Pp3c19_3840 transcript:Pp3c19_3840V3.6 gene_biotype:protein_coding transcript_biotype:protein_coding description:Predicted protein [Source:UniProtKB/TrEMBL;Acc:A9SRU3]
57	2416	Pp3c20_22820V3.2	7.64	485.35	2.102E7	1.95E7	1.831E7	2.337E7	2.179E7	1.996E7	1.961E7	2.171E7	1.00	1.11	2	10	1	iTRAQ 8plex (K N-term)	46076	pep chromosome:Phypa_V3:20:14853965:14858571:1 gene:Pp3c20_22820 transcript:Pp3c20_22820V3.2 gene_biotype:protein_coding transcript_biotype:protein_coding
57	2417	Pp3c20_22820V3.1	7.64	485.35	2.102E7	1.95E7	1.831E7	2.337E7	2.179E7	1.996E7	1.961E7	2.171E7	1.00	1.11	2	10	1	iTRAQ 8plex (K N-term)	46076	pep chromosome:Phypa_V3:20:14853967:14858574:1 gene:Pp3c20_22820 transcript:Pp3c20_22820V3.1 gene_biotype:protein_coding transcript_biotype:protein_coding
57	2528	Pp3c20_22820V3.4	7.64	485.35	2.102E7	1.95E7	1.831E7	2.337E7	2.179E7	1.996E7	1.961E7	2.171E7	1.00	1.11	3	10	1	iTRAQ 8plex (K N-term)	38129	pep chromosome:Phypa_V3:20:14855768:14858571:1 gene:Pp3c20_22820 transcript:Pp3c20_22820V3.4 gene_biotype:protein_coding transcript_biotype:protein_coding
98	1600	Pp3c22_14530V3.2	6.17	484.91	5.347E7	4.756E7	4.878E7	5.383E7	5.135E7	6.713E7	5.352E7	6.871E7	1.00	1.28	30	11	11	Carbamidomethylation; iTRAQ 8plex (K N-term); Oxidation (M)	45801	pep chromosome:Phypa_V3:22:9433952:9436773:-1 gene:Pp3c22_14530 transcript:Pp3c22_14530V3.2 gene_biotype:protein_coding transcript_biotype:protein_coding description:Predicted protein [Source:UniProtKB/TrEMBL;Acc:A9SEW4]
98	1601	Pp3c22_14530V3.1	6.17	484.91	5.347E7	4.756E7	4.878E7	5.383E7	5.135E7	6.713E7	5.352E7	6.871E7	1.00	1.28	30	11	11	Carbamidomethylation; iTRAQ 8plex (K N-term); Oxidation (M)	45801	pep chromosome:Phypa_V3:22:9433770:9436846:-1 gene:Pp3c22_14530 transcript:Pp3c22_14530V3.1 gene_biotype:protein_coding transcript_biotype:protein_coding description:Predicted protein [Source:UniProtKB/TrEMBL;Acc:A9SEW4]
78	275	Pp3c23_20590V3.1	0.25	484.35	2.611E7	2.408E7	2.2E7	2.315E7	2.6E7	2.263E7	2.429E7	2.614E7	1.00	1.08	6	15	5	iTRAQ 8plex (K N-term)	68985	pep chromosome:Phypa_V3:23:13597113:13599758:-1 gene:Pp3c23_20590 transcript:Pp3c23_20590V3.1 gene_biotype:protein_coding transcript_biotype:protein_coding
78	276	Pp3c23_20590V3.2	0.25	484.35	2.611E7	2.408E7	2.2E7	2.315E7	2.6E7	2.263E7	2.429E7	2.614E7	1.00	1.08	6	15	5	iTRAQ 8plex (K N-term)	68985	pep chromosome:Phypa_V3:23:13596495:13600233:-1 gene:Pp3c23_20590 transcript:Pp3c23_20590V3.2 gene_biotype:protein_coding transcript_biotype:protein_coding
91	63	Pp3c1_27990V3.1	6.42	484.20	5.571E7	5.492E7	5.551E7	6.039E7	5.636E7	5.624E7	5.81E7	6.096E7	1.00	1.05	20	18	11	iTRAQ 8plex (K N-term)	57713	pep chromosome:Phypa_V3:1:19974505:19979464:1 gene:Pp3c1_27990 transcript:Pp3c1_27990V3.1 gene_biotype:protein_coding transcript_biotype:protein_coding description:Serine hydroxymethyltransferase [Source:UniProtKB/TrEMBL;Acc:A0A2K1L9Z2]
91	64	Pp3c1_27990V3.2	6.42	484.20	5.571E7	5.492E7	5.551E7	6.039E7	5.636E7	5.624E7	5.81E7	6.096E7	1.00	1.05	20	18	11	iTRAQ 8plex (K N-term)	57713	pep chromosome:Phypa_V3:1:19974478:19979036:1 gene:Pp3c1_27990 transcript:Pp3c1_27990V3.2 gene_biotype:protein_coding transcript_biotype:protein_coding description:Serine hydroxymethyltransferase [Source:UniProtKB/TrEMBL;Acc:A0A2K1L9Z2]
141	318	Pp3c12_4000V3.3	2.27	483.93	2.713E7	2.575E7	2.866E7	2.675E7	2.643E7	3.217E7	3.156E7	3.393E7	1.00	1.08	25	24	24	iTRAQ 8plex (K N-term)	107941	pep chromosome:Phypa_V3:12:3027533:3034383:1 gene:Pp3c12_4000 transcript:Pp3c12_4000V3.3 gene_biotype:protein_coding transcript_biotype:protein_coding description:Predicted protein [Source:UniProtKB/TrEMBL;Acc:A9TJW2]
141	319	Pp3c12_4000V3.2	2.27	483.93	2.713E7	2.575E7	2.866E7	2.675E7	2.643E7	3.217E7	3.156E7	3.393E7	1.00	1.08	25	24	24	iTRAQ 8plex (K N-term)	107941	pep chromosome:Phypa_V3:12:3027533:3034804:1 gene:Pp3c12_4000 transcript:Pp3c12_4000V3.2 gene_biotype:protein_coding transcript_biotype:protein_coding description:Predicted protein [Source:UniProtKB/TrEMBL;Acc:A9TJW2]
141	320	Pp3c12_4000V3.1	2.27	483.93	2.713E7	2.575E7	2.866E7	2.675E7	2.643E7	3.217E7	3.156E7	3.393E7	1.00	1.08	25	24	24	iTRAQ 8plex (K N-term)	107941	pep chromosome:Phypa_V3:12:3027565:3034793:1 gene:Pp3c12_4000 transcript:Pp3c12_4000V3.1 gene_biotype:protein_coding transcript_biotype:protein_coding description:Predicted protein [Source:UniProtKB/TrEMBL;Acc:A9TJW2]
146	47	Pp3c3_3160V3.1	4.51	483.25	3.102E6	2.6E6	2.624E6	3.466E6	2.793E6	2.889E6	2.775E6	3.049E6	1.00	1.10	2	12	1	iTRAQ 8plex (K N-term)	48291	pep chromosome:Phypa_V3:3:1858158:1862639:1 gene:Pp3c3_3160 transcript:Pp3c3_3160V3.1 gene_biotype:protein_coding transcript_biotype:protein_coding
146	48	Pp3c3_3160V3.2	4.51	483.25	3.102E6	2.6E6	2.624E6	3.466E6	2.793E6	2.889E6	2.775E6	3.049E6	1.00	1.10	2	12	1	iTRAQ 8plex (K N-term)	48291	pep chromosome:Phypa_V3:3:1858158:1862639:1 gene:Pp3c3_3160 transcript:Pp3c3_3160V3.2 gene_biotype:protein_coding transcript_biotype:protein_coding
146	49	Pp3c3_3160V3.4	4.51	483.25	3.102E6	2.6E6	2.624E6	3.466E6	2.793E6	2.889E6	2.775E6	3.049E6	1.00	1.10	2	12	1	iTRAQ 8plex (K N-term)	48291	pep chromosome:Phypa_V3:3:1858199:1862738:1 gene:Pp3c3_3160 transcript:Pp3c3_3160V3.4 gene_biotype:protein_coding transcript_biotype:protein_coding
192	1346	Pp3c21_12100V3.1	15.03	483.18	1.43E7	1.437E7	1.393E7	1.615E7	1.575E7	1.743E7	1.49E7	1.734E7	1.00	1.16	6	6	4	Carbamidomethylation; iTRAQ 8plex (K N-term)	44080	pep chromosome:Phypa_V3:21:7745666:7748891:-1 gene:Pp3c21_12100 transcript:Pp3c21_12100V3.1 gene_biotype:protein_coding transcript_biotype:protein_coding description:Predicted protein [Source:UniProtKB/TrEMBL;Acc:A9TY57]
192	1347	Pp3c21_12100V3.2	15.03	483.18	1.43E7	1.437E7	1.393E7	1.615E7	1.575E7	1.743E7	1.49E7	1.734E7	1.00	1.16	6	6	4	Carbamidomethylation; iTRAQ 8plex (K N-term)	44080	pep chromosome:Phypa_V3:21:7745719:7748763:-1 gene:Pp3c21_12100 transcript:Pp3c21_12100V3.2 gene_biotype:protein_coding transcript_biotype:protein_coding description:Predicted protein [Source:UniProtKB/TrEMBL;Acc:A9TY57]
137	486	Pp3c27_7320V3.2	6.33	482.63	3.7E7	4.506E7	5.336E7	3.381E7	3.879E7	3.989E7	5.228E7	4.201E7	1.00	0.80	25	26	26	Carbamidomethylation; iTRAQ 8plex (K N-term); Oxidation (M)	106220	pep chromosome:Phypa_V3:27:4362074:4370580:1 gene:Pp3c27_7320 transcript:Pp3c27_7320V3.2 gene_biotype:protein_coding transcript_biotype:protein_coding description:Alanine--tRNA ligase [Source:UniProtKB/TrEMBL;Acc:A0A2K1IB12]
137	487	Pp3c27_7320V3.1	6.33	482.63	3.7E7	4.506E7	5.336E7	3.381E7	3.879E7	3.989E7	5.228E7	4.201E7	1.00	0.80	25	26	26	Carbamidomethylation; iTRAQ 8plex (K N-term); Oxidation (M)	106220	pep chromosome:Phypa_V3:27:4360756:4370828:1 gene:Pp3c27_7320 transcript:Pp3c27_7320V3.1 gene_biotype:protein_coding transcript_biotype:protein_coding description:Alanine--tRNA ligase [Source:UniProtKB/TrEMBL;Acc:A0A2K1IB12]
90	364	Pp3c24_12180V3.3	13.21	481.28	3.552E7	3.742E7	4.248E7	3.255E7	3.323E7	2.909E7	4.008E7	3.287E7	1.00	0.82	19	18	10	Carbamidomethylation; iTRAQ 8plex (K N-term)	63847	pep chromosome:Phypa_V3:24:8442654:8446325:-1 gene:Pp3c24_12180 transcript:Pp3c24_12180V3.3 gene_biotype:protein_coding transcript_biotype:protein_coding
90	365	Pp3c24_12180V3.1	13.21	481.28	3.552E7	3.742E7	4.248E7	3.255E7	3.323E7	2.909E7	4.008E7	3.287E7	1.00	0.82	19	18	10	Carbamidomethylation; iTRAQ 8plex (K N-term)	63847	pep chromosome:Phypa_V3:24:8442409:8446345:-1 gene:Pp3c24_12180 transcript:Pp3c24_12180V3.1 gene_biotype:protein_coding transcript_biotype:protein_coding
90	366	Pp3c24_12180V3.2	13.21	481.28	3.552E7	3.742E7	4.248E7	3.255E7	3.323E7	2.909E7	4.008E7	3.287E7	1.00	0.82	19	18	10	Carbamidomethylation; iTRAQ 8plex (K N-term)	63847	pep chromosome:Phypa_V3:24:8442684:8446304:-1 gene:Pp3c24_12180 transcript:Pp3c24_12180V3.2 gene_biotype:protein_coding transcript_biotype:protein_coding
127	1512	Pp3c4_6260V3.1	14.72	478.68	5.845E6	5.593E6	5.467E6	5.072E6	4.377E6	4.559E6	5.635E6	4.669E6	1.00	0.83	2	12	1	iTRAQ 8plex (K N-term)	41607	pep chromosome:Phypa_V3:4:4381894:4385459:1 gene:Pp3c4_6260 transcript:Pp3c4_6260V3.1 gene_biotype:protein_coding transcript_biotype:protein_coding description:Actin 1 [Source:UniProtKB/TrEMBL;Acc:Q6TYS2]
127	1513	Pp3c4_6260V3.2	14.72	478.68	5.845E6	5.593E6	5.467E6	5.072E6	4.377E6	4.559E6	5.635E6	4.669E6	1.00	0.83	2	12	1	iTRAQ 8plex (K N-term)	41607	pep chromosome:Phypa_V3:4:4381868:4385602:1 gene:Pp3c4_6260 transcript:Pp3c4_6260V3.2 gene_biotype:protein_coding transcript_biotype:protein_coding description:Actin 1 [Source:UniProtKB/TrEMBL;Acc:Q6TYS2]
38	537	Pp3c10_10220V3.1	4.36	478.60	2.924E6	2.701E6	2.28E6	2.932E6	3.013E6	2.653E6	2.635E6	2.866E6	1.00	1.09	1	21	1	iTRAQ 8plex (K N-term)	80612	pep chromosome:Phypa_V3:10:6873017:6877498:-1 gene:Pp3c10_10220 transcript:Pp3c10_10220V3.1 gene_biotype:protein_coding transcript_biotype:protein_coding
38	538	Pp3c10_10220V3.2	4.36	478.60	2.924E6	2.701E6	2.28E6	2.932E6	3.013E6	2.653E6	2.635E6	2.866E6	1.00	1.09	1	21	1	iTRAQ 8plex (K N-term)	80612	pep chromosome:Phypa_V3:10:6873232:6877481:-1 gene:Pp3c10_10220 transcript:Pp3c10_10220V3.2 gene_biotype:protein_coding transcript_biotype:protein_coding
185	653	Pp3c3_11840V3.1	1.00	478.32	2.496E7	1.996E7	1.968E7	2.404E7	2.167E7	2.034E7	2.153E7	2.208E7	1.00	1.03	7	14	8	Carbamidomethylation; iTRAQ 8plex (K N-term)	107964	pep chromosome:Phypa_V3:3:8289298:8295953:1 gene:Pp3c3_11840 transcript:Pp3c3_11840V3.1 gene_biotype:protein_coding transcript_biotype:protein_coding
185	701	Pp3c3_11840V3.2	1.00	478.32	2.496E7	1.996E7	1.968E7	2.404E7	2.167E7	2.034E7	2.153E7	2.208E7	1.00	1.03	7	14	8	Carbamidomethylation; iTRAQ 8plex (K N-term)	112380	pep chromosome:Phypa_V3:3:8290242:8295987:1 gene:Pp3c3_11840 transcript:Pp3c3_11840V3.2 gene_biotype:protein_coding transcript_biotype:protein_coding
319	839	Pp3c2_24120V3.2	0.22	476.70	7.798E6	7.415E6	6.461E6	7.8E6	7.183E6	6.766E6	7.225E6	7.249E6	1.00	1.00	6	22	7	iTRAQ 8plex (K N-term)	136809	pep chromosome:Phypa_V3:2:16187130:16193455:-1 gene:Pp3c2_24120 transcript:Pp3c2_24120V3.2 gene_biotype:protein_coding transcript_biotype:protein_coding description:Coatomer subunit alpha [Source:UniProtKB/TrEMBL;Acc:A0A2K1L2U3]
319	840	Pp3c2_24120V3.1	0.22	476.70	7.798E6	7.415E6	6.461E6	7.8E6	7.183E6	6.766E6	7.225E6	7.249E6	1.00	1.00	6	22	7	iTRAQ 8plex (K N-term)	136809	pep chromosome:Phypa_V3:2:16187148:16193188:-1 gene:Pp3c2_24120 transcript:Pp3c2_24120V3.1 gene_biotype:protein_coding transcript_biotype:protein_coding description:Coatomer subunit alpha [Source:UniProtKB/TrEMBL;Acc:A0A2K1L2U3]
112	87	Pp3c19_14590V3.2	0.00	476.27	0	0	6.804E5	0	0	7.125E5	6.804E5	7.125E5	1.00	1.05	1	18	1	iTRAQ 8plex (K N-term)	53525	pep chromosome:Phypa_V3:19:9671483:9676114:1 gene:Pp3c19_14590 transcript:Pp3c19_14590V3.2 gene_biotype:protein_coding transcript_biotype:protein_coding description:Adenosylhomocysteinase [Source:UniProtKB/TrEMBL;Acc:A9RPH2]
112	88	Pp3c19_14590V3.1	0.00	476.27	0	0	6.804E5	0	0	7.125E5	6.804E5	7.125E5	1.00	1.05	1	18	1	iTRAQ 8plex (K N-term)	53525	pep chromosome:Phypa_V3:19:9671497:9675294:1 gene:Pp3c19_14590 transcript:Pp3c19_14590V3.1 gene_biotype:protein_coding transcript_biotype:protein_coding description:Adenosylhomocysteinase [Source:UniProtKB/TrEMBL;Acc:A9RPH2]
134	608	Pp3c10_10490V3.1	4.56	475.50	4.25E7	3.902E7	4.745E7	4.456E7	4.367E7	6.438E7	5.23E7	6.477E7	1.00	1.24	26	16	16	iTRAQ 8plex (K N-term)	58971	pep chromosome:Phypa_V3:10:7088501:7092444:1 gene:Pp3c10_10490 transcript:Pp3c10_10490V3.1 gene_biotype:protein_coding transcript_biotype:protein_coding description:Predicted protein [Source:UniProtKB/TrEMBL;Acc:A9SUK7]
134	609	Pp3c10_10490V3.4	4.56	475.50	4.25E7	3.902E7	4.745E7	4.456E7	4.367E7	6.438E7	5.23E7	6.477E7	1.00	1.24	26	16	16	iTRAQ 8plex (K N-term)	58971	pep chromosome:Phypa_V3:10:7088401:7092454:1 gene:Pp3c10_10490 transcript:Pp3c10_10490V3.4 gene_biotype:protein_coding transcript_biotype:protein_coding description:Predicted protein [Source:UniProtKB/TrEMBL;Acc:A9SUK7]
134	610	Pp3c10_10490V3.2	4.56	475.50	4.25E7	3.902E7	4.745E7	4.456E7	4.367E7	6.438E7	5.23E7	6.477E7	1.00	1.24	26	16	16	iTRAQ 8plex (K N-term)	58971	pep chromosome:Phypa_V3:10:7088501:7092444:1 gene:Pp3c10_10490 transcript:Pp3c10_10490V3.2 gene_biotype:protein_coding transcript_biotype:protein_coding description:Predicted protein [Source:UniProtKB/TrEMBL;Acc:A9SUK7]
134	611	Pp3c10_10490V3.3	4.56	475.50	4.25E7	3.902E7	4.745E7	4.456E7	4.367E7	6.438E7	5.23E7	6.477E7	1.00	1.24	26	16	16	iTRAQ 8plex (K N-term)	58971	pep chromosome:Phypa_V3:10:7088245:7092450:1 gene:Pp3c10_10490 transcript:Pp3c10_10490V3.3 gene_biotype:protein_coding transcript_biotype:protein_coding description:Predicted protein [Source:UniProtKB/TrEMBL;Acc:A9SUK7]
41	648	Pp3c10_10680V3.1	9.61	475.18	2.317E6	2.132E6	1.746E6	2.699E6	2.316E6	2.617E6	2.065E6	2.544E6	1.00	1.23	1	21	1	iTRAQ 8plex (K N-term)	80713	pep chromosome:Phypa_V3:10:7153119:7157305:-1 gene:Pp3c10_10680 transcript:Pp3c10_10680V3.1 gene_biotype:protein_coding transcript_biotype:protein_coding
41	649	Pp3c10_10680V3.2	9.61	475.18	2.317E6	2.132E6	1.746E6	2.699E6	2.316E6	2.617E6	2.065E6	2.544E6	1.00	1.23	1	21	1	iTRAQ 8plex (K N-term)	80713	pep chromosome:Phypa_V3:10:7152865:7157328:-1 gene:Pp3c10_10680 transcript:Pp3c10_10680V3.2 gene_biotype:protein_coding transcript_biotype:protein_coding
104	413	Pp3c21_17300V3.1	1.61	475.03	1.209E7	1.302E7	1.091E7	1.165E7	1.265E7	1.063E7	1.201E7	1.164E7	1.00	0.97	7	10	3	iTRAQ 8plex (K N-term)	49814	pep chromosome:Phypa_V3:21:11019259:11022254:-1 gene:Pp3c21_17300 transcript:Pp3c21_17300V3.1 gene_biotype:protein_coding transcript_biotype:protein_coding description:Tubulin beta chain [Source:UniProtKB/TrEMBL;Acc:A9SJR1]
104	414	Pp3c21_17170V3.1	1.61	475.03	1.209E7	1.302E7	1.091E7	1.165E7	1.265E7	1.063E7	1.201E7	1.164E7	1.00	0.97	7	10	3	iTRAQ 8plex (K N-term)	49814	pep chromosome:Phypa_V3:21:10937383:10940687:1 gene:Pp3c21_17170 transcript:Pp3c21_17170V3.1 gene_biotype:protein_coding transcript_biotype:protein_coding description:Tubulin beta chain [Source:UniProtKB/TrEMBL;Acc:A9SJR1]
104	415	Pp3c21_17320V3.2	1.61	475.03	1.209E7	1.302E7	1.091E7	1.165E7	1.265E7	1.063E7	1.201E7	1.164E7	1.00	0.97	7	10	3	iTRAQ 8plex (K N-term)	49814	pep chromosome:Phypa_V3:21:11027554:11029289:1 gene:Pp3c21_17320 transcript:Pp3c21_17320V3.2 gene_biotype:protein_coding transcript_biotype:protein_coding description:Tubulin beta chain [Source:UniProtKB/TrEMBL;Acc:A9SJR1]
104	416	Pp3c21_17320V3.1	1.61	475.03	1.209E7	1.302E7	1.091E7	1.165E7	1.265E7	1.063E7	1.201E7	1.164E7	1.00	0.97	7	10	3	iTRAQ 8plex (K N-term)	49814	pep chromosome:Phypa_V3:21:11027306:11030425:1 gene:Pp3c21_17320 transcript:Pp3c21_17320V3.1 gene_biotype:protein_coding transcript_biotype:protein_coding description:Tubulin beta chain [Source:UniProtKB/TrEMBL;Acc:A9SJR1]
104	417	Pp3c21_17300V3.2	1.61	475.03	1.209E7	1.302E7	1.091E7	1.165E7	1.265E7	1.063E7	1.201E7	1.164E7	1.00	0.97	7	10	3	iTRAQ 8plex (K N-term)	49814	pep chromosome:Phypa_V3:21:11018242:11022161:-1 gene:Pp3c21_17300 transcript:Pp3c21_17300V3.2 gene_biotype:protein_coding transcript_biotype:protein_coding description:Tubulin beta chain [Source:UniProtKB/TrEMBL;Acc:A9SJR1]
104	418	Pp3c21_17170V3.2	1.61	475.03	1.209E7	1.302E7	1.091E7	1.165E7	1.265E7	1.063E7	1.201E7	1.164E7	1.00	0.97	7	10	3	iTRAQ 8plex (K N-term)	49814	pep chromosome:Phypa_V3:21:10937432:10940128:1 gene:Pp3c21_17170 transcript:Pp3c21_17170V3.2 gene_biotype:protein_coding transcript_biotype:protein_coding description:Tubulin beta chain [Source:UniProtKB/TrEMBL;Acc:A9SJR1]
219	926	Pp3c5_19220V3.1	13.70	474.53	1.942E7	1.755E7	2.004E7	2.583E7	2.282E7	3.041E7	2.138E7	3.056E7	1.00	1.43	13	21	21	iTRAQ 8plex (K N-term)	147620	pep chromosome:Phypa_V3:5:13558081:13564810:1 gene:Pp3c5_19220 transcript:Pp3c5_19220V3.1 gene_biotype:protein_coding transcript_biotype:protein_coding
219	927	Pp3c5_19220V3.2	13.70	474.53	1.942E7	1.755E7	2.004E7	2.583E7	2.282E7	3.041E7	2.138E7	3.056E7	1.00	1.43	13	21	21	iTRAQ 8plex (K N-term)	147620	pep chromosome:Phypa_V3:5:13558106:13564743:1 gene:Pp3c5_19220 transcript:Pp3c5_19220V3.2 gene_biotype:protein_coding transcript_biotype:protein_coding
106	42	Pp3c19_13650V3.2	7.72	473.88	1.162E7	9.994E6	9.539E6	9.275E6	9.773E6	8.102E6	1.038E7	9.05E6	1.00	0.87	3	19	2	iTRAQ 8plex (K N-term)	53569	pep chromosome:Phypa_V3:19:8935322:8938666:1 gene:Pp3c19_13650 transcript:Pp3c19_13650V3.2 gene_biotype:protein_coding transcript_biotype:protein_coding description:Adenosylhomocysteinase [Source:UniProtKB/TrEMBL;Acc:A9RPK9]
106	43	Pp3c19_13810V3.2	7.72	473.88	1.162E7	9.994E6	9.539E6	9.275E6	9.773E6	8.102E6	1.038E7	9.05E6	1.00	0.87	3	19	2	iTRAQ 8plex (K N-term)	53569	pep chromosome:Phypa_V3:19:9047692:9051006:-1 gene:Pp3c19_13810 transcript:Pp3c19_13810V3.2 gene_biotype:protein_coding transcript_biotype:protein_coding description:Adenosylhomocysteinase [Source:UniProtKB/TrEMBL;Acc:A9RPK9]
106	44	Pp3c19_13810V3.1	7.72	473.88	1.162E7	9.994E6	9.539E6	9.275E6	9.773E6	8.102E6	1.038E7	9.05E6	1.00	0.87	3	19	2	iTRAQ 8plex (K N-term)	53569	pep chromosome:Phypa_V3:19:9047524:9051042:-1 gene:Pp3c19_13810 transcript:Pp3c19_13810V3.1 gene_biotype:protein_coding transcript_biotype:protein_coding description:Adenosylhomocysteinase [Source:UniProtKB/TrEMBL;Acc:A9RPK9]
106	45	Pp3c19_13650V3.1	7.72	473.88	1.162E7	9.994E6	9.539E6	9.275E6	9.773E6	8.102E6	1.038E7	9.05E6	1.00	0.87	3	19	2	iTRAQ 8plex (K N-term)	53569	pep chromosome:Phypa_V3:19:8935293:8939431:1 gene:Pp3c19_13650 transcript:Pp3c19_13650V3.1 gene_biotype:protein_coding transcript_biotype:protein_coding description:Adenosylhomocysteinase [Source:UniProtKB/TrEMBL;Acc:A9RPK9]
238	200	Pp3c25_700V3.1	4.44	473.64	1.466E7	1.551E7	1.844E7	1.477E7	1.57E7	1.41E7	1.639E7	1.509E7	1.00	0.92	9	13	5	Carbamidomethylation; iTRAQ 8plex (K N-term)	52660	pep chromosome:Phypa_V3:25:438555:443603:1 gene:Pp3c25_700 transcript:Pp3c25_700V3.1 gene_biotype:protein_coding transcript_biotype:protein_coding description:Predicted protein [Source:UniProtKB/TrEMBL;Acc:A9TEP5]
238	201	Pp3c25_700V3.2	4.44	473.64	1.466E7	1.551E7	1.844E7	1.477E7	1.57E7	1.41E7	1.639E7	1.509E7	1.00	0.92	9	13	5	Carbamidomethylation; iTRAQ 8plex (K N-term)	52660	pep chromosome:Phypa_V3:25:438529:443693:1 gene:Pp3c25_700 transcript:Pp3c25_700V3.2 gene_biotype:protein_coding transcript_biotype:protein_coding description:Predicted protein [Source:UniProtKB/TrEMBL;Acc:A9TEP5]
265	958	Pp3c6_7260V3.4	16.80	473.48	3.35E7	3.21E7	2.849E7	4.411E7	3.887E7	4.966E7	3.338E7	4.673E7	1.00	1.40	19	27	26	iTRAQ 8plex (K N-term)	138830	pep chromosome:Phypa_V3:6:4318094:4324485:-1 gene:Pp3c6_7260 transcript:Pp3c6_7260V3.4 gene_biotype:protein_coding transcript_biotype:protein_coding description:ATP-binding cassette transporter subfamily B member 16 group MDR/PGP protei...
265	959	Pp3c6_7260V3.1	16.80	473.48	3.35E7	3.21E7	2.849E7	4.411E7	3.887E7	4.966E7	3.338E7	4.673E7	1.00	1.40	19	27	26	iTRAQ 8plex (K N-term)	138830	pep chromosome:Phypa_V3:6:4318022:4324483:-1 gene:Pp3c6_7260 transcript:Pp3c6_7260V3.1 gene_biotype:protein_coding transcript_biotype:protein_coding description:ATP-binding cassette transporter subfamily B member 16 group MDR/PGP protei...
265	960	Pp3c6_7260V3.3	16.80	473.48	3.35E7	3.21E7	2.849E7	4.411E7	3.887E7	4.966E7	3.338E7	4.673E7	1.00	1.40	19	27	26	iTRAQ 8plex (K N-term)	138830	pep chromosome:Phypa_V3:6:4318094:4324485:-1 gene:Pp3c6_7260 transcript:Pp3c6_7260V3.3 gene_biotype:protein_coding transcript_biotype:protein_coding description:ATP-binding cassette transporter subfamily B member 16 group MDR/PGP protei...
265	961	Pp3c6_7260V3.2	16.80	473.48	3.35E7	3.21E7	2.849E7	4.411E7	3.887E7	4.966E7	3.338E7	4.673E7	1.00	1.40	19	27	26	iTRAQ 8plex (K N-term)	138830	pep chromosome:Phypa_V3:6:4318332:4324485:-1 gene:Pp3c6_7260 transcript:Pp3c6_7260V3.2 gene_biotype:protein_coding transcript_biotype:protein_coding description:ATP-binding cassette transporter subfamily B member 16 group MDR/PGP protei...
125	2405	Pp3c2_27350V3.1	28.07	473.19	1.12E8	1.364E8	1.344E8	6.951E7	6.021E7	6.276E7	1.341E8	6.743E7	1.00	0.50	29	10	9	iTRAQ 8plex (K N-term); Oxidation (M)	31099	pep chromosome:Phypa_V3:2:18500758:18502865:-1 gene:Pp3c2_27350 transcript:Pp3c2_27350V3.1 gene_biotype:protein_coding transcript_biotype:protein_coding description:Intracellular pathogenesis-related protein-like protein [Source:UniProtKB...
125	2406	Pp3c2_27350V3.2	28.07	473.19	1.12E8	1.364E8	1.344E8	6.951E7	6.021E7	6.276E7	1.341E8	6.743E7	1.00	0.50	29	10	9	iTRAQ 8plex (K N-term); Oxidation (M)	31099	pep chromosome:Phypa_V3:2:18500843:18502808:-1 gene:Pp3c2_27350 transcript:Pp3c2_27350V3.2 gene_biotype:protein_coding transcript_biotype:protein_coding description:Intracellular pathogenesis-related protein-like protein [Source:UniProtKB...
131	1147	Pp3c4_2000V3.1	5.11	472.59	5.477E5	4.792E5	4.485E5	5.341E5	5.369E5	5.209E5	4.918E5	5.306E5	1.00	1.08	4	10	1	iTRAQ 8plex (K N-term)	49628	pep chromosome:Phypa_V3:4:1163637:1166488:1 gene:Pp3c4_2000 transcript:Pp3c4_2000V3.1 gene_biotype:protein_coding transcript_biotype:protein_coding description:Tubulin alpha chain [Source:UniProtKB/TrEMBL;Acc:A0A2K1KLU8]
131	1148	Pp3c4_1960V3.2	5.11	472.59	5.477E5	4.792E5	4.485E5	5.341E5	5.369E5	5.209E5	4.918E5	5.306E5	1.00	1.08	4	10	1	iTRAQ 8plex (K N-term)	49628	pep chromosome:Phypa_V3:4:1157195:1160646:-1 gene:Pp3c4_1960 transcript:Pp3c4_1960V3.2 gene_biotype:protein_coding transcript_biotype:protein_coding description:Tubulin alpha chain [Source:UniProtKB/TrEMBL;Acc:A0A2K1KLU8]
131	1149	Pp3c4_1960V3.1	5.11	472.59	5.477E5	4.792E5	4.485E5	5.341E5	5.369E5	5.209E5	4.918E5	5.306E5	1.00	1.08	4	10	1	iTRAQ 8plex (K N-term)	49628	pep chromosome:Phypa_V3:4:1157247:1160622:-1 gene:Pp3c4_1960 transcript:Pp3c4_1960V3.1 gene_biotype:protein_coding transcript_biotype:protein_coding description:Tubulin alpha chain [Source:UniProtKB/TrEMBL;Acc:A0A2K1KLU8]
131	1150	Pp3c4_2000V3.2	5.11	472.59	5.477E5	4.792E5	4.485E5	5.341E5	5.369E5	5.209E5	4.918E5	5.306E5	1.00	1.08	4	10	1	iTRAQ 8plex (K N-term)	49628	pep chromosome:Phypa_V3:4:1163877:1165455:1 gene:Pp3c4_2000 transcript:Pp3c4_2000V3.2 gene_biotype:protein_coding transcript_biotype:protein_coding description:Tubulin alpha chain [Source:UniProtKB/TrEMBL;Acc:A0A2K1KLU8]
183	817	Pp3c8_6536V3.1	2.76	472.07	2.774E7	2.901E7	2.669E7	2.577E7	3.29E7	2.984E7	3.057E7	3.23E7	1.00	1.06	16	31	25	iTRAQ 8plex (K N-term)	157172	pep chromosome:Phypa_V3:8:3780413:3794424:1 gene:Pp3c8_6536 transcript:Pp3c8_6536V3.1 gene_biotype:protein_coding transcript_biotype:protein_coding
183	818	Pp3c8_6536V3.3	2.76	472.07	2.774E7	2.901E7	2.669E7	2.577E7	3.29E7	2.984E7	3.057E7	3.23E7	1.00	1.06	16	31	25	iTRAQ 8plex (K N-term)	157172	pep chromosome:Phypa_V3:8:3781809:3794381:1 gene:Pp3c8_6536 transcript:Pp3c8_6536V3.3 gene_biotype:protein_coding transcript_biotype:protein_coding
183	819	Pp3c8_6520V3.1	2.76	472.07	2.774E7	2.901E7	2.669E7	2.577E7	3.29E7	2.984E7	3.057E7	3.23E7	1.00	1.06	16	31	25	iTRAQ 8plex (K N-term)	157172	pep chromosome:Phypa_V3:8:3780493:3794510:1 gene:Pp3c8_6520 transcript:Pp3c8_6520V3.1 gene_biotype:protein_coding transcript_biotype:protein_coding
188	689	Pp3c9_25990V3.1	0.12	471.63	8.027E6	1.106E7	1.328E7	7.601E6	1.094E7	1.382E7	1.46E7	1.461E7	1.00	1.00	10	21	11	iTRAQ 8plex (K N-term)	98563	pep chromosome:Phypa_V3:9:17645521:17652067:-1 gene:Pp3c9_25990 transcript:Pp3c9_25990V3.1 gene_biotype:protein_coding transcript_biotype:protein_coding
188	804	Pp3c9_25990V3.2	0.12	471.63	8.027E6	1.106E7	1.328E7	7.601E6	1.094E7	1.382E7	1.46E7	1.461E7	1.00	1.00	10	21	11	iTRAQ 8plex (K N-term)	105587	pep chromosome:Phypa_V3:9:17645431:17652328:-1 gene:Pp3c9_25990 transcript:Pp3c9_25990V3.2 gene_biotype:protein_coding transcript_biotype:protein_coding
313	771	Pp3c26_1330V3.2	9.08	471.60	1.543E7	1.619E7	1.419E7	1.676E7	1.689E7	1.687E7	1.583E7	1.747E7	1.00	1.10	8	20	10	iTRAQ 8plex (K N-term)	114490	pep chromosome:Phypa_V3:26:509795:520481:1 gene:Pp3c26_1330 transcript:Pp3c26_1330V3.2 gene_biotype:protein_coding transcript_biotype:protein_coding
313	772	Pp3c26_1330V3.1	9.08	471.60	1.543E7	1.619E7	1.419E7	1.676E7	1.689E7	1.687E7	1.583E7	1.747E7	1.00	1.10	8	20	10	iTRAQ 8plex (K N-term)	114490	pep chromosome:Phypa_V3:26:510095:520373:1 gene:Pp3c26_1330 transcript:Pp3c26_1330V3.1 gene_biotype:protein_coding transcript_biotype:protein_coding
257	617	Pp3c25_5870V3.2	8.37	471.29	1.799E7	1.792E7	1.83E7	1.791E7	1.639E7	1.677E7	1.872E7	1.79E7	1.00	0.96	13	20	13	Carbamidomethylation; iTRAQ 8plex (K N-term)	100549	pep chromosome:Phypa_V3:25:3833946:3840917:1 gene:Pp3c25_5870 transcript:Pp3c25_5870V3.2 gene_biotype:protein_coding transcript_biotype:protein_coding
257	618	Pp3c25_5870V3.1	8.37	471.29	1.799E7	1.792E7	1.83E7	1.791E7	1.639E7	1.677E7	1.872E7	1.79E7	1.00	0.96	13	20	13	Carbamidomethylation; iTRAQ 8plex (K N-term)	100549	pep chromosome:Phypa_V3:25:3833795:3840889:1 gene:Pp3c25_5870 transcript:Pp3c25_5870V3.1 gene_biotype:protein_coding transcript_biotype:protein_coding
272	1796	Pp3c19_22360V3.2	6.49	470.87	9.747E6	1.924E7	1.824E7	2.192E7	2.189E7	2.228E7	1.899E7	2.203E7	1.00	1.16	5	14	4	iTRAQ 8plex (K N-term)	63586	pep chromosome:Phypa_V3:19:14991336:14995827:1 gene:Pp3c19_22360 transcript:Pp3c19_22360V3.2 gene_biotype:protein_coding transcript_biotype:protein_coding description:Predicted protein [Source:UniProtKB/TrEMBL;Acc:A9TQQ1]
272	1797	Pp3c19_22360V3.1	6.49	470.87	9.747E6	1.924E7	1.824E7	2.192E7	2.189E7	2.228E7	1.899E7	2.203E7	1.00	1.16	5	14	4	iTRAQ 8plex (K N-term)	63586	pep chromosome:Phypa_V3:19:14991265:14995841:1 gene:Pp3c19_22360 transcript:Pp3c19_22360V3.1 gene_biotype:protein_coding transcript_biotype:protein_coding description:Predicted protein [Source:UniProtKB/TrEMBL;Acc:A9TQQ1]
87	411	Pp3c10_17310V3.1.CDS.1	12.31	470.73	7.978E7	7.685E7	7.092E7	9.378E7	9.358E7	8.092E7	7.787E7	9.069E7	1.00	1.16	21	16	16	Carbamidomethylation; iTRAQ 8plex (K N-term)	72658	pep chromosome:Phypa_V3:10:11770174:11772843:1 gene:Pp3c10_17310 transcript:Pp3c10_17310V3.1 gene_biotype:protein_coding transcript_biotype:protein_coding description:Predicted protein [Source:UniProtKB/TrEMBL;Acc:A9T7Y9]
87	412	Pp3c10_17310V3.2.CDS.1	12.31	470.73	7.978E7	7.685E7	7.092E7	9.378E7	9.358E7	8.092E7	7.787E7	9.069E7	1.00	1.16	21	16	16	Carbamidomethylation; iTRAQ 8plex (K N-term)	72658	pep chromosome:Phypa_V3:10:11770167:11773211:1 gene:Pp3c10_17310 transcript:Pp3c10_17310V3.2 gene_biotype:protein_coding transcript_biotype:protein_coding description:Predicted protein [Source:UniProtKB/TrEMBL;Acc:A9T7Y9]
282	524	Pp3c17_16260V3.1	2.96	470.33	2.145E7	2.148E7	3.002E7	2.233E7	2.798E7	3.047E7	3.09E7	3.181E7	1.00	1.03	18	19	19	iTRAQ 8plex (K N-term)	103181	pep chromosome:Phypa_V3:17:11028268:11033437:1 gene:Pp3c17_16260 transcript:Pp3c17_16260V3.1 gene_biotype:protein_coding transcript_biotype:protein_coding
282	525	Pp3c17_16260V3.3	2.96	470.33	2.145E7	2.148E7	3.002E7	2.233E7	2.798E7	3.047E7	3.09E7	3.181E7	1.00	1.03	18	19	19	iTRAQ 8plex (K N-term)	103181	pep chromosome:Phypa_V3:17:11028256:11033299:1 gene:Pp3c17_16260 transcript:Pp3c17_16260V3.3 gene_biotype:protein_coding transcript_biotype:protein_coding
282	526	Pp3c17_16260V3.2	2.96	470.33	2.145E7	2.148E7	3.002E7	2.233E7	2.798E7	3.047E7	3.09E7	3.181E7	1.00	1.03	18	19	19	iTRAQ 8plex (K N-term)	103181	pep chromosome:Phypa_V3:17:11027995:11033299:1 gene:Pp3c17_16260 transcript:Pp3c17_16260V3.2 gene_biotype:protein_coding transcript_biotype:protein_coding
282	527	Pp3c17_16260V3.4	2.96	470.33	2.145E7	2.148E7	3.002E7	2.233E7	2.798E7	3.047E7	3.09E7	3.181E7	1.00	1.03	18	19	19	iTRAQ 8plex (K N-term)	103181	pep chromosome:Phypa_V3:17:11028256:11033299:1 gene:Pp3c17_16260 transcript:Pp3c17_16260V3.4 gene_biotype:protein_coding transcript_biotype:protein_coding
103	379	Pp3c23_20580V3.3.CDS.1	4.07	469.08	7.156E6	6.969E6	5.046E6	5.881E6	6.183E6	4.491E6	6.422E6	5.518E6	1.00	0.86	9	15	5	iTRAQ 8plex (K N-term); Oxidation (M)	66924	pep chromosome:Phypa_V3:23:13587750:13590436:-1 gene:Pp3c23_20580 transcript:Pp3c23_20580V3.3 gene_biotype:protein_coding transcript_biotype:protein_coding
103	380	Pp3c23_20580V3.2.CDS.1	4.07	469.08	7.156E6	6.969E6	5.046E6	5.881E6	6.183E6	4.491E6	6.422E6	5.518E6	1.00	0.86	9	15	5	iTRAQ 8plex (K N-term); Oxidation (M)	66924	pep chromosome:Phypa_V3:23:13587750:13590495:-1 gene:Pp3c23_20580 transcript:Pp3c23_20580V3.2 gene_biotype:protein_coding transcript_biotype:protein_coding
103	381	Pp3c23_20580V3.5.CDS.1	4.07	469.08	7.156E6	6.969E6	5.046E6	5.881E6	6.183E6	4.491E6	6.422E6	5.518E6	1.00	0.86	9	15	5	iTRAQ 8plex (K N-term); Oxidation (M)	66924	pep chromosome:Phypa_V3:23:13587750:13590436:-1 gene:Pp3c23_20580 transcript:Pp3c23_20580V3.5 gene_biotype:protein_coding transcript_biotype:protein_coding
103	382	Pp3c23_20580V3.1.CDS.1	4.07	469.08	7.156E6	6.969E6	5.046E6	5.881E6	6.183E6	4.491E6	6.422E6	5.518E6	1.00	0.86	9	15	5	iTRAQ 8plex (K N-term); Oxidation (M)	66924	pep chromosome:Phypa_V3:23:13587750:13590494:-1 gene:Pp3c23_20580 transcript:Pp3c23_20580V3.1 gene_biotype:protein_coding transcript_biotype:protein_coding
103	383	Pp3c23_20580V3.4.CDS.1	4.07	469.08	7.156E6	6.969E6	5.046E6	5.881E6	6.183E6	4.491E6	6.422E6	5.518E6	1.00	0.86	9	15	5	iTRAQ 8plex (K N-term); Oxidation (M)	66924	pep chromosome:Phypa_V3:23:13587750:13590436:-1 gene:Pp3c23_20580 transcript:Pp3c23_20580V3.4 gene_biotype:protein_coding transcript_biotype:protein_coding
103	384	Pp3c23_20580V3.7.CDS.1	4.07	469.08	7.156E6	6.969E6	5.046E6	5.881E6	6.183E6	4.491E6	6.422E6	5.518E6	1.00	0.86	9	15	5	iTRAQ 8plex (K N-term); Oxidation (M)	66924	pep chromosome:Phypa_V3:23:13587675:13590517:-1 gene:Pp3c23_20580 transcript:Pp3c23_20580V3.7 gene_biotype:protein_coding transcript_biotype:protein_coding
103	385	Pp3c23_20580V3.6.CDS.1	4.07	469.08	7.156E6	6.969E6	5.046E6	5.881E6	6.183E6	4.491E6	6.422E6	5.518E6	1.00	0.86	9	15	5	iTRAQ 8plex (K N-term); Oxidation (M)	66924	pep chromosome:Phypa_V3:23:13587676:13590778:-1 gene:Pp3c23_20580 transcript:Pp3c23_20580V3.6 gene_biotype:protein_coding transcript_biotype:protein_coding
189	491	Pp3c4_32160V3.4	10.66	468.95	2.922E7	2.947E7	2.509E7	3.372E7	3.285E7	3.044E7	2.816E7	3.26E7	1.00	1.16	24	13	13	iTRAQ 8plex (K N-term)	57920	pep chromosome:Phypa_V3:4:22214760:22218460:1 gene:Pp3c4_32160 transcript:Pp3c4_32160V3.4 gene_biotype:protein_coding transcript_biotype:protein_coding
189	492	Pp3c4_32160V3.3	10.66	468.95	2.922E7	2.947E7	2.509E7	3.372E7	3.285E7	3.044E7	2.816E7	3.26E7	1.00	1.16	24	13	13	iTRAQ 8plex (K N-term)	57920	pep chromosome:Phypa_V3:4:22215270:22218393:1 gene:Pp3c4_32160 transcript:Pp3c4_32160V3.3 gene_biotype:protein_coding transcript_biotype:protein_coding
189	493	Pp3c4_32160V3.2	10.66	468.95	2.922E7	2.947E7	2.509E7	3.372E7	3.285E7	3.044E7	2.816E7	3.26E7	1.00	1.16	24	13	13	iTRAQ 8plex (K N-term)	57920	pep chromosome:Phypa_V3:4:22214666:22218393:1 gene:Pp3c4_32160 transcript:Pp3c4_32160V3.2 gene_biotype:protein_coding transcript_biotype:protein_coding
189	494	Pp3c4_32160V3.1	10.66	468.95	2.922E7	2.947E7	2.509E7	3.372E7	3.285E7	3.044E7	2.816E7	3.26E7	1.00	1.16	24	13	13	iTRAQ 8plex (K N-term)	57920	pep chromosome:Phypa_V3:4:22214666:22218393:1 gene:Pp3c4_32160 transcript:Pp3c4_32160V3.1 gene_biotype:protein_coding transcript_biotype:protein_coding
72	2721	Pp3c20_22420V3.1	7.82	468.83	1.942E7	1.75E7	1.696E7	1.668E7	1.669E7	1.604E7	1.796E7	1.647E7	1.00	0.92	6	11	2	iTRAQ 8plex (K N-term)	46172	pep chromosome:Phypa_V3:20:14636411:14641585:-1 gene:Pp3c20_22420 transcript:Pp3c20_22420V3.1 gene_biotype:protein_coding transcript_biotype:protein_coding
72	2722	Pp3c20_22420V3.2	7.82	468.83	1.942E7	1.75E7	1.696E7	1.668E7	1.669E7	1.604E7	1.796E7	1.647E7	1.00	0.92	6	11	2	iTRAQ 8plex (K N-term)	46172	pep chromosome:Phypa_V3:20:14636949:14641601:-1 gene:Pp3c20_22420 transcript:Pp3c20_22420V3.2 gene_biotype:protein_coding transcript_biotype:protein_coding
288	1668	Pp3c9_18680V3.4	12.82	468.73	1.859E7	1.944E7	1.884E7	1.432E7	1.481E7	1.129E7	1.895E7	1.347E7	1.00	0.71	7	10	3	Carbamidomethylation; iTRAQ 8plex (K N-term)	38318	pep chromosome:Phypa_V3:9:12623770:12626328:1 gene:Pp3c9_18680 transcript:Pp3c9_18680V3.4 gene_biotype:protein_coding transcript_biotype:protein_coding description:Fructose-bisphosphate aldolase [Source:UniProtKB/TrEMBL;Acc:A9SKS8]
288	1669	Pp3c9_18680V3.5	12.82	468.73	1.859E7	1.944E7	1.884E7	1.432E7	1.481E7	1.129E7	1.895E7	1.347E7	1.00	0.71	7	10	3	Carbamidomethylation; iTRAQ 8plex (K N-term)	38318	pep chromosome:Phypa_V3:9:12623770:12626328:1 gene:Pp3c9_18680 transcript:Pp3c9_18680V3.5 gene_biotype:protein_coding transcript_biotype:protein_coding description:Fructose-bisphosphate aldolase [Source:UniProtKB/TrEMBL;Acc:A9SKS8]
288	1670	Pp3c9_18680V3.1	12.82	468.73	1.859E7	1.944E7	1.884E7	1.432E7	1.481E7	1.129E7	1.895E7	1.347E7	1.00	0.71	7	10	3	Carbamidomethylation; iTRAQ 8plex (K N-term)	38318	pep chromosome:Phypa_V3:9:12623764:12626342:1 gene:Pp3c9_18680 transcript:Pp3c9_18680V3.1 gene_biotype:protein_coding transcript_biotype:protein_coding description:Fructose-bisphosphate aldolase [Source:UniProtKB/TrEMBL;Acc:A9SKS8]
288	1671	Pp3c9_18680V3.2	12.82	468.73	1.859E7	1.944E7	1.884E7	1.432E7	1.481E7	1.129E7	1.895E7	1.347E7	1.00	0.71	7	10	3	Carbamidomethylation; iTRAQ 8plex (K N-term)	38318	pep chromosome:Phypa_V3:9:12623770:12626328:1 gene:Pp3c9_18680 transcript:Pp3c9_18680V3.2 gene_biotype:protein_coding transcript_biotype:protein_coding description:Fructose-bisphosphate aldolase [Source:UniProtKB/TrEMBL;Acc:A9SKS8]
288	1672	Pp3c9_18680V3.3	12.82	468.73	1.859E7	1.944E7	1.884E7	1.432E7	1.481E7	1.129E7	1.895E7	1.347E7	1.00	0.71	7	10	3	Carbamidomethylation; iTRAQ 8plex (K N-term)	38318	pep chromosome:Phypa_V3:9:12623770:12626328:1 gene:Pp3c9_18680 transcript:Pp3c9_18680V3.3 gene_biotype:protein_coding transcript_biotype:protein_coding description:Fructose-bisphosphate aldolase [Source:UniProtKB/TrEMBL;Acc:A9SKS8]
288	1673	Pp3c9_18680V3.6	12.82	468.73	1.859E7	1.944E7	1.884E7	1.432E7	1.481E7	1.129E7	1.895E7	1.347E7	1.00	0.71	7	10	3	Carbamidomethylation; iTRAQ 8plex (K N-term)	38318	pep chromosome:Phypa_V3:9:12623564:12626328:1 gene:Pp3c9_18680 transcript:Pp3c9_18680V3.6 gene_biotype:protein_coding transcript_biotype:protein_coding description:Fructose-bisphosphate aldolase [Source:UniProtKB/TrEMBL;Acc:A9SKS8]
44	3669	Pp3c26_3620V3.2	0.93	467.52	5.787E6	9.572E6	7.377E6	6.222E6	8.934E6	8.506E6	8.738E6	8.984E6	1.00	1.03	8	7	3	iTRAQ 8plex (K N-term); Oxidation (M)	34049	pep chromosome:Phypa_V3:26:1735434:1737710:-1 gene:Pp3c26_3620 transcript:Pp3c26_3620V3.2 gene_biotype:protein_coding transcript_biotype:protein_coding description:Predicted protein [Source:UniProtKB/TrEMBL;Acc:A9TSK0]
44	3670	Pp3c26_3620V3.1	0.93	467.52	5.787E6	9.572E6	7.377E6	6.222E6	8.934E6	8.506E6	8.738E6	8.984E6	1.00	1.03	8	7	3	iTRAQ 8plex (K N-term); Oxidation (M)	34049	pep chromosome:Phypa_V3:26:1735298:1737825:-1 gene:Pp3c26_3620 transcript:Pp3c26_3620V3.1 gene_biotype:protein_coding transcript_biotype:protein_coding description:Predicted protein [Source:UniProtKB/TrEMBL;Acc:A9TSK0]
426	934	Pp3c1_12990V3.2	2.22	467.51	3.17E6	3.065E6	2.406E6	2.897E6	2.612E6	2.614E6	2.88E6	2.798E6	1.00	0.97	6	22	8	iTRAQ 8plex (K N-term)	136022	pep chromosome:Phypa_V3:1:9441897:9448343:1 gene:Pp3c1_12990 transcript:Pp3c1_12990V3.2 gene_biotype:protein_coding transcript_biotype:protein_coding description:Coatomer subunit alpha [Source:UniProtKB/TrEMBL;Acc:A9SK16]
426	936	Pp3c1_12990V3.1	2.22	467.51	3.17E6	3.065E6	2.406E6	2.897E6	2.612E6	2.614E6	2.88E6	2.798E6	1.00	0.97	6	22	8	iTRAQ 8plex (K N-term)	136022	pep chromosome:Phypa_V3:1:9441897:9448419:1 gene:Pp3c1_12990 transcript:Pp3c1_12990V3.1 gene_biotype:protein_coding transcript_biotype:protein_coding description:Coatomer subunit alpha [Source:UniProtKB/TrEMBL;Acc:A9SK16]
426	937	Pp3c1_12990V3.4	2.22	467.51	3.17E6	3.065E6	2.406E6	2.897E6	2.612E6	2.614E6	2.88E6	2.798E6	1.00	0.97	6	22	8	iTRAQ 8plex (K N-term)	136022	pep chromosome:Phypa_V3:1:9441896:9448419:1 gene:Pp3c1_12990 transcript:Pp3c1_12990V3.4 gene_biotype:protein_coding transcript_biotype:protein_coding description:Coatomer subunit alpha [Source:UniProtKB/TrEMBL;Acc:A9SK16]
348	310	Pp3c16_20760V3.2	2.65	466.92	5.207E6	5.513E6	5.287E6	4.831E6	5.878E6	6.433E6	6.031E6	6.561E6	1.00	1.09	10	13	6	iTRAQ 8plex (K N-term)	63568	pep chromosome:Phypa_V3:16:12759985:12769612:-1 gene:Pp3c16_20760 transcript:Pp3c16_20760V3.2 gene_biotype:protein_coding transcript_biotype:protein_coding description:Predicted protein [Source:UniProtKB/TrEMBL;Acc:A9RE43]
348	311	Pp3c16_20760V3.1	2.65	466.92	5.207E6	5.513E6	5.287E6	4.831E6	5.878E6	6.433E6	6.031E6	6.561E6	1.00	1.09	10	13	6	iTRAQ 8plex (K N-term)	63568	pep chromosome:Phypa_V3:16:12759985:12766735:-1 gene:Pp3c16_20760 transcript:Pp3c16_20760V3.1 gene_biotype:protein_coding transcript_biotype:protein_coding description:Predicted protein [Source:UniProtKB/TrEMBL;Acc:A9RE43]
30	210	Pp3c4_20230V3.5	3.16	466.76	7.878E7	8.722E7	8.819E7	7.679E7	7.524E7	8.972E7	9.015E7	9.397E7	1.00	1.04	16	14	8	iTRAQ 8plex (K N-term)	49729	pep chromosome:Phypa_V3:4:13665643:13669226:1 gene:Pp3c4_20230 transcript:Pp3c4_20230V3.5 gene_biotype:protein_coding transcript_biotype:protein_coding description:Phosphoglycerate kinase [Source:UniProtKB/TrEMBL;Acc:A9TC11]
30	211	Pp3c4_20230V3.2	3.16	466.76	7.878E7	8.722E7	8.819E7	7.679E7	7.524E7	8.972E7	9.015E7	9.397E7	1.00	1.04	16	14	8	iTRAQ 8plex (K N-term)	49729	pep chromosome:Phypa_V3:4:13665744:13669226:1 gene:Pp3c4_20230 transcript:Pp3c4_20230V3.2 gene_biotype:protein_coding transcript_biotype:protein_coding description:Phosphoglycerate kinase [Source:UniProtKB/TrEMBL;Acc:A9TC11]
30	212	Pp3c4_20230V3.3	3.16	466.76	7.878E7	8.722E7	8.819E7	7.679E7	7.524E7	8.972E7	9.015E7	9.397E7	1.00	1.04	16	14	8	iTRAQ 8plex (K N-term)	49729	pep chromosome:Phypa_V3:4:13665744:13669226:1 gene:Pp3c4_20230 transcript:Pp3c4_20230V3.3 gene_biotype:protein_coding transcript_biotype:protein_coding description:Phosphoglycerate kinase [Source:UniProtKB/TrEMBL;Acc:A9TC11]
30	213	Pp3c4_20230V3.4	3.16	466.76	7.878E7	8.722E7	8.819E7	7.679E7	7.524E7	8.972E7	9.015E7	9.397E7	1.00	1.04	16	14	8	iTRAQ 8plex (K N-term)	49729	pep chromosome:Phypa_V3:4:13665744:13669226:1 gene:Pp3c4_20230 transcript:Pp3c4_20230V3.4 gene_biotype:protein_coding transcript_biotype:protein_coding description:Phosphoglycerate kinase [Source:UniProtKB/TrEMBL;Acc:A9TC11]
30	214	Pp3c4_20230V3.1	3.16	466.76	7.878E7	8.722E7	8.819E7	7.679E7	7.524E7	8.972E7	9.015E7	9.397E7	1.00	1.04	16	14	8	iTRAQ 8plex (K N-term)	49729	pep chromosome:Phypa_V3:4:13665689:13669392:1 gene:Pp3c4_20230 transcript:Pp3c4_20230V3.1 gene_biotype:protein_coding transcript_biotype:protein_coding description:Phosphoglycerate kinase [Source:UniProtKB/TrEMBL;Acc:A9TC11]
56	243	Pp3c16_4660V3.3	3.39	466.41	2.833E7	2.56E7	3.073E7	2.74E7	2.568E7	2.731E7	3.197E7	3.049E7	1.00	0.95	8	23	6	iTRAQ 8plex (K N-term); Oxidation (M)	63832	pep chromosome:Phypa_V3:16:3229251:3234017:1 gene:Pp3c16_4660 transcript:Pp3c16_4660V3.3 gene_biotype:protein_coding transcript_biotype:protein_coding description:Predicted protein [Source:UniProtKB/TrEMBL;Acc:A9RLL2]
56	244	Pp3c16_4660V3.2	3.39	466.41	2.833E7	2.56E7	3.073E7	2.74E7	2.568E7	2.731E7	3.197E7	3.049E7	1.00	0.95	8	23	6	iTRAQ 8plex (K N-term); Oxidation (M)	63832	pep chromosome:Phypa_V3:16:3229259:3233524:1 gene:Pp3c16_4660 transcript:Pp3c16_4660V3.2 gene_biotype:protein_coding transcript_biotype:protein_coding description:Predicted protein [Source:UniProtKB/TrEMBL;Acc:A9RLL2]
56	245	Pp3c16_4660V3.4	3.39	466.41	2.833E7	2.56E7	3.073E7	2.74E7	2.568E7	2.731E7	3.197E7	3.049E7	1.00	0.95	8	23	6	iTRAQ 8plex (K N-term); Oxidation (M)	63832	pep chromosome:Phypa_V3:16:3229251:3233296:1 gene:Pp3c16_4660 transcript:Pp3c16_4660V3.4 gene_biotype:protein_coding transcript_biotype:protein_coding description:Predicted protein [Source:UniProtKB/TrEMBL;Acc:A9RLL2]
56	246	Pp3c16_4660V3.1	3.39	466.41	2.833E7	2.56E7	3.073E7	2.74E7	2.568E7	2.731E7	3.197E7	3.049E7	1.00	0.95	8	23	6	iTRAQ 8plex (K N-term); Oxidation (M)	63832	pep chromosome:Phypa_V3:16:3229222:3233476:1 gene:Pp3c16_4660 transcript:Pp3c16_4660V3.1 gene_biotype:protein_coding transcript_biotype:protein_coding description:Predicted protein [Source:UniProtKB/TrEMBL;Acc:A9RLL2]
52	131	Pp3c2_10310V3.3	14.21	466.23	6.156E6	5.814E6	5.941E6	5.221E6	5.306E6	4.678E6	5.97E6	5.068E6	1.00	0.85	6	18	2	iTRAQ 8plex (K N-term)	49292	pep chromosome:Phypa_V3:2:7031181:7033315:-1 gene:Pp3c2_10310 transcript:Pp3c2_10310V3.3 gene_biotype:protein_coding transcript_biotype:protein_coding description:Elongation factor 1-alpha [Source:UniProtKB/TrEMBL;Acc:A9SJB4]
52	132	Pp3c2_10310V3.2	14.21	466.23	6.156E6	5.814E6	5.941E6	5.221E6	5.306E6	4.678E6	5.97E6	5.068E6	1.00	0.85	6	18	2	iTRAQ 8plex (K N-term)	49292	pep chromosome:Phypa_V3:2:7031181:7033315:-1 gene:Pp3c2_10310 transcript:Pp3c2_10310V3.2 gene_biotype:protein_coding transcript_biotype:protein_coding description:Elongation factor 1-alpha [Source:UniProtKB/TrEMBL;Acc:A9SJB4]
52	133	Pp3c2_10310V3.1	14.21	466.23	6.156E6	5.814E6	5.941E6	5.221E6	5.306E6	4.678E6	5.97E6	5.068E6	1.00	0.85	6	18	2	iTRAQ 8plex (K N-term)	49292	pep chromosome:Phypa_V3:2:7030924:7033343:-1 gene:Pp3c2_10310 transcript:Pp3c2_10310V3.1 gene_biotype:protein_coding transcript_biotype:protein_coding description:Elongation factor 1-alpha [Source:UniProtKB/TrEMBL;Acc:A9SJB4]
52	134	Pp3c2_10310V3.6	14.21	466.23	6.156E6	5.814E6	5.941E6	5.221E6	5.306E6	4.678E6	5.97E6	5.068E6	1.00	0.85	6	18	2	iTRAQ 8plex (K N-term)	49292	pep chromosome:Phypa_V3:2:7031181:7033413:-1 gene:Pp3c2_10310 transcript:Pp3c2_10310V3.6 gene_biotype:protein_coding transcript_biotype:protein_coding description:Elongation factor 1-alpha [Source:UniProtKB/TrEMBL;Acc:A9SJB4]
52	135	Pp3c2_10310V3.4	14.21	466.23	6.156E6	5.814E6	5.941E6	5.221E6	5.306E6	4.678E6	5.97E6	5.068E6	1.00	0.85	6	18	2	iTRAQ 8plex (K N-term)	49292	pep chromosome:Phypa_V3:2:7031180:7033460:-1 gene:Pp3c2_10310 transcript:Pp3c2_10310V3.4 gene_biotype:protein_coding transcript_biotype:protein_coding description:Elongation factor 1-alpha [Source:UniProtKB/TrEMBL;Acc:A9SJB4]
52	136	Pp3c2_10310V3.5	14.21	466.23	6.156E6	5.814E6	5.941E6	5.221E6	5.306E6	4.678E6	5.97E6	5.068E6	1.00	0.85	6	18	2	iTRAQ 8plex (K N-term)	49292	pep chromosome:Phypa_V3:2:7031181:7033539:-1 gene:Pp3c2_10310 transcript:Pp3c2_10310V3.5 gene_biotype:protein_coding transcript_biotype:protein_coding description:Elongation factor 1-alpha [Source:UniProtKB/TrEMBL;Acc:A9SJB4]
161	893	Pp3c15_25170V3.2	8.20	465.92	2.084E7	2.259E7	2.474E7	2.453E7	2.434E7	2.717E7	2.68E7	2.852E7	1.00	1.06	10	23	12	iTRAQ 8plex (K N-term); Oxidation (M)	109853	pep chromosome:Phypa_V3:15:16278169:16285903:1 gene:Pp3c15_25170 transcript:Pp3c15_25170V3.2 gene_biotype:protein_coding transcript_biotype:protein_coding
161	894	Pp3c15_25170V3.1	8.20	465.92	2.084E7	2.259E7	2.474E7	2.453E7	2.434E7	2.717E7	2.68E7	2.852E7	1.00	1.06	10	23	12	iTRAQ 8plex (K N-term); Oxidation (M)	109853	pep chromosome:Phypa_V3:15:16278119:16285718:1 gene:Pp3c15_25170 transcript:Pp3c15_25170V3.1 gene_biotype:protein_coding transcript_biotype:protein_coding
34	5218	Pp3c11_12080V3.2	0.39	465.37	6.861E7	6.629E7	6.721E7	7.043E7	6.695E7	6.415E7	6.803E7	6.718E7	1.00	0.99	20	7	4	iTRAQ 8plex (K N-term)	22568	pep chromosome:Phypa_V3:11:7841694:7844146:-1 gene:Pp3c11_12080 transcript:Pp3c11_12080V3.2 gene_biotype:protein_coding transcript_biotype:protein_coding
34	5236	Pp3c11_12080V3.3	0.39	465.37	6.861E7	6.629E7	6.721E7	7.043E7	6.695E7	6.415E7	6.803E7	6.718E7	1.00	0.99	15	7	4	iTRAQ 8plex (K N-term)	28008	pep chromosome:Phypa_V3:11:7841623:7844152:-1 gene:Pp3c11_12080 transcript:Pp3c11_12080V3.3 gene_biotype:protein_coding transcript_biotype:protein_coding
34	5237	Pp3c11_12080V3.1	0.39	465.37	6.861E7	6.629E7	6.721E7	7.043E7	6.695E7	6.415E7	6.803E7	6.718E7	1.00	0.99	15	7	4	iTRAQ 8plex (K N-term)	28008	pep chromosome:Phypa_V3:11:7841694:7844146:-1 gene:Pp3c11_12080 transcript:Pp3c11_12080V3.1 gene_biotype:protein_coding transcript_biotype:protein_coding
149	657	Pp3c14_10270V3.1	5.22	465.31	8.735E6	7.787E6	9.36E6	8.182E6	1.167E7	1.036E7	1.034E7	1.11E7	1.00	1.07	8	28	8	iTRAQ 8plex (K N-term)	112813	pep chromosome:Phypa_V3:14:6516776:6524226:1 gene:Pp3c14_10270 transcript:Pp3c14_10270V3.1 gene_biotype:protein_coding transcript_biotype:protein_coding
397	1746	Pp3c11_3740V3.3	3.57	464.62	8.613E6	7.856E6	7.642E6	7.921E6	8.026E6	7.083E6	8.037E6	7.677E6	1.00	0.96	15	11	6	Carbamidomethylation; iTRAQ 8plex (K N-term)	35428	pep chromosome:Phypa_V3:11:2266771:2269825:1 gene:Pp3c11_3740 transcript:Pp3c11_3740V3.3 gene_biotype:protein_coding transcript_biotype:protein_coding description:Malate dehydrogenase [Source:UniProtKB/TrEMBL;Acc:A9S0Q4]
397	1756	Pp3c11_3740V3.1	3.57	464.62	8.613E6	7.856E6	7.642E6	7.921E6	8.026E6	7.083E6	8.037E6	7.677E6	1.00	0.96	14	11	6	Carbamidomethylation; iTRAQ 8plex (K N-term)	38405	pep chromosome:Phypa_V3:11:2266493:2269843:1 gene:Pp3c11_3740 transcript:Pp3c11_3740V3.1 gene_biotype:protein_coding transcript_biotype:protein_coding description:Malate dehydrogenase [Source:UniProtKB/TrEMBL;Acc:A9S0Q4]
397	1757	Pp3c11_3740V3.2	3.57	464.62	8.613E6	7.856E6	7.642E6	7.921E6	8.026E6	7.083E6	8.037E6	7.677E6	1.00	0.96	14	11	6	Carbamidomethylation; iTRAQ 8plex (K N-term)	38405	pep chromosome:Phypa_V3:11:2266460:2269825:1 gene:Pp3c11_3740 transcript:Pp3c11_3740V3.2 gene_biotype:protein_coding transcript_biotype:protein_coding description:Malate dehydrogenase [Source:UniProtKB/TrEMBL;Acc:A9S0Q4]
150	690	Pp3c22_11700V3.2	0.03	464.39	5.098E7	4.812E7	4.141E7	4.669E7	5.253E7	4.129E7	4.731E7	4.718E7	1.00	1.00	18	13	13	iTRAQ 8plex (K N-term); Oxidation (M)	62954	pep chromosome:Phypa_V3:22:7616505:7620893:-1 gene:Pp3c22_11700 transcript:Pp3c22_11700V3.2 gene_biotype:protein_coding transcript_biotype:protein_coding description:Protein disulfide-isomerase [Source:UniProtKB/TrEMBL;Acc:A0A2K1IN50]
150	691	Pp3c22_11700V3.1	0.03	464.39	5.098E7	4.812E7	4.141E7	4.669E7	5.253E7	4.129E7	4.731E7	4.718E7	1.00	1.00	18	13	13	iTRAQ 8plex (K N-term); Oxidation (M)	62954	pep chromosome:Phypa_V3:22:7616457:7620856:-1 gene:Pp3c22_11700 transcript:Pp3c22_11700V3.1 gene_biotype:protein_coding transcript_biotype:protein_coding description:Protein disulfide-isomerase [Source:UniProtKB/TrEMBL;Acc:A0A2K1IN50]
227	726	Pp3c8_12320V3.2	4.23	464.24	6.681E5	5.961E5	5.692E5	6.809E5	6.531E5	6.075E5	6.111E5	6.472E5	1.00	1.06	1	24	1	iTRAQ 8plex (K N-term)	112729	pep chromosome:Phypa_V3:8:8031804:8037360:-1 gene:Pp3c8_12320 transcript:Pp3c8_12320V3.2 gene_biotype:protein_coding transcript_biotype:protein_coding
227	727	Pp3c8_12320V3.1	4.23	464.24	6.681E5	5.961E5	5.692E5	6.809E5	6.531E5	6.075E5	6.111E5	6.472E5	1.00	1.06	1	24	1	iTRAQ 8plex (K N-term)	112729	pep chromosome:Phypa_V3:8:8031649:8037332:-1 gene:Pp3c8_12320 transcript:Pp3c8_12320V3.1 gene_biotype:protein_coding transcript_biotype:protein_coding
395	497	Pp3c18_14870V3.1.CDS.1	1.63	462.84	3.426E7	3.226E7	3.088E7	3.266E7	3.472E7	3.172E7	3.349E7	3.36E7	1.00	1.00	20	27	27	Carbamidomethylation; iTRAQ 8plex (K N-term)	125501	pep chromosome:Phypa_V3:18:10671967:10678069:-1 gene:Pp3c18_14870 transcript:Pp3c18_14870V3.1 gene_biotype:protein_coding transcript_biotype:protein_coding
395	498	Pp3c18_14870V3.2.CDS.1	1.63	462.84	3.426E7	3.226E7	3.088E7	3.266E7	3.472E7	3.172E7	3.349E7	3.36E7	1.00	1.00	20	27	27	Carbamidomethylation; iTRAQ 8plex (K N-term)	125501	pep chromosome:Phypa_V3:18:10671826:10678275:-1 gene:Pp3c18_14870 transcript:Pp3c18_14870V3.2 gene_biotype:protein_coding transcript_biotype:protein_coding
395	499	Pp3c18_14870V3.3.CDS.1	1.63	462.84	3.426E7	3.226E7	3.088E7	3.266E7	3.472E7	3.172E7	3.349E7	3.36E7	1.00	1.00	20	27	27	Carbamidomethylation; iTRAQ 8plex (K N-term)	125501	pep chromosome:Phypa_V3:18:10671826:10677906:-1 gene:Pp3c18_14870 transcript:Pp3c18_14870V3.3 gene_biotype:protein_coding transcript_biotype:protein_coding
395	500	Pp3c18_14870V3.4.CDS.1	1.63	462.84	3.426E7	3.226E7	3.088E7	3.266E7	3.472E7	3.172E7	3.349E7	3.36E7	1.00	1.00	20	27	27	Carbamidomethylation; iTRAQ 8plex (K N-term)	125501	pep chromosome:Phypa_V3:18:10671826:10678236:-1 gene:Pp3c18_14870 transcript:Pp3c18_14870V3.4 gene_biotype:protein_coding transcript_biotype:protein_coding
395	501	Pp3c18_14870V3.5.CDS.1	1.63	462.84	3.426E7	3.226E7	3.088E7	3.266E7	3.472E7	3.172E7	3.349E7	3.36E7	1.00	1.00	20	27	27	Carbamidomethylation; iTRAQ 8plex (K N-term)	125501	pep chromosome:Phypa_V3:18:10671826:10678115:-1 gene:Pp3c18_14870 transcript:Pp3c18_14870V3.5 gene_biotype:protein_coding transcript_biotype:protein_coding
363	1747	Pp3c15_14720V3.3	18.56	462.61	1.561E7	1.907E7	1.808E7	1.308E7	1.326E7	1.12E7	1.86E7	1.251E7	1.00	0.67	23	13	6	Carbamidomethylation; iTRAQ 8plex (K N-term)	38386	pep chromosome:Phypa_V3:15:9678100:9679868:1 gene:Pp3c15_14720 transcript:Pp3c15_14720V3.3 gene_biotype:protein_coding transcript_biotype:protein_coding description:Fructose-bisphosphate aldolase [Source:UniProtKB/TrEMBL;Acc:A9SQI1]
363	1748	Pp3c15_14720V3.2	18.56	462.61	1.561E7	1.907E7	1.808E7	1.308E7	1.326E7	1.12E7	1.86E7	1.251E7	1.00	0.67	23	13	6	Carbamidomethylation; iTRAQ 8plex (K N-term)	38386	pep chromosome:Phypa_V3:15:9677754:9679868:1 gene:Pp3c15_14720 transcript:Pp3c15_14720V3.2 gene_biotype:protein_coding transcript_biotype:protein_coding description:Fructose-bisphosphate aldolase [Source:UniProtKB/TrEMBL;Acc:A9SQI1]
363	1749	Pp3c15_14720V3.4	18.56	462.61	1.561E7	1.907E7	1.808E7	1.308E7	1.326E7	1.12E7	1.86E7	1.251E7	1.00	0.67	23	13	6	Carbamidomethylation; iTRAQ 8plex (K N-term)	38386	pep chromosome:Phypa_V3:15:9677691:9679868:1 gene:Pp3c15_14720 transcript:Pp3c15_14720V3.4 gene_biotype:protein_coding transcript_biotype:protein_coding description:Fructose-bisphosphate aldolase [Source:UniProtKB/TrEMBL;Acc:A9SQI1]
363	1750	Pp3c15_14720V3.1	18.56	462.61	1.561E7	1.907E7	1.808E7	1.308E7	1.326E7	1.12E7	1.86E7	1.251E7	1.00	0.67	23	13	6	Carbamidomethylation; iTRAQ 8plex (K N-term)	38386	pep chromosome:Phypa_V3:15:9677652:9679868:1 gene:Pp3c15_14720 transcript:Pp3c15_14720V3.1 gene_biotype:protein_coding transcript_biotype:protein_coding description:Fructose-bisphosphate aldolase [Source:UniProtKB/TrEMBL;Acc:A9SQI1]
363	1751	Pp3c15_14720V3.5	18.56	462.61	1.561E7	1.907E7	1.808E7	1.308E7	1.326E7	1.12E7	1.86E7	1.251E7	1.00	0.67	23	13	6	Carbamidomethylation; iTRAQ 8plex (K N-term)	38386	pep chromosome:Phypa_V3:15:9677690:9679868:1 gene:Pp3c15_14720 transcript:Pp3c15_14720V3.5 gene_biotype:protein_coding transcript_biotype:protein_coding description:Fructose-bisphosphate aldolase [Source:UniProtKB/TrEMBL;Acc:A9SQI1]
260	6959	Pp3c9_25690V3.3	2.11	462.56	1.638E7	1.607E7	1.658E7	1.752E7	1.758E7	1.535E7	1.634E7	1.682E7	1.00	1.03	18	8	3	iTRAQ 8plex (K N-term)	20913	pep chromosome:Phypa_V3:9:17385885:17389490:1 gene:Pp3c9_25690 transcript:Pp3c9_25690V3.3 gene_biotype:protein_coding transcript_biotype:protein_coding
260	6960	Pp3c9_25690V3.2	2.11	462.56	1.638E7	1.607E7	1.658E7	1.752E7	1.758E7	1.535E7	1.634E7	1.682E7	1.00	1.03	18	8	3	iTRAQ 8plex (K N-term)	20913	pep chromosome:Phypa_V3:9:17386729:17389477:1 gene:Pp3c9_25690 transcript:Pp3c9_25690V3.2 gene_biotype:protein_coding transcript_biotype:protein_coding
260	6961	Pp3c9_25690V3.1	2.11	462.56	1.638E7	1.607E7	1.658E7	1.752E7	1.758E7	1.535E7	1.634E7	1.682E7	1.00	1.03	18	8	3	iTRAQ 8plex (K N-term)	20913	pep chromosome:Phypa_V3:9:17385883:17389517:1 gene:Pp3c9_25690 transcript:Pp3c9_25690V3.1 gene_biotype:protein_coding transcript_biotype:protein_coding
15	163	Pp3c2_24160V3.2	4.03	461.96	4.82E6	4.13E6	3.917E6	5.115E6	4.648E6	4.183E6	4.289E6	4.649E6	1.00	1.08	7	14	3	Carbamidomethylation; iTRAQ 8plex (K N-term)	42558	pep chromosome:Phypa_V3:2:16227020:16229699:-1 gene:Pp3c2_24160 transcript:Pp3c2_24160V3.2 gene_biotype:protein_coding transcript_biotype:protein_coding description:Glyceraldehyde-3-phosphate dehydrogenase [Source:UniProtKB/TrEMBL;Acc:A9S...
15	164	Pp3c2_24160V3.1	4.03	461.96	4.82E6	4.13E6	3.917E6	5.115E6	4.648E6	4.183E6	4.289E6	4.649E6	1.00	1.08	7	14	3	Carbamidomethylation; iTRAQ 8plex (K N-term)	42558	pep chromosome:Phypa_V3:2:16227025:16229683:-1 gene:Pp3c2_24160 transcript:Pp3c2_24160V3.1 gene_biotype:protein_coding transcript_biotype:protein_coding description:Glyceraldehyde-3-phosphate dehydrogenase [Source:UniProtKB/TrEMBL;Acc:A9S...
15	241	Pp3c2_24270V3.6	4.03	461.96	4.82E6	4.13E6	3.917E6	5.115E6	4.648E6	4.183E6	4.289E6	4.649E6	1.00	1.08	7	14	3	Carbamidomethylation; iTRAQ 8plex (K N-term)	43049	pep chromosome:Phypa_V3:2:16277617:16280458:1 gene:Pp3c2_24270 transcript:Pp3c2_24270V3.6 gene_biotype:protein_coding transcript_biotype:protein_coding
15	242	Pp3c2_24270V3.1	4.03	461.96	4.82E6	4.13E6	3.917E6	5.115E6	4.648E6	4.183E6	4.289E6	4.649E6	1.00	1.08	7	14	3	Carbamidomethylation; iTRAQ 8plex (K N-term)	43049	pep chromosome:Phypa_V3:2:16277668:16280421:1 gene:Pp3c2_24270 transcript:Pp3c2_24270V3.1 gene_biotype:protein_coding transcript_biotype:protein_coding
15	353	Pp3c2_24270V3.2	4.03	461.96	4.82E6	4.13E6	3.917E6	5.115E6	4.648E6	4.183E6	4.289E6	4.649E6	1.00	1.08	6	14	3	Carbamidomethylation; iTRAQ 8plex (K N-term)	46596	pep chromosome:Phypa_V3:2:16277982:16280421:1 gene:Pp3c2_24270 transcript:Pp3c2_24270V3.2 gene_biotype:protein_coding transcript_biotype:protein_coding
247	651	Pp3c4_810V3.2	1.65	461.41	4.196E5	3.684E5	3.603E5	4.35E5	3.581E5	3.941E5	3.828E5	3.957E5	1.00	1.03	4	9	2	Carbamidomethylation; iTRAQ 8plex (K N-term)	91086	pep chromosome:Phypa_V3:4:456252:462721:1 gene:Pp3c4_810 transcript:Pp3c4_810V3.2 gene_biotype:protein_coding transcript_biotype:protein_coding
247	652	Pp3c4_810V3.1	1.65	461.41	4.196E5	3.684E5	3.603E5	4.35E5	3.581E5	3.941E5	3.828E5	3.957E5	1.00	1.03	4	9	2	Carbamidomethylation; iTRAQ 8plex (K N-term)	91086	pep chromosome:Phypa_V3:4:456254:462741:1 gene:Pp3c4_810 transcript:Pp3c4_810V3.1 gene_biotype:protein_coding transcript_biotype:protein_coding
173	1666	Pp3c15_2570V3.1.CDS.1	10.22	460.02	1.281E7	1.415E7	1.19E7	1.179E7	1.152E7	1.047E7	1.305E7	1.144E7	1.00	0.88	24	9	9	iTRAQ 8plex (K N-term)	38852	pep chromosome:Phypa_V3:15:1420754:1423043:1 gene:Pp3c15_2570 transcript:Pp3c15_2570V3.1 gene_biotype:protein_coding transcript_biotype:protein_coding
173	1667	Pp3c15_2570V3.2.CDS.1	10.22	460.02	1.281E7	1.415E7	1.19E7	1.179E7	1.152E7	1.047E7	1.305E7	1.144E7	1.00	0.88	24	9	9	iTRAQ 8plex (K N-term)	38852	pep chromosome:Phypa_V3:15:1420744:1422963:1 gene:Pp3c15_2570 transcript:Pp3c15_2570V3.2 gene_biotype:protein_coding transcript_biotype:protein_coding
54	299	Pp3c1_38600V3.1	1.88	459.95	4.212E7	3.643E7	3.633E7	4.286E7	3.75E7	3.817E7	3.83E7	3.951E7	1.00	1.03	7	12	4	iTRAQ 8plex (K N-term); Oxidation (M)	51093	pep chromosome:Phypa_V3:1:26782938:26786228:1 gene:Pp3c1_38600 transcript:Pp3c1_38600V3.1 gene_biotype:protein_coding transcript_biotype:protein_coding description:Elongation factor Tu [Source:UniProtKB/TrEMBL;Acc:A0A2K1LBF5]
54	300	Pp3c1_38630V3.1	1.88	459.95	4.212E7	3.643E7	3.633E7	4.286E7	3.75E7	3.817E7	3.83E7	3.951E7	1.00	1.03	7	12	4	iTRAQ 8plex (K N-term); Oxidation (M)	51093	pep chromosome:Phypa_V3:1:26797701:26800034:-1 gene:Pp3c1_38630 transcript:Pp3c1_38630V3.1 gene_biotype:protein_coding transcript_biotype:protein_coding description:Elongation factor Tu [Source:UniProtKB/TrEMBL;Acc:A0A2K1LBF5]
54	301	Pp3c1_38600V3.2	1.88	459.95	4.212E7	3.643E7	3.633E7	4.286E7	3.75E7	3.817E7	3.83E7	3.951E7	1.00	1.03	7	12	4	iTRAQ 8plex (K N-term); Oxidation (M)	51093	pep chromosome:Phypa_V3:1:26782938:26786166:1 gene:Pp3c1_38600 transcript:Pp3c1_38600V3.2 gene_biotype:protein_coding transcript_biotype:protein_coding description:Elongation factor Tu [Source:UniProtKB/TrEMBL;Acc:A0A2K1LBF5]
54	302	Pp3c1_38630V3.2	1.88	459.95	4.212E7	3.643E7	3.633E7	4.286E7	3.75E7	3.817E7	3.83E7	3.951E7	1.00	1.03	7	12	4	iTRAQ 8plex (K N-term); Oxidation (M)	51093	pep chromosome:Phypa_V3:1:26797671:26800070:-1 gene:Pp3c1_38630 transcript:Pp3c1_38630V3.2 gene_biotype:protein_coding transcript_biotype:protein_coding description:Elongation factor Tu [Source:UniProtKB/TrEMBL;Acc:A0A2K1LBF5]
178	1125	Pp3c18_8240V3.2	3.90	458.84	1.117E7	1.082E7	1.049E7	1.113E7	1.037E7	9.422E6	1.103E7	1.041E7	1.00	0.94	13	6	4	Carbamidomethylation; iTRAQ 8plex (K N-term)	44080	pep chromosome:Phypa_V3:18:5751222:5753955:1 gene:Pp3c18_8240 transcript:Pp3c18_8240V3.2 gene_biotype:protein_coding transcript_biotype:protein_coding description:Predicted protein [Source:UniProtKB/TrEMBL;Acc:A9RNQ2]
178	1126	Pp3c18_8240V3.1	3.90	458.84	1.117E7	1.082E7	1.049E7	1.113E7	1.037E7	9.422E6	1.103E7	1.041E7	1.00	0.94	13	6	4	Carbamidomethylation; iTRAQ 8plex (K N-term)	44080	pep chromosome:Phypa_V3:18:5751202:5754238:1 gene:Pp3c18_8240 transcript:Pp3c18_8240V3.1 gene_biotype:protein_coding transcript_biotype:protein_coding description:Predicted protein [Source:UniProtKB/TrEMBL;Acc:A9RNQ2]
306	826	Pp3c8_5510V3.1.CDS.1	20.95	458.59	2.229E7	2.352E7	2.069E7	2.911E7	2.652E7	2.942E7	2.359E7	3.03E7	1.00	1.28	15	15	15	iTRAQ 8plex (K N-term)	109373	pep chromosome:Phypa_V3:8:3069638:3074147:1 gene:Pp3c8_5510 transcript:Pp3c8_5510V3.1 gene_biotype:protein_coding transcript_biotype:protein_coding
306	827	Pp3c8_5510V3.2.CDS.1	20.95	458.59	2.229E7	2.352E7	2.069E7	2.911E7	2.652E7	2.942E7	2.359E7	3.03E7	1.00	1.28	15	15	15	iTRAQ 8plex (K N-term)	109373	pep chromosome:Phypa_V3:8:3069843:3074171:1 gene:Pp3c8_5510 transcript:Pp3c8_5510V3.2 gene_biotype:protein_coding transcript_biotype:protein_coding
55	3897	Pp3c13_2310V3.2	8.37	458.47	7.343E7	7.883E7	6.291E7	6.379E7	6.361E7	5.779E7	7.172E7	6.173E7	1.00	0.86	7	9	2	iTRAQ 8plex (K N-term)	23042	pep chromosome:Phypa_V3:13:1393368:1395207:1 gene:Pp3c13_2310 transcript:Pp3c13_2310V3.2 gene_biotype:protein_coding transcript_biotype:protein_coding
55	3898	Pp3c13_2310V3.1	8.37	458.47	7.343E7	7.883E7	6.291E7	6.379E7	6.361E7	5.779E7	7.172E7	6.173E7	1.00	0.86	7	9	2	iTRAQ 8plex (K N-term)	23042	pep chromosome:Phypa_V3:13:1393357:1395224:1 gene:Pp3c13_2310 transcript:Pp3c13_2310V3.1 gene_biotype:protein_coding transcript_biotype:protein_coding
96	199	Pp3c6_1080V3.2	13.19	458.02	3.582E5	3.321E5	3.09E5	3.031E5	2.784E5	2.618E5	3.331E5	2.811E5	1.00	0.84	2	14	1	iTRAQ 8plex (K N-term)	41999	pep chromosome:Phypa_V3:6:589188:594225:-1 gene:Pp3c6_1080 transcript:Pp3c6_1080V3.2 gene_biotype:protein_coding transcript_biotype:protein_coding description:Predicted protein [Source:UniProtKB/TrEMBL;Acc:A9SGN5]
506	427	Pp3c20_7850V3.3	11.49	458.00	2.515E7	2.41E7	2.423E7	2.199E7	2.323E7	2.059E7	2.603E7	2.294E7	1.00	0.88	14	12	12	Carbamidomethylation; iTRAQ 8plex (K N-term)	74745	pep chromosome:Phypa_V3:20:4806471:4813294:1 gene:Pp3c20_7850 transcript:Pp3c20_7850V3.3 gene_biotype:protein_coding transcript_biotype:protein_coding
506	428	Pp3c20_7850V3.1	11.49	458.00	2.515E7	2.41E7	2.423E7	2.199E7	2.323E7	2.059E7	2.603E7	2.294E7	1.00	0.88	14	12	12	Carbamidomethylation; iTRAQ 8plex (K N-term)	74745	pep chromosome:Phypa_V3:20:4806524:4813152:1 gene:Pp3c20_7850 transcript:Pp3c20_7850V3.1 gene_biotype:protein_coding transcript_biotype:protein_coding
506	429	Pp3c20_7850V3.2	11.49	458.00	2.515E7	2.41E7	2.423E7	2.199E7	2.323E7	2.059E7	2.603E7	2.294E7	1.00	0.88	14	12	12	Carbamidomethylation; iTRAQ 8plex (K N-term)	74745	pep chromosome:Phypa_V3:20:4806514:4813305:1 gene:Pp3c20_7850 transcript:Pp3c20_7850V3.2 gene_biotype:protein_coding transcript_biotype:protein_coding
24	172	Pp3c1_13170V3.1	3.45	457.55	3.695E7	3.096E7	2.673E7	3.352E7	3.515E7	3.368E7	3.184E7	3.433E7	1.00	1.08	5	12	2	Carbamidomethylation; iTRAQ 8plex (K N-term)	43052	pep chromosome:Phypa_V3:1:9608139:9610811:1 gene:Pp3c1_13170 transcript:Pp3c1_13170V3.1 gene_biotype:protein_coding transcript_biotype:protein_coding description:Glyceraldehyde-3-phosphate dehydrogenase [Source:UniProtKB/TrEMBL;Acc:A0A2K1...
24	174	Pp3c1_13170V3.3	3.45	457.55	3.695E7	3.096E7	2.673E7	3.352E7	3.515E7	3.368E7	3.184E7	3.433E7	1.00	1.08	5	12	2	Carbamidomethylation; iTRAQ 8plex (K N-term)	43052	pep chromosome:Phypa_V3:1:9608136:9610816:1 gene:Pp3c1_13170 transcript:Pp3c1_13170V3.3 gene_biotype:protein_coding transcript_biotype:protein_coding description:Glyceraldehyde-3-phosphate dehydrogenase [Source:UniProtKB/TrEMBL;Acc:A0A2K1...
323	1004	Pp3c14_8740V3.2	11.14	456.42	3.746E6	3.294E6	3.764E6	3.848E6	4.163E6	4.403E6	4.2E6	4.843E6	1.00	1.15	3	17	8	iTRAQ 8plex (K N-term)	241854	pep chromosome:Phypa_V3:14:5633707:5642782:1 gene:Pp3c14_8740 transcript:Pp3c14_8740V3.2 gene_biotype:protein_coding transcript_biotype:protein_coding
323	1005	Pp3c14_8740V3.1	11.14	456.42	3.746E6	3.294E6	3.764E6	3.848E6	4.163E6	4.403E6	4.2E6	4.843E6	1.00	1.15	3	17	8	iTRAQ 8plex (K N-term)	241854	pep chromosome:Phypa_V3:14:5633798:5643046:1 gene:Pp3c14_8740 transcript:Pp3c14_8740V3.1 gene_biotype:protein_coding transcript_biotype:protein_coding
135	1500	Pp3c18_4760V3.2	0.40	456.23	3.599E6	3.769E6	7.045E6	4.53E6	2.556E6	7.222E6	7.601E6	7.648E6	1.00	1.01	6	7	3	iTRAQ 8plex (K N-term)	41443	pep chromosome:Phypa_V3:18:3568400:3573541:1 gene:Pp3c18_4760 transcript:Pp3c18_4760V3.2 gene_biotype:protein_coding transcript_biotype:protein_coding description:Cysteine synthase [Source:UniProtKB/TrEMBL;Acc:A0A2K1IZX4]
135	1501	Pp3c18_4760V3.1	0.40	456.23	3.599E6	3.769E6	7.045E6	4.53E6	2.556E6	7.222E6	7.601E6	7.648E6	1.00	1.01	6	7	3	iTRAQ 8plex (K N-term)	41443	pep chromosome:Phypa_V3:18:3568773:3573526:1 gene:Pp3c18_4760 transcript:Pp3c18_4760V3.1 gene_biotype:protein_coding transcript_biotype:protein_coding description:Cysteine synthase [Source:UniProtKB/TrEMBL;Acc:A0A2K1IZX4]
296	694	Pp3c20_8030V3.2	5.68	455.92	2.688E7	2.811E7	2.756E7	2.642E7	2.728E7	2.713E7	2.944E7	2.977E7	1.00	1.01	21	19	19	iTRAQ 8plex (K N-term)	79091	pep chromosome:Phypa_V3:20:4976196:4981995:1 gene:Pp3c20_8030 transcript:Pp3c20_8030V3.2 gene_biotype:protein_coding transcript_biotype:protein_coding
296	695	Pp3c20_8030V3.1	5.68	455.92	2.688E7	2.811E7	2.756E7	2.642E7	2.728E7	2.713E7	2.944E7	2.977E7	1.00	1.01	21	19	19	iTRAQ 8plex (K N-term)	79091	pep chromosome:Phypa_V3:20:4976209:4982269:1 gene:Pp3c20_8030 transcript:Pp3c20_8030V3.1 gene_biotype:protein_coding transcript_biotype:protein_coding
226	52	Pp3c20_16000V3.1	3.51	455.07	3.572E6	2.859E6	2.31E6	2.743E6	2.45E6	2.451E6	2.914E6	2.548E6	1.00	0.87	4	17	3	iTRAQ 8plex (K N-term)	68997	pep chromosome:Phypa_V3:20:10602810:10610564:-1 gene:Pp3c20_16000 transcript:Pp3c20_16000V3.1 gene_biotype:protein_coding transcript_biotype:protein_coding
226	53	Pp3c20_16000V3.2	3.51	455.07	3.572E6	2.859E6	2.31E6	2.743E6	2.45E6	2.451E6	2.914E6	2.548E6	1.00	0.87	4	17	3	iTRAQ 8plex (K N-term)	68997	pep chromosome:Phypa_V3:20:10602726:10610528:-1 gene:Pp3c20_16000 transcript:Pp3c20_16000V3.2 gene_biotype:protein_coding transcript_biotype:protein_coding
140	98	Pp3c15_710V3.2	9.23	455.06	7.315E6	7.151E6	6.445E6	6.441E6	6.512E6	5.696E6	6.971E6	6.216E6	1.00	0.89	11	14	5	iTRAQ 8plex (K N-term)	46937	pep chromosome:Phypa_V3:15:445033:450342:-1 gene:Pp3c15_710 transcript:Pp3c15_710V3.2 gene_biotype:protein_coding transcript_biotype:protein_coding description:Monodehydroascorbate reductase II [Source:UniProtKB/TrEMBL;Acc:Q2I827]
140	99	Pp3c15_710V3.3	9.23	455.06	7.315E6	7.151E6	6.445E6	6.441E6	6.512E6	5.696E6	6.971E6	6.216E6	1.00	0.89	11	14	5	iTRAQ 8plex (K N-term)	46937	pep chromosome:Phypa_V3:15:445026:450549:-1 gene:Pp3c15_710 transcript:Pp3c15_710V3.3 gene_biotype:protein_coding transcript_biotype:protein_coding description:Monodehydroascorbate reductase II [Source:UniProtKB/TrEMBL;Acc:Q2I827]
140	100	Pp3c15_710V3.1	9.23	455.06	7.315E6	7.151E6	6.445E6	6.441E6	6.512E6	5.696E6	6.971E6	6.216E6	1.00	0.89	11	14	5	iTRAQ 8plex (K N-term)	46937	pep chromosome:Phypa_V3:15:445033:449768:-1 gene:Pp3c15_710 transcript:Pp3c15_710V3.1 gene_biotype:protein_coding transcript_biotype:protein_coding description:Monodehydroascorbate reductase II [Source:UniProtKB/TrEMBL;Acc:Q2I827]
140	101	Pp3c15_710V3.4	9.23	455.06	7.315E6	7.151E6	6.445E6	6.441E6	6.512E6	5.696E6	6.971E6	6.216E6	1.00	0.89	11	14	5	iTRAQ 8plex (K N-term)	46937	pep chromosome:Phypa_V3:15:445026:450666:-1 gene:Pp3c15_710 transcript:Pp3c15_710V3.4 gene_biotype:protein_coding transcript_biotype:protein_coding description:Monodehydroascorbate reductase II [Source:UniProtKB/TrEMBL;Acc:Q2I827]
140	102	Pp3c15_710V3.6	9.23	455.06	7.315E6	7.151E6	6.445E6	6.441E6	6.512E6	5.696E6	6.971E6	6.216E6	1.00	0.89	11	14	5	iTRAQ 8plex (K N-term)	46937	pep chromosome:Phypa_V3:15:444984:450525:-1 gene:Pp3c15_710 transcript:Pp3c15_710V3.6 gene_biotype:protein_coding transcript_biotype:protein_coding description:Monodehydroascorbate reductase II [Source:UniProtKB/TrEMBL;Acc:Q2I827]
333	799	Pp3c9_1240V3.3	6.57	454.61	6.144E6	8.562E6	8.397E6	8.389E6	9.873E6	9.315E6	8.759E6	9.65E6	1.00	1.10	8	18	7	iTRAQ 8plex (K N-term)	100013	pep chromosome:Phypa_V3:9:726360:738240:1 gene:Pp3c9_1240 transcript:Pp3c9_1240V3.3 gene_biotype:protein_coding transcript_biotype:protein_coding
164	430	Pp3c10_20900V3.1.CDS.1	5.46	454.27	6.946E6	6.235E6	5.528E6	6.891E6	6.609E6	6.99E6	6.236E6	7.45E6	1.00	1.19	8	20	9	Carbamidomethylation; iTRAQ 8plex (K N-term)	90347	pep chromosome:Phypa_V3:10:14364125:14366587:-1 gene:Pp3c10_20900 transcript:Pp3c10_20900V3.1 gene_biotype:protein_coding transcript_biotype:protein_coding description:Predicted protein [Source:UniProtKB/TrEMBL;Acc:A9SDD3]
164	431	Pp3c10_20900V3.2.CDS.1	5.46	454.27	6.946E6	6.235E6	5.528E6	6.891E6	6.609E6	6.99E6	6.236E6	7.45E6	1.00	1.19	8	20	9	Carbamidomethylation; iTRAQ 8plex (K N-term)	90347	pep chromosome:Phypa_V3:10:14363514:14367015:-1 gene:Pp3c10_20900 transcript:Pp3c10_20900V3.2 gene_biotype:protein_coding transcript_biotype:protein_coding description:Predicted protein [Source:UniProtKB/TrEMBL;Acc:A9SDD3]
175	270	Pp3c11_20290V3.3	0.82	454.05	8.985E6	1.179E7	1.181E7	8.847E6	1.129E7	1.149E7	1.197E7	1.252E7	1.00	1.05	14	19	9	iTRAQ 8plex (K N-term)	66702	pep chromosome:Phypa_V3:11:13509615:13513527:1 gene:Pp3c11_20290 transcript:Pp3c11_20290V3.3 gene_biotype:protein_coding transcript_biotype:protein_coding
175	271	Pp3c11_20290V3.2	0.82	454.05	8.985E6	1.179E7	1.181E7	8.847E6	1.129E7	1.149E7	1.197E7	1.252E7	1.00	1.05	14	19	9	iTRAQ 8plex (K N-term)	66702	pep chromosome:Phypa_V3:11:13508847:13513575:1 gene:Pp3c11_20290 transcript:Pp3c11_20290V3.2 gene_biotype:protein_coding transcript_biotype:protein_coding
175	272	Pp3c11_20290V3.1	0.82	454.05	8.985E6	1.179E7	1.181E7	8.847E6	1.129E7	1.149E7	1.197E7	1.252E7	1.00	1.05	14	19	9	iTRAQ 8plex (K N-term)	66702	pep chromosome:Phypa_V3:11:13508857:13513527:1 gene:Pp3c11_20290 transcript:Pp3c11_20290V3.1 gene_biotype:protein_coding transcript_biotype:protein_coding
263	291	Pp3c11_1890V3.1.CDS.1	13.74	453.69	2.78E6	2.858E6	2.393E6	3.579E6	3.227E6	3.1E6	2.677E6	3.302E6	1.00	1.23	6	8	4	iTRAQ 8plex (K N-term)	58021	pep chromosome:Phypa_V3:11:1053663:1057075:1 gene:Pp3c11_1890 transcript:Pp3c11_1890V3.1 gene_biotype:protein_coding transcript_biotype:protein_coding description:Protein disulfide-isomerase [Source:UniProtKB/TrEMBL;Acc:Q8LSK4]
263	292	Pp3c11_1890V3.2.CDS.1	13.74	453.69	2.78E6	2.858E6	2.393E6	3.579E6	3.227E6	3.1E6	2.677E6	3.302E6	1.00	1.23	6	8	4	iTRAQ 8plex (K N-term)	58021	pep chromosome:Phypa_V3:11:1053552:1056969:1 gene:Pp3c11_1890 transcript:Pp3c11_1890V3.2 gene_biotype:protein_coding transcript_biotype:protein_coding description:Protein disulfide-isomerase [Source:UniProtKB/TrEMBL;Acc:Q8LSK4]
85	208	Pp3c6_20400V3.1	5.48	453.17	2.258E7	2.274E7	2.094E7	1.998E7	2.247E7	1.75E7	2.298E7	2.083E7	1.00	0.91	6	20	5	iTRAQ 8plex (K N-term)	63448	pep chromosome:Phypa_V3:6:12976179:12980499:1 gene:Pp3c6_20400 transcript:Pp3c6_20400V3.1 gene_biotype:protein_coding transcript_biotype:protein_coding
85	209	Pp3c6_20400V3.2	5.48	453.17	2.258E7	2.274E7	2.094E7	1.998E7	2.247E7	1.75E7	2.298E7	2.083E7	1.00	0.91	6	20	5	iTRAQ 8plex (K N-term)	63448	pep chromosome:Phypa_V3:6:12975591:12980429:1 gene:Pp3c6_20400 transcript:Pp3c6_20400V3.2 gene_biotype:protein_coding transcript_biotype:protein_coding
169	17	Pp3c1_140V3.3	11.95	452.72	2.241E7	2.304E7	2.188E7	1.864E7	2.123E7	1.946E7	2.307E7	2.037E7	1.00	0.88	15	10	5	iTRAQ 8plex (K N-term)	52469	pep chromosome:Phypa_V3:1:93934:99543:-1 gene:Pp3c1_140 transcript:Pp3c1_140V3.3 gene_biotype:protein_coding transcript_biotype:protein_coding description:UTP--glucose-1-phosphate uridylyltransferase [Source:UniProtKB/TrEMBL;Acc:A0A2K1L6A2]
169	18	Pp3c1_140V3.1	11.95	452.72	2.241E7	2.304E7	2.188E7	1.864E7	2.123E7	1.946E7	2.307E7	2.037E7	1.00	0.88	15	10	5	iTRAQ 8plex (K N-term)	52469	pep chromosome:Phypa_V3:1:93964:99531:-1 gene:Pp3c1_140 transcript:Pp3c1_140V3.1 gene_biotype:protein_coding transcript_biotype:protein_coding description:UTP--glucose-1-phosphate uridylyltransferase [Source:UniProtKB/TrEMBL;Acc:A0A2K1L6A2]
169	19	Pp3c1_140V3.2	11.95	452.72	2.241E7	2.304E7	2.188E7	1.864E7	2.123E7	1.946E7	2.307E7	2.037E7	1.00	0.88	15	10	5	iTRAQ 8plex (K N-term)	52469	pep chromosome:Phypa_V3:1:93934:99522:-1 gene:Pp3c1_140 transcript:Pp3c1_140V3.2 gene_biotype:protein_coding transcript_biotype:protein_coding description:UTP--glucose-1-phosphate uridylyltransferase [Source:UniProtKB/TrEMBL;Acc:A0A2K1L6A2]
11	113	Pp3c7_14220V3.1	0.10	452.70	0	0	1.578E5	0	0	2.758E5	1.578E5	2.758E5	1.00	1.75	2	12	1	Carbamidomethylation; iTRAQ 8plex (K N-term)	42965	pep chromosome:Phypa_V3:7:9618513:9621549:-1 gene:Pp3c7_14220 transcript:Pp3c7_14220V3.1 gene_biotype:protein_coding transcript_biotype:protein_coding description:Glyceraldehyde-3-phosphate dehydrogenase [Source:UniProtKB/TrEMBL;Acc:A9TMD...
11	114	Pp3c7_14220V3.2	0.10	452.70	0	0	1.578E5	0	0	2.758E5	1.578E5	2.758E5	1.00	1.75	2	12	1	Carbamidomethylation; iTRAQ 8plex (K N-term)	42965	pep chromosome:Phypa_V3:7:9618244:9621594:-1 gene:Pp3c7_14220 transcript:Pp3c7_14220V3.2 gene_biotype:protein_coding transcript_biotype:protein_coding description:Glyceraldehyde-3-phosphate dehydrogenase [Source:UniProtKB/TrEMBL;Acc:A9TMD...
11	153	Pp3c7_14300V3.3	0.10	452.70	0	0	1.578E5	0	0	2.758E5	1.578E5	2.758E5	1.00	1.75	2	12	1	Carbamidomethylation; iTRAQ 8plex (K N-term)	45133	pep chromosome:Phypa_V3:7:9649568:9652034:1 gene:Pp3c7_14300 transcript:Pp3c7_14300V3.3 gene_biotype:protein_coding transcript_biotype:protein_coding
11	154	Pp3c7_14300V3.4	0.10	452.70	0	0	1.578E5	0	0	2.758E5	1.578E5	2.758E5	1.00	1.75	2	12	1	Carbamidomethylation; iTRAQ 8plex (K N-term)	45133	pep chromosome:Phypa_V3:7:9649561:9652203:1 gene:Pp3c7_14300 transcript:Pp3c7_14300V3.4 gene_biotype:protein_coding transcript_biotype:protein_coding
11	215	Pp3c7_14300V3.1	0.10	452.70	0	0	1.578E5	0	0	2.758E5	1.578E5	2.758E5	1.00	1.75	2	12	1	Carbamidomethylation; iTRAQ 8plex (K N-term)	42844	pep chromosome:Phypa_V3:7:9649568:9652034:1 gene:Pp3c7_14300 transcript:Pp3c7_14300V3.1 gene_biotype:protein_coding transcript_biotype:protein_coding
11	216	Pp3c7_14300V3.2	0.10	452.70	0	0	1.578E5	0	0	2.758E5	1.578E5	2.758E5	1.00	1.75	2	12	1	Carbamidomethylation; iTRAQ 8plex (K N-term)	42844	pep chromosome:Phypa_V3:7:9649568:9652034:1 gene:Pp3c7_14300 transcript:Pp3c7_14300V3.2 gene_biotype:protein_coding transcript_biotype:protein_coding
93	1717	PhpapaCp012	5.92	451.94	1.036E8	1.062E8	8.818E7	1.161E8	1.034E8	1.069E8	1.006E8	1.088E8	1.00	1.08	12	11	11	iTRAQ 8plex (K N-term); Oxidation (M)	56800	NP_904175.1 psbB photosystem II 47 kDa protein
101	325	Pp3c11_22980V3.1	3.11	451.31	3.363E6	2.681E6	2.519E6	3.211E6	3.167E6	2.815E6	2.854E6	3.064E6	1.00	1.07	2	14	1	iTRAQ 8plex (K N-term)	46893	pep chromosome:Phypa_V3:11:15127246:15130689:1 gene:Pp3c11_22980 transcript:Pp3c11_22980V3.1 gene_biotype:protein_coding transcript_biotype:protein_coding
101	326	Pp3c11_22980V3.2	3.11	451.31	3.363E6	2.681E6	2.519E6	3.211E6	3.167E6	2.815E6	2.854E6	3.064E6	1.00	1.07	2	14	1	iTRAQ 8plex (K N-term)	46893	pep chromosome:Phypa_V3:11:15127246:15130689:1 gene:Pp3c11_22980 transcript:Pp3c11_22980V3.2 gene_biotype:protein_coding transcript_biotype:protein_coding
101	327	Pp3c11_22980V3.3	3.11	451.31	3.363E6	2.681E6	2.519E6	3.211E6	3.167E6	2.815E6	2.854E6	3.064E6	1.00	1.07	2	14	1	iTRAQ 8plex (K N-term)	46893	pep chromosome:Phypa_V3:11:15127309:15130610:1 gene:Pp3c11_22980 transcript:Pp3c11_22980V3.3 gene_biotype:protein_coding transcript_biotype:protein_coding
50	2554	Pp3c4_23170V3.3	0.62	451.18	4.205E7	3.871E7	3.094E7	3.563E7	3.629E7	3.695E7	3.723E7	3.679E7	1.00	0.99	15	7	5	iTRAQ 8plex (K N-term)	34404	pep chromosome:Phypa_V3:4:15670229:15672262:1 gene:Pp3c4_23170 transcript:Pp3c4_23170V3.3 gene_biotype:protein_coding transcript_biotype:protein_coding description:Predicted protein [Source:UniProtKB/TrEMBL;Acc:A9SA96]
50	2555	Pp3c4_23170V3.1	0.62	451.18	4.205E7	3.871E7	3.094E7	3.563E7	3.629E7	3.695E7	3.723E7	3.679E7	1.00	0.99	15	7	5	iTRAQ 8plex (K N-term)	34404	pep chromosome:Phypa_V3:4:15670252:15672144:1 gene:Pp3c4_23170 transcript:Pp3c4_23170V3.1 gene_biotype:protein_coding transcript_biotype:protein_coding description:Predicted protein [Source:UniProtKB/TrEMBL;Acc:A9SA96]
74	2823	Pp3c7_14450V3.3	5.49	450.72	3.594E7	1.204E8	1.295E8	1.74E8	1.312E8	1.497E8	1.266E8	1.518E8	1.00	1.20	22	7	7	iTRAQ 8plex (K N-term)	32191	pep chromosome:Phypa_V3:7:9740352:9743449:-1 gene:Pp3c7_14450 transcript:Pp3c7_14450V3.3 gene_biotype:protein_coding transcript_biotype:protein_coding description:Carbonic anhydrase [Source:UniProtKB/TrEMBL;Acc:A0A2K1KBP3]
74	2824	Pp3c7_14450V3.2	5.49	450.72	3.594E7	1.204E8	1.295E8	1.74E8	1.312E8	1.497E8	1.266E8	1.518E8	1.00	1.20	22	7	7	iTRAQ 8plex (K N-term)	32191	pep chromosome:Phypa_V3:7:9739825:9743444:-1 gene:Pp3c7_14450 transcript:Pp3c7_14450V3.2 gene_biotype:protein_coding transcript_biotype:protein_coding description:Carbonic anhydrase [Source:UniProtKB/TrEMBL;Acc:A0A2K1KBP3]
74	2825	Pp3c7_14450V3.1	5.49	450.72	3.594E7	1.204E8	1.295E8	1.74E8	1.312E8	1.497E8	1.266E8	1.518E8	1.00	1.20	22	7	7	iTRAQ 8plex (K N-term)	32191	pep chromosome:Phypa_V3:7:9739745:9743479:-1 gene:Pp3c7_14450 transcript:Pp3c7_14450V3.1 gene_biotype:protein_coding transcript_biotype:protein_coding description:Carbonic anhydrase [Source:UniProtKB/TrEMBL;Acc:A0A2K1KBP3]
142	663	Pp3c1_7910V3.2.CDS.1	0.12	450.53	2.499E7	2.685E7	3.127E7	2.301E7	2.622E7	3.533E7	3.251E7	3.817E7	1.00	1.17	13	17	9	iTRAQ 8plex (K N-term)	67346	pep chromosome:Phypa_V3:1:5821244:5825399:1 gene:Pp3c1_7910 transcript:Pp3c1_7910V3.2 gene_biotype:protein_coding transcript_biotype:protein_coding description:D-3-phosphoglycerate dehydrogenase [Source:UniProtKB/TrEMBL;Acc:A0A2K1L7G...
142	664	Pp3c1_7910V3.3.CDS.1	0.12	450.53	2.499E7	2.685E7	3.127E7	2.301E7	2.622E7	3.533E7	3.251E7	3.817E7	1.00	1.17	13	17	9	iTRAQ 8plex (K N-term)	67346	pep chromosome:Phypa_V3:1:5821244:5825399:1 gene:Pp3c1_7910 transcript:Pp3c1_7910V3.3 gene_biotype:protein_coding transcript_biotype:protein_coding description:D-3-phosphoglycerate dehydrogenase [Source:UniProtKB/TrEMBL;Acc:A0A2K1L7G...
142	785	Pp3c1_7910V3.4	0.12	450.53	2.499E7	2.685E7	3.127E7	2.301E7	2.622E7	3.533E7	3.251E7	3.817E7	1.00	1.17	12	17	9	iTRAQ 8plex (K N-term)	75031	pep chromosome:Phypa_V3:1:5822483:5825399:1 gene:Pp3c1_7910 transcript:Pp3c1_7910V3.4 gene_biotype:protein_coding transcript_biotype:protein_coding description:D-3-phosphoglycerate dehydrogenase [Source:UniProtKB/TrEMBL;Acc:A0A2K1L7G3]
142	850	Pp3c1_7910V3.1	0.12	450.53	2.499E7	2.685E7	3.127E7	2.301E7	2.622E7	3.533E7	3.251E7	3.817E7	1.00	1.17	11	17	9	iTRAQ 8plex (K N-term)	79932	pep chromosome:Phypa_V3:1:5821467:5825402:1 gene:Pp3c1_7910 transcript:Pp3c1_7910V3.1 gene_biotype:protein_coding transcript_biotype:protein_coding description:D-3-phosphoglycerate dehydrogenase [Source:UniProtKB/TrEMBL;Acc:A0A2K1L7G3]
36	1595	Pp3c9_25950V3.1.CDS.1	14.74	450.30	1.824E8	1.719E8	1.594E8	2.12E8	1.911E8	2.002E8	1.719E8	2.019E8	1.00	1.17	32	15	12	Carbamidomethylation; iTRAQ 8plex (K N-term); Oxidation (M)	41794	pep chromosome:Phypa_V3:9:17614636:17617674:1 gene:Pp3c9_25950 transcript:Pp3c9_25950V3.1 gene_biotype:protein_coding transcript_biotype:protein_coding description:Ferredoxin--NADP reductase chloroplastic [Source:UniProtKB/TrEMBL;A...
36	1596	Pp3c9_25700V3.1.CDS.1	14.74	450.30	1.824E8	1.719E8	1.594E8	2.12E8	1.911E8	2.002E8	1.719E8	2.019E8	1.00	1.17	32	15	12	Carbamidomethylation; iTRAQ 8plex (K N-term); Oxidation (M)	41794	pep chromosome:Phypa_V3:9:17393111:17395617:-1 gene:Pp3c9_25700 transcript:Pp3c9_25700V3.1 gene_biotype:protein_coding transcript_biotype:protein_coding description:Ferredoxin--NADP reductase chloroplastic [Source:UniProtKB/TrEMBL;...
36	1597	Pp3c9_25700V3.2.CDS.1	14.74	450.30	1.824E8	1.719E8	1.594E8	2.12E8	1.911E8	2.002E8	1.719E8	2.019E8	1.00	1.17	32	15	12	Carbamidomethylation; iTRAQ 8plex (K N-term); Oxidation (M)	41794	pep chromosome:Phypa_V3:9:17391791:17395628:-1 gene:Pp3c9_25700 transcript:Pp3c9_25700V3.2 gene_biotype:protein_coding transcript_biotype:protein_coding description:Ferredoxin--NADP reductase chloroplastic [Source:UniProtKB/TrEMBL;...
36	1598	Pp3c9_25950V3.2.CDS.1	14.74	450.30	1.824E8	1.719E8	1.594E8	2.12E8	1.911E8	2.002E8	1.719E8	2.019E8	1.00	1.17	32	15	12	Carbamidomethylation; iTRAQ 8plex (K N-term); Oxidation (M)	41794	pep chromosome:Phypa_V3:9:17614778:17617495:1 gene:Pp3c9_25950 transcript:Pp3c9_25950V3.2 gene_biotype:protein_coding transcript_biotype:protein_coding description:Ferredoxin--NADP reductase chloroplastic [Source:UniProtKB/TrEMBL;A...
36	1599	Pp3c9_25950V3.3.CDS.1	14.74	450.30	1.824E8	1.719E8	1.594E8	2.12E8	1.911E8	2.002E8	1.719E8	2.019E8	1.00	1.17	32	15	12	Carbamidomethylation; iTRAQ 8plex (K N-term); Oxidation (M)	41794	pep chromosome:Phypa_V3:9:17614769:17616997:1 gene:Pp3c9_25950 transcript:Pp3c9_25950V3.3 gene_biotype:protein_coding transcript_biotype:protein_coding description:Ferredoxin--NADP reductase chloroplastic [Source:UniProtKB/TrEMBL;A...
171	594	Pp3c24_1760V3.1.CDS.1	5.97	450.27	2.846E6	3.485E6	2.452E6	2.666E6	2.531E6	2.21E6	2.928E6	2.469E6	1.00	0.84	3	17	3	Carbamidomethylation; iTRAQ 8plex (K N-term)	90743	pep chromosome:Phypa_V3:24:1274706:1278654:1 gene:Pp3c24_1760 transcript:Pp3c24_1760V3.1 gene_biotype:protein_coding transcript_biotype:protein_coding
171	595	Pp3c24_1760V3.2.CDS.1	5.97	450.27	2.846E6	3.485E6	2.452E6	2.666E6	2.531E6	2.21E6	2.928E6	2.469E6	1.00	0.84	3	17	3	Carbamidomethylation; iTRAQ 8plex (K N-term)	90743	pep chromosome:Phypa_V3:24:1274610:1278558:1 gene:Pp3c24_1760 transcript:Pp3c24_1760V3.2 gene_biotype:protein_coding transcript_biotype:protein_coding
415	625	Pp3c5_3820V3.5.CDS.1	0.99	449.87	1.944E7	1.528E7	1.402E7	1.661E7	1.583E7	1.446E7	1.672E7	1.626E7	1.00	0.97	18	14	11	iTRAQ 8plex (K N-term)	62949	pep chromosome:Phypa_V3:5:2623103:2626720:-1 gene:Pp3c5_3820 transcript:Pp3c5_3820V3.5 gene_biotype:protein_coding transcript_biotype:protein_coding description:Glucose-6-phosphate isomerase [Source:UniProtKB/TrEMBL;Acc:A9S1G3]
415	626	Pp3c5_3820V3.3.CDS.1	0.99	449.87	1.944E7	1.528E7	1.402E7	1.661E7	1.583E7	1.446E7	1.672E7	1.626E7	1.00	0.97	18	14	11	iTRAQ 8plex (K N-term)	62949	pep chromosome:Phypa_V3:5:2623103:2626720:-1 gene:Pp3c5_3820 transcript:Pp3c5_3820V3.3 gene_biotype:protein_coding transcript_biotype:protein_coding description:Glucose-6-phosphate isomerase [Source:UniProtKB/TrEMBL;Acc:A9S1G3]
415	627	Pp3c5_3820V3.2.CDS.1	0.99	449.87	1.944E7	1.528E7	1.402E7	1.661E7	1.583E7	1.446E7	1.672E7	1.626E7	1.00	0.97	18	14	11	iTRAQ 8plex (K N-term)	62949	pep chromosome:Phypa_V3:5:2623160:2626703:-1 gene:Pp3c5_3820 transcript:Pp3c5_3820V3.2 gene_biotype:protein_coding transcript_biotype:protein_coding description:Glucose-6-phosphate isomerase [Source:UniProtKB/TrEMBL;Acc:A9S1G3]
415	628	Pp3c5_3820V3.4.CDS.1	0.99	449.87	1.944E7	1.528E7	1.402E7	1.661E7	1.583E7	1.446E7	1.672E7	1.626E7	1.00	0.97	18	14	11	iTRAQ 8plex (K N-term)	62949	pep chromosome:Phypa_V3:5:2623160:2626696:-1 gene:Pp3c5_3820 transcript:Pp3c5_3820V3.4 gene_biotype:protein_coding transcript_biotype:protein_coding description:Glucose-6-phosphate isomerase [Source:UniProtKB/TrEMBL;Acc:A9S1G3]
415	629	Pp3c5_3820V3.1.CDS.1	0.99	449.87	1.944E7	1.528E7	1.402E7	1.661E7	1.583E7	1.446E7	1.672E7	1.626E7	1.00	0.97	18	14	11	iTRAQ 8plex (K N-term)	62949	pep chromosome:Phypa_V3:5:2623072:2626676:-1 gene:Pp3c5_3820 transcript:Pp3c5_3820V3.1 gene_biotype:protein_coding transcript_biotype:protein_coding description:Glucose-6-phosphate isomerase [Source:UniProtKB/TrEMBL;Acc:A9S1G3]
398	3839	Pp3c1_25700V3.2	0.08	449.29	2.122E7	2.496E7	2.575E7	2.277E7	2.482E7	2.401E7	2.785E7	2.672E7	1.00	0.96	36	7	7	Carbamidomethylation; iTRAQ 8plex (K N-term); Acetylation (N-term); Oxidation (M)	24760	pep chromosome:Phypa_V3:1:18582387:18585325:-1 gene:Pp3c1_25700 transcript:Pp3c1_25700V3.2 gene_biotype:protein_coding transcript_biotype:protein_coding description:Predicted protein [Source:UniProtKB/TrEMBL;Acc:A9RPR5]
398	3840	Pp3c1_25700V3.1	0.08	449.29	2.122E7	2.496E7	2.575E7	2.277E7	2.482E7	2.401E7	2.785E7	2.672E7	1.00	0.96	36	7	7	Carbamidomethylation; iTRAQ 8plex (K N-term); Acetylation (N-term); Oxidation (M)	24760	pep chromosome:Phypa_V3:1:18582048:18585337:-1 gene:Pp3c1_25700 transcript:Pp3c1_25700V3.1 gene_biotype:protein_coding transcript_biotype:protein_coding description:Predicted protein [Source:UniProtKB/TrEMBL;Acc:A9RPR5]
216	1829	Pp3c22_7690V3.5	16.26	448.89	1.147E7	1.078E7	1.178E7	9.95E6	9.82E6	8.829E6	1.135E7	9.533E6	1.00	0.84	8	14	6	iTRAQ 8plex (K N-term)	40361	pep chromosome:Phypa_V3:22:4753446:4756126:1 gene:Pp3c22_7690 transcript:Pp3c22_7690V3.5 gene_biotype:protein_coding transcript_biotype:protein_coding description:Predicted protein [Source:UniProtKB/TrEMBL;Acc:A9RJ44]
216	1830	Pp3c22_7690V3.1	16.26	448.89	1.147E7	1.078E7	1.178E7	9.95E6	9.82E6	8.829E6	1.135E7	9.533E6	1.00	0.84	8	14	6	iTRAQ 8plex (K N-term)	40361	pep chromosome:Phypa_V3:22:4753490:4756144:1 gene:Pp3c22_7690 transcript:Pp3c22_7690V3.1 gene_biotype:protein_coding transcript_biotype:protein_coding description:Predicted protein [Source:UniProtKB/TrEMBL;Acc:A9RJ44]
216	1831	Pp3c22_7690V3.2	16.26	448.89	1.147E7	1.078E7	1.178E7	9.95E6	9.82E6	8.829E6	1.135E7	9.533E6	1.00	0.84	8	14	6	iTRAQ 8plex (K N-term)	40361	pep chromosome:Phypa_V3:22:4753563:4756047:1 gene:Pp3c22_7690 transcript:Pp3c22_7690V3.2 gene_biotype:protein_coding transcript_biotype:protein_coding description:Predicted protein [Source:UniProtKB/TrEMBL;Acc:A9RJ44]
216	1832	Pp3c22_7690V3.4	16.26	448.89	1.147E7	1.078E7	1.178E7	9.95E6	9.82E6	8.829E6	1.135E7	9.533E6	1.00	0.84	8	14	6	iTRAQ 8plex (K N-term)	40361	pep chromosome:Phypa_V3:22:4753462:4756126:1 gene:Pp3c22_7690 transcript:Pp3c22_7690V3.4 gene_biotype:protein_coding transcript_biotype:protein_coding description:Predicted protein [Source:UniProtKB/TrEMBL;Acc:A9RJ44]
216	1833	Pp3c22_7690V3.3	16.26	448.89	1.147E7	1.078E7	1.178E7	9.95E6	9.82E6	8.829E6	1.135E7	9.533E6	1.00	0.84	8	14	6	iTRAQ 8plex (K N-term)	40361	pep chromosome:Phypa_V3:22:4753707:4756047:1 gene:Pp3c22_7690 transcript:Pp3c22_7690V3.3 gene_biotype:protein_coding transcript_biotype:protein_coding description:Predicted protein [Source:UniProtKB/TrEMBL;Acc:A9RJ44]
362	308	Pp3c2_3850V3.2	5.14	447.04	8.996E6	9.924E6	9.077E6	8.112E6	9.415E6	8.775E6	9.689E6	9.104E6	1.00	0.94	11	8	8	Carbamidomethylation; iTRAQ 8plex (K N-term)	64562	pep chromosome:Phypa_V3:2:2438845:2443360:1 gene:Pp3c2_3850 transcript:Pp3c2_3850V3.2 gene_biotype:protein_coding transcript_biotype:protein_coding
362	309	Pp3c2_3850V3.1	5.14	447.04	8.996E6	9.924E6	9.077E6	8.112E6	9.415E6	8.775E6	9.689E6	9.104E6	1.00	0.94	11	8	8	Carbamidomethylation; iTRAQ 8plex (K N-term)	64562	pep chromosome:Phypa_V3:2:2438825:2443412:1 gene:Pp3c2_3850 transcript:Pp3c2_3850V3.1 gene_biotype:protein_coding transcript_biotype:protein_coding
297	1922	Pp3c21_20900V3.2	0.31	446.44	3.633E5	2.127E6	2.062E6	3.754E5	2.273E6	2.365E6	2.099E6	2.313E6	1.00	1.10	3	12	2	iTRAQ 8plex (K N-term)	63304	pep chromosome:Phypa_V3:21:13762645:13767104:-1 gene:Pp3c21_20900 transcript:Pp3c21_20900V3.2 gene_biotype:protein_coding transcript_biotype:protein_coding
297	1923	Pp3c21_20900V3.1	0.31	446.44	3.633E5	2.127E6	2.062E6	3.754E5	2.273E6	2.365E6	2.099E6	2.313E6	1.00	1.10	3	12	2	iTRAQ 8plex (K N-term)	63304	pep chromosome:Phypa_V3:21:13762404:13767110:-1 gene:Pp3c21_20900 transcript:Pp3c21_20900V3.1 gene_biotype:protein_coding transcript_biotype:protein_coding
292	268	Pp3c8_10370V3.1	5.90	445.85	1.29E6	1.336E6	1.248E6	1.241E6	1.289E6	1.207E6	1.292E6	1.246E6	1.00	0.96	2	15	1	iTRAQ 8plex (K N-term)	68828	pep chromosome:Phypa_V3:8:6539089:6546590:1 gene:Pp3c8_10370 transcript:Pp3c8_10370V3.1 gene_biotype:protein_coding transcript_biotype:protein_coding description:Predicted protein [Source:UniProtKB/TrEMBL;Acc:A9RGW5]
292	269	Pp3c8_10370V3.2	5.90	445.85	1.29E6	1.336E6	1.248E6	1.241E6	1.289E6	1.207E6	1.292E6	1.246E6	1.00	0.96	2	15	1	iTRAQ 8plex (K N-term)	68828	pep chromosome:Phypa_V3:8:6539203:6546640:1 gene:Pp3c8_10370 transcript:Pp3c8_10370V3.2 gene_biotype:protein_coding transcript_biotype:protein_coding description:Predicted protein [Source:UniProtKB/TrEMBL;Acc:A9RGW5]
86	5995	Pp3c7_12850V3.2	9.04	445.58	6.155E7	5.834E7	6.521E7	5.781E7	5.855E7	5.488E7	6.19E7	5.711E7	1.00	0.92	11	5	3	iTRAQ 8plex (K N-term)	27965	pep chromosome:Phypa_V3:7:8712787:8714885:1 gene:Pp3c7_12850 transcript:Pp3c7_12850V3.2 gene_biotype:protein_coding transcript_biotype:protein_coding description:Predicted protein [Source:UniProtKB/TrEMBL;Acc:A9SG93]
86	5996	Pp3c7_12850V3.1	9.04	445.58	6.155E7	5.834E7	6.521E7	5.781E7	5.855E7	5.488E7	6.19E7	5.711E7	1.00	0.92	11	5	3	iTRAQ 8plex (K N-term)	27965	pep chromosome:Phypa_V3:7:8712755:8715148:1 gene:Pp3c7_12850 transcript:Pp3c7_12850V3.1 gene_biotype:protein_coding transcript_biotype:protein_coding description:Predicted protein [Source:UniProtKB/TrEMBL;Acc:A9SG93]
143	1341	Pp3c15_9100V3.3	4.94	445.16	2.574E7	2.617E7	3.269E7	2.313E7	2.444E7	2.801E7	3.438E7	3.034E7	1.00	0.88	32	11	7	iTRAQ 8plex (K N-term); Oxidation (M)	29584	pep chromosome:Phypa_V3:15:5967120:5970045:1 gene:Pp3c15_9100 transcript:Pp3c15_9100V3.3 gene_biotype:protein_coding transcript_biotype:protein_coding description:Predicted protein [Source:UniProtKB/TrEMBL;Acc:A9TKC4]
143	1342	Pp3c15_9100V3.4	4.94	445.16	2.574E7	2.617E7	3.269E7	2.313E7	2.444E7	2.801E7	3.438E7	3.034E7	1.00	0.88	32	11	7	iTRAQ 8plex (K N-term); Oxidation (M)	29584	pep chromosome:Phypa_V3:15:5967120:5970045:1 gene:Pp3c15_9100 transcript:Pp3c15_9100V3.4 gene_biotype:protein_coding transcript_biotype:protein_coding description:Predicted protein [Source:UniProtKB/TrEMBL;Acc:A9TKC4]
143	1343	Pp3c15_9100V3.1	4.94	445.16	2.574E7	2.617E7	3.269E7	2.313E7	2.444E7	2.801E7	3.438E7	3.034E7	1.00	0.88	32	11	7	iTRAQ 8plex (K N-term); Oxidation (M)	29584	pep chromosome:Phypa_V3:15:5967114:5970103:1 gene:Pp3c15_9100 transcript:Pp3c15_9100V3.1 gene_biotype:protein_coding transcript_biotype:protein_coding description:Predicted protein [Source:UniProtKB/TrEMBL;Acc:A9TKC4]
143	1344	Pp3c15_9100V3.2	4.94	445.16	2.574E7	2.617E7	3.269E7	2.313E7	2.444E7	2.801E7	3.438E7	3.034E7	1.00	0.88	32	11	7	iTRAQ 8plex (K N-term); Oxidation (M)	29584	pep chromosome:Phypa_V3:15:5967036:5970045:1 gene:Pp3c15_9100 transcript:Pp3c15_9100V3.2 gene_biotype:protein_coding transcript_biotype:protein_coding description:Predicted protein [Source:UniProtKB/TrEMBL;Acc:A9TKC4]
479	2708	Pp3c5_10760V3.1.CDS.1	6.72	444.95	8.393E6	8.264E6	7.521E6	8.782E6	8.113E6	9.004E6	8.815E6	9.477E6	1.00	1.08	13	4	4	Carbamidomethylation; iTRAQ 8plex (K N-term)	33191	pep chromosome:Phypa_V3:5:7676044:7679159:1 gene:Pp3c5_10760 transcript:Pp3c5_10760V3.1 gene_biotype:protein_coding transcript_biotype:protein_coding
479	2709	Pp3c5_10760V3.3.CDS.1	6.72	444.95	8.393E6	8.264E6	7.521E6	8.782E6	8.113E6	9.004E6	8.815E6	9.477E6	1.00	1.08	13	4	4	Carbamidomethylation; iTRAQ 8plex (K N-term)	33191	pep chromosome:Phypa_V3:5:7676035:7677897:1 gene:Pp3c5_10760 transcript:Pp3c5_10760V3.3 gene_biotype:protein_coding transcript_biotype:protein_coding
479	2710	Pp3c5_10760V3.2.CDS.1	6.72	444.95	8.393E6	8.264E6	7.521E6	8.782E6	8.113E6	9.004E6	8.815E6	9.477E6	1.00	1.08	9	4	4	Carbamidomethylation; iTRAQ 8plex (K N-term)	44635	pep chromosome:Phypa_V3:5:7676044:7679145:1 gene:Pp3c5_10760 transcript:Pp3c5_10760V3.2 gene_biotype:protein_coding transcript_biotype:protein_coding
479	2711	Pp3c5_10760V3.4.CDS.1	6.72	444.95	8.393E6	8.264E6	7.521E6	8.782E6	8.113E6	9.004E6	8.815E6	9.477E6	1.00	1.08	9	4	4	Carbamidomethylation; iTRAQ 8plex (K N-term)	44635	pep chromosome:Phypa_V3:5:7675977:7679226:1 gene:Pp3c5_10760 transcript:Pp3c5_10760V3.4 gene_biotype:protein_coding transcript_biotype:protein_coding
345	642	Pp3c25_5230V3.2	11.82	444.95	4.542E6	4.416E6	5.072E6	4.16E6	4.226E6	3.867E6	4.677E6	4.084E6	1.00	0.87	2	15	2	iTRAQ 8plex (K N-term)	77519	pep chromosome:Phypa_V3:25:3414779:3418760:-1 gene:Pp3c25_5230 transcript:Pp3c25_5230V3.2 gene_biotype:protein_coding transcript_biotype:protein_coding
345	643	Pp3c25_5230V3.4	11.82	444.95	4.542E6	4.416E6	5.072E6	4.16E6	4.226E6	3.867E6	4.677E6	4.084E6	1.00	0.87	2	15	2	iTRAQ 8plex (K N-term)	77519	pep chromosome:Phypa_V3:25:3414629:3418424:-1 gene:Pp3c25_5230 transcript:Pp3c25_5230V3.4 gene_biotype:protein_coding transcript_biotype:protein_coding
345	644	Pp3c25_5230V3.1	11.82	444.95	4.542E6	4.416E6	5.072E6	4.16E6	4.226E6	3.867E6	4.677E6	4.084E6	1.00	0.87	2	15	2	iTRAQ 8plex (K N-term)	77519	pep chromosome:Phypa_V3:25:3414779:3418485:-1 gene:Pp3c25_5230 transcript:Pp3c25_5230V3.1 gene_biotype:protein_coding transcript_biotype:protein_coding
345	645	Pp3c25_5230V3.3	11.82	444.95	4.542E6	4.416E6	5.072E6	4.16E6	4.226E6	3.867E6	4.677E6	4.084E6	1.00	0.87	2	15	2	iTRAQ 8plex (K N-term)	77519	pep chromosome:Phypa_V3:25:3414779:3418191:-1 gene:Pp3c25_5230 transcript:Pp3c25_5230V3.3 gene_biotype:protein_coding transcript_biotype:protein_coding
92	50	Pp3c12_9500V3.2	0.02	444.70	1.498E7	1.332E7	1.712E7	1.576E7	1.277E7	1.7E7	1.739E7	1.748E7	1.00	1.00	14	12	6	Carbamidomethylation; iTRAQ 8plex (K N-term)	45200	pep chromosome:Phypa_V3:12:6560230:6562684:-1 gene:Pp3c12_9500 transcript:Pp3c12_9500V3.2 gene_biotype:protein_coding transcript_biotype:protein_coding description:Aminomethyltransferase [Source:UniProtKB/TrEMBL;Acc:A0A2K1JQF2]
92	51	Pp3c12_9500V3.1	0.02	444.70	1.498E7	1.332E7	1.712E7	1.576E7	1.277E7	1.7E7	1.739E7	1.748E7	1.00	1.00	14	12	6	Carbamidomethylation; iTRAQ 8plex (K N-term)	45200	pep chromosome:Phypa_V3:12:6559525:6562718:-1 gene:Pp3c12_9500 transcript:Pp3c12_9500V3.1 gene_biotype:protein_coding transcript_biotype:protein_coding description:Aminomethyltransferase [Source:UniProtKB/TrEMBL;Acc:A0A2K1JQF2]
271	312	Pp3c1_40650V3.2	15.02	444.46	2.738E7	2.819E7	2.761E7	3.637E7	3.524E7	4.267E7	2.974E7	4.115E7	1.00	1.38	34	14	14	iTRAQ 8plex (K N-term)	48254	pep chromosome:Phypa_V3:1:28391025:28393064:1 gene:Pp3c1_40650 transcript:Pp3c1_40650V3.2 gene_biotype:protein_coding transcript_biotype:protein_coding description:Predicted protein [Source:UniProtKB/TrEMBL;Acc:A9U1S4]
271	313	Pp3c1_40650V3.1	15.02	444.46	2.738E7	2.819E7	2.761E7	3.637E7	3.524E7	4.267E7	2.974E7	4.115E7	1.00	1.38	34	14	14	iTRAQ 8plex (K N-term)	48254	pep chromosome:Phypa_V3:1:28391004:28393227:1 gene:Pp3c1_40650 transcript:Pp3c1_40650V3.1 gene_biotype:protein_coding transcript_biotype:protein_coding description:Predicted protein [Source:UniProtKB/TrEMBL;Acc:A9U1S4]
224	375	Pp3c1_20690V3.1	5.37	444.08	2.892E7	3.105E7	3.484E7	3.263E7	3.484E7	3.469E7	3.641E7	3.712E7	1.00	1.02	18	10	10	iTRAQ 8plex (K N-term); Oxidation (M)	50932	pep chromosome:Phypa_V3:1:15710254:15715018:1 gene:Pp3c1_20690 transcript:Pp3c1_20690V3.1 gene_biotype:protein_coding transcript_biotype:protein_coding description:Aspartate aminotransferase [Source:UniProtKB/TrEMBL;Acc:A0A2K1L8V8]
224	376	Pp3c1_20690V3.2	5.37	444.08	2.892E7	3.105E7	3.484E7	3.263E7	3.484E7	3.469E7	3.641E7	3.712E7	1.00	1.02	18	10	10	iTRAQ 8plex (K N-term); Oxidation (M)	50932	pep chromosome:Phypa_V3:1:15709774:15714653:1 gene:Pp3c1_20690 transcript:Pp3c1_20690V3.2 gene_biotype:protein_coding transcript_biotype:protein_coding description:Aspartate aminotransferase [Source:UniProtKB/TrEMBL;Acc:A0A2K1L8V8]
262	408	Pp3c17_22200V3.2	17.81	443.40	2.595E7	2.656E7	2.976E7	1.985E7	2.017E7	1.991E7	2.751E7	1.998E7	1.00	0.73	10	10	6	iTRAQ 8plex (K N-term); Oxidation (M)	59231	pep chromosome:Phypa_V3:17:14464816:14467912:-1 gene:Pp3c17_22200 transcript:Pp3c17_22200V3.2 gene_biotype:protein_coding transcript_biotype:protein_coding description:Glutamate decarboxylase [Source:UniProtKB/TrEMBL;Acc:A0A2K1J524]
262	409	Pp3c17_22200V3.1	17.81	443.40	2.595E7	2.656E7	2.976E7	1.985E7	2.017E7	1.991E7	2.751E7	1.998E7	1.00	0.73	10	10	6	iTRAQ 8plex (K N-term); Oxidation (M)	59231	pep chromosome:Phypa_V3:17:14464800:14468021:-1 gene:Pp3c17_22200 transcript:Pp3c17_22200V3.1 gene_biotype:protein_coding transcript_biotype:protein_coding description:Glutamate decarboxylase [Source:UniProtKB/TrEMBL;Acc:A0A2K1J524]
46	2271	Pp3c1_19190V3.2	5.44	443.36	2.102E7	2.132E7	2.117E7	2.485E7	2.302E7	5.407E7	2.392E7	5.608E7	1.00	2.34	31	10	10	Carbamidomethylation; iTRAQ 8plex (K N-term); Oxidation (M)	27607	pep chromosome:Phypa_V3:1:14461577:14464129:1 gene:Pp3c1_19190 transcript:Pp3c1_19190V3.2 gene_biotype:protein_coding transcript_biotype:protein_coding
46	2272	Pp3c1_19190V3.1	5.44	443.36	2.102E7	2.132E7	2.117E7	2.485E7	2.302E7	5.407E7	2.392E7	5.608E7	1.00	2.34	31	10	10	Carbamidomethylation; iTRAQ 8plex (K N-term); Oxidation (M)	27607	pep chromosome:Phypa_V3:1:14462216:14464129:1 gene:Pp3c1_19190 transcript:Pp3c1_19190V3.1 gene_biotype:protein_coding transcript_biotype:protein_coding
46	2273	Pp3c1_19190V3.7	5.44	443.36	2.102E7	2.132E7	2.117E7	2.485E7	2.302E7	5.407E7	2.392E7	5.608E7	1.00	2.34	27	10	10	Carbamidomethylation; iTRAQ 8plex (K N-term); Oxidation (M)	32387	pep chromosome:Phypa_V3:1:14461674:14465005:1 gene:Pp3c1_19190 transcript:Pp3c1_19190V3.7 gene_biotype:protein_coding transcript_biotype:protein_coding
46	2274	Pp3c1_19190V3.4	5.44	443.36	2.102E7	2.132E7	2.117E7	2.485E7	2.302E7	5.407E7	2.392E7	5.608E7	1.00	2.34	27	10	10	Carbamidomethylation; iTRAQ 8plex (K N-term); Oxidation (M)	32387	pep chromosome:Phypa_V3:1:14461808:14464129:1 gene:Pp3c1_19190 transcript:Pp3c1_19190V3.4 gene_biotype:protein_coding transcript_biotype:protein_coding
46	2275	Pp3c1_19190V3.3	5.44	443.36	2.102E7	2.132E7	2.117E7	2.485E7	2.302E7	5.407E7	2.392E7	5.608E7	1.00	2.34	27	10	10	Carbamidomethylation; iTRAQ 8plex (K N-term); Oxidation (M)	32387	pep chromosome:Phypa_V3:1:14461884:14464129:1 gene:Pp3c1_19190 transcript:Pp3c1_19190V3.3 gene_biotype:protein_coding transcript_biotype:protein_coding
46	2276	Pp3c1_19190V3.5	5.44	443.36	2.102E7	2.132E7	2.117E7	2.485E7	2.302E7	5.407E7	2.392E7	5.608E7	1.00	2.34	27	10	10	Carbamidomethylation; iTRAQ 8plex (K N-term); Oxidation (M)	32387	pep chromosome:Phypa_V3:1:14461731:14464129:1 gene:Pp3c1_19190 transcript:Pp3c1_19190V3.5 gene_biotype:protein_coding transcript_biotype:protein_coding
328	674	Pp3c6_24700V3.1	4.33	443.35	9.929E6	8.794E6	8.038E6	9.894E6	9.156E6	9.589E6	8.921E6	9.546E6	1.00	1.07	7	17	8	iTRAQ 8plex (K N-term)	110565	pep chromosome:Phypa_V3:6:16204983:16211404:-1 gene:Pp3c6_24700 transcript:Pp3c6_24700V3.1 gene_biotype:protein_coding transcript_biotype:protein_coding description:Alpha-1 4 glucan phosphorylase [Source:UniProtKB/TrEMBL;Acc:A0A2K1KH00]
328	675	Pp3c6_24700V3.2	4.33	443.35	9.929E6	8.794E6	8.038E6	9.894E6	9.156E6	9.589E6	8.921E6	9.546E6	1.00	1.07	7	17	8	iTRAQ 8plex (K N-term)	110565	pep chromosome:Phypa_V3:6:16205030:16211443:-1 gene:Pp3c6_24700 transcript:Pp3c6_24700V3.2 gene_biotype:protein_coding transcript_biotype:protein_coding description:Alpha-1 4 glucan phosphorylase [Source:UniProtKB/TrEMBL;Acc:A0A2K1KH00]
791	1248	Pp3c18_20510V3.2.CDS.1	7.91	443.22	9.539E6	1.417E7	1.418E7	1.736E7	1.612E7	1.598E7	1.462E7	1.649E7	1.00	1.13	8	6	6	iTRAQ 8plex (K N-term)	64641	pep chromosome:Phypa_V3:18:14521402:14524614:-1 gene:Pp3c18_20510 transcript:Pp3c18_20510V3.2 gene_biotype:protein_coding transcript_biotype:protein_coding
791	1249	Pp3c18_20510V3.1.CDS.1	7.91	443.22	9.539E6	1.417E7	1.418E7	1.736E7	1.612E7	1.598E7	1.462E7	1.649E7	1.00	1.13	8	6	6	iTRAQ 8plex (K N-term)	64641	pep chromosome:Phypa_V3:18:14521440:14524612:-1 gene:Pp3c18_20510 transcript:Pp3c18_20510V3.1 gene_biotype:protein_coding transcript_biotype:protein_coding
220	8	Pp3c11_690V3.1	1.57	443.00	4.631E6	4.765E6	6.213E6	4.779E6	4.058E6	5.899E6	6.303E6	6.031E6	1.00	0.96	6	8	3	iTRAQ 8plex (K N-term)	52567	pep chromosome:Phypa_V3:11:295327:300991:-1 gene:Pp3c11_690 transcript:Pp3c11_690V3.1 gene_biotype:protein_coding transcript_biotype:protein_coding description:UTP--glucose-1-phosphate uridylyltransferase [Source:UniProtKB/TrEMBL;Acc:A9S08...
220	9	Pp3c11_690V3.2	1.57	443.00	4.631E6	4.765E6	6.213E6	4.779E6	4.058E6	5.899E6	6.303E6	6.031E6	1.00	0.96	6	8	3	iTRAQ 8plex (K N-term)	52567	pep chromosome:Phypa_V3:11:295342:300966:-1 gene:Pp3c11_690 transcript:Pp3c11_690V3.2 gene_biotype:protein_coding transcript_biotype:protein_coding description:UTP--glucose-1-phosphate uridylyltransferase [Source:UniProtKB/TrEMBL;Acc:A9S08...
239	797	Pp3c2_19430V3.2	6.09	442.74	1.747E7	1.57E7	1.39E7	1.835E7	1.749E7	1.636E7	1.603E7	1.779E7	1.00	1.11	11	29	13	iTRAQ 8plex (K N-term)	134912	pep chromosome:Phypa_V3:2:12527392:12533067:1 gene:Pp3c2_19430 transcript:Pp3c2_19430V3.2 gene_biotype:protein_coding transcript_biotype:protein_coding
239	798	Pp3c2_19430V3.1	6.09	442.74	1.747E7	1.57E7	1.39E7	1.835E7	1.749E7	1.636E7	1.603E7	1.779E7	1.00	1.11	11	29	13	iTRAQ 8plex (K N-term)	134912	pep chromosome:Phypa_V3:2:12527375:12533211:1 gene:Pp3c2_19430 transcript:Pp3c2_19430V3.1 gene_biotype:protein_coding transcript_biotype:protein_coding
177	737	Pp3c12_22830V3.2	0.68	442.50	2.115E7	3.034E7	2.054E7	2.352E7	1.956E7	3.206E7	2.467E7	2.582E7	1.00	1.05	9	16	6	iTRAQ 8plex (K N-term)	74052	pep chromosome:Phypa_V3:12:15141931:15145113:1 gene:Pp3c12_22830 transcript:Pp3c12_22830V3.2 gene_biotype:protein_coding transcript_biotype:protein_coding
177	738	Pp3c12_22830V3.1	0.68	442.50	2.115E7	3.034E7	2.054E7	2.352E7	1.956E7	3.206E7	2.467E7	2.582E7	1.00	1.05	9	16	6	iTRAQ 8plex (K N-term)	74052	pep chromosome:Phypa_V3:12:15141846:15145213:1 gene:Pp3c12_22830 transcript:Pp3c12_22830V3.1 gene_biotype:protein_coding transcript_biotype:protein_coding
115	204	Pp3c1_23220V3.1	8.43	441.70	3.082E6	2.875E6	2.245E6	3.645E6	3.196E6	3.241E6	2.734E6	3.361E6	1.00	1.23	3	19	2	iTRAQ 8plex (K N-term)	72285	pep chromosome:Phypa_V3:1:17133150:17136710:-1 gene:Pp3c1_23220 transcript:Pp3c1_23220V3.1 gene_biotype:protein_coding transcript_biotype:protein_coding
115	205	Pp3c1_23200V3.2	8.43	441.70	3.082E6	2.875E6	2.245E6	3.645E6	3.196E6	3.241E6	2.734E6	3.361E6	1.00	1.23	3	19	2	iTRAQ 8plex (K N-term)	72285	pep chromosome:Phypa_V3:1:17126241:17130082:1 gene:Pp3c1_23200 transcript:Pp3c1_23200V3.2 gene_biotype:protein_coding transcript_biotype:protein_coding
115	206	Pp3c1_23200V3.1	8.43	441.70	3.082E6	2.875E6	2.245E6	3.645E6	3.196E6	3.241E6	2.734E6	3.361E6	1.00	1.23	3	19	2	iTRAQ 8plex (K N-term)	72285	pep chromosome:Phypa_V3:1:17126271:17130194:1 gene:Pp3c1_23200 transcript:Pp3c1_23200V3.1 gene_biotype:protein_coding transcript_biotype:protein_coding
115	207	Pp3c1_23220V3.3	8.43	441.70	3.082E6	2.875E6	2.245E6	3.645E6	3.196E6	3.241E6	2.734E6	3.361E6	1.00	1.23	3	19	2	iTRAQ 8plex (K N-term)	72285	pep chromosome:Phypa_V3:1:17132899:17136740:-1 gene:Pp3c1_23220 transcript:Pp3c1_23220V3.3 gene_biotype:protein_coding transcript_biotype:protein_coding
59	3598	Pp3c16_23780V3.2	7.15	441.68	3.785E7	3.736E7	3.354E7	3.619E7	3.131E7	2.944E7	3.625E7	3.231E7	1.00	0.89	4	8	1	iTRAQ 8plex (K N-term)	19885	pep chromosome:Phypa_V3:16:14831471:14833090:1 gene:Pp3c16_23780 transcript:Pp3c16_23780V3.2 gene_biotype:protein_coding transcript_biotype:protein_coding description:Predicted protein [Source:UniProtKB/TrEMBL;Acc:A9REG3]
59	3599	Pp3c16_23780V3.3	7.15	441.68	3.785E7	3.736E7	3.354E7	3.619E7	3.131E7	2.944E7	3.625E7	3.231E7	1.00	0.89	4	8	1	iTRAQ 8plex (K N-term)	22157	pep chromosome:Phypa_V3:16:14831471:14833090:1 gene:Pp3c16_23780 transcript:Pp3c16_23780V3.3 gene_biotype:protein_coding transcript_biotype:protein_coding description:Predicted protein [Source:UniProtKB/TrEMBL;Acc:A9REG3]
59	3600	Pp3c16_23780V3.1	7.15	441.68	3.785E7	3.736E7	3.354E7	3.619E7	3.131E7	2.944E7	3.625E7	3.231E7	1.00	0.89	4	8	1	iTRAQ 8plex (K N-term)	22157	pep chromosome:Phypa_V3:16:14831426:14833325:1 gene:Pp3c16_23780 transcript:Pp3c16_23780V3.1 gene_biotype:protein_coding transcript_biotype:protein_coding description:Predicted protein [Source:UniProtKB/TrEMBL;Acc:A9REG3]
144	678	Pp3c26_10600V3.2	5.35	441.63	1.84E6	1.666E6	2.067E6	1.972E6	1.906E6	2.292E6	2.122E6	2.29E6	1.00	1.08	6	27	4	iTRAQ 8plex (K N-term)	75511	pep chromosome:Phypa_V3:26:6686994:6690619:1 gene:Pp3c26_10600 transcript:Pp3c26_10600V3.2 gene_biotype:protein_coding transcript_biotype:protein_coding
144	679	Pp3c26_10600V3.1	5.35	441.63	1.84E6	1.666E6	2.067E6	1.972E6	1.906E6	2.292E6	2.122E6	2.29E6	1.00	1.08	6	27	4	iTRAQ 8plex (K N-term)	75511	pep chromosome:Phypa_V3:26:6686965:6690619:1 gene:Pp3c26_10600 transcript:Pp3c26_10600V3.1 gene_biotype:protein_coding transcript_biotype:protein_coding
12	139	Pp3c11_15790V3.3	0.06	441.16	0	0	7.167E4	0	0	9.984E4	7.167E4	9.984E4	1.00	1.39	2	12	1	Carbamidomethylation; iTRAQ 8plex (K N-term)	40223	pep chromosome:Phypa_V3:11:10452817:10455062:1 gene:Pp3c11_15790 transcript:Pp3c11_15790V3.3 gene_biotype:protein_coding transcript_biotype:protein_coding description:Glyceraldehyde-3-phosphate dehydrogenase [Source:UniProtKB/TrEMBL;Acc:...
12	251	Pp3c11_15790V3.1	0.06	441.16	0	0	7.167E4	0	0	9.984E4	7.167E4	9.984E4	1.00	1.39	2	12	1	Carbamidomethylation; iTRAQ 8plex (K N-term)	43091	pep chromosome:Phypa_V3:11:10452543:10455320:1 gene:Pp3c11_15790 transcript:Pp3c11_15790V3.1 gene_biotype:protein_coding transcript_biotype:protein_coding description:Glyceraldehyde-3-phosphate dehydrogenase [Source:UniProtKB/TrEMBL;Acc:...
12	252	Pp3c11_15790V3.2	0.06	441.16	0	0	7.167E4	0	0	9.984E4	7.167E4	9.984E4	1.00	1.39	2	12	1	Carbamidomethylation; iTRAQ 8plex (K N-term)	43091	pep chromosome:Phypa_V3:11:10452531:10455062:1 gene:Pp3c11_15790 transcript:Pp3c11_15790V3.2 gene_biotype:protein_coding transcript_biotype:protein_coding description:Glyceraldehyde-3-phosphate dehydrogenase [Source:UniProtKB/TrEMBL;Acc:...
233	545	Pp3c20_20510V3.1.CDS.1	1.29	440.94	1.142E7	1.357E7	1.221E7	1.065E7	1.368E7	1.183E7	1.334E7	1.305E7	1.00	0.98	8	18	8	iTRAQ 8plex (K N-term)	89973	pep chromosome:Phypa_V3:20:13387840:13391493:1 gene:Pp3c20_20510 transcript:Pp3c20_20510V3.1 gene_biotype:protein_coding transcript_biotype:protein_coding description:Predicted protein [Source:UniProtKB/TrEMBL;Acc:A9S113]
233	546	Pp3c20_20510V3.2.CDS.1	1.29	440.94	1.142E7	1.357E7	1.221E7	1.065E7	1.368E7	1.183E7	1.334E7	1.305E7	1.00	0.98	8	18	8	iTRAQ 8plex (K N-term)	89973	pep chromosome:Phypa_V3:20:13387855:13391110:1 gene:Pp3c20_20510 transcript:Pp3c20_20510V3.2 gene_biotype:protein_coding transcript_biotype:protein_coding description:Predicted protein [Source:UniProtKB/TrEMBL;Acc:A9S113]
534	2176	Pp3c4_20170V3.2	2.77	440.80	5.405E5	4.795E5	5.273E5	5.199E5	5.224E5	4.31E5	5.158E5	4.911E5	1.00	0.95	6	5	1	iTRAQ 8plex (K N-term)	49793	pep chromosome:Phypa_V3:4:13609198:13613395:-1 gene:Pp3c4_20170 transcript:Pp3c4_20170V3.2 gene_biotype:protein_coding transcript_biotype:protein_coding description:Predicted protein [Source:UniProtKB/TrEMBL;Acc:A9TC15]
534	2177	Pp3c4_20170V3.1	2.77	440.80	5.405E5	4.795E5	5.273E5	5.199E5	5.224E5	4.31E5	5.158E5	4.911E5	1.00	0.95	6	5	1	iTRAQ 8plex (K N-term)	49793	pep chromosome:Phypa_V3:4:13609195:13613376:-1 gene:Pp3c4_20170 transcript:Pp3c4_20170V3.1 gene_biotype:protein_coding transcript_biotype:protein_coding description:Predicted protein [Source:UniProtKB/TrEMBL;Acc:A9TC15]
168	440	Pp3c22_11690V3.1	0.88	440.72	4.509E7	4.045E7	3.657E7	4.426E7	3.952E7	4.021E7	4.071E7	4.133E7	1.00	1.02	13	16	10	iTRAQ 8plex (K N-term); Oxidation (M)	57035	pep chromosome:Phypa_V3:22:7607767:7610938:-1 gene:Pp3c22_11690 transcript:Pp3c22_11690V3.1 gene_biotype:protein_coding transcript_biotype:protein_coding description:Catalase [Source:UniProtKB/TrEMBL;Acc:A9U1M6]
168	441	Pp3c22_11690V3.3	0.88	440.72	4.509E7	4.045E7	3.657E7	4.426E7	3.952E7	4.021E7	4.071E7	4.133E7	1.00	1.02	13	16	10	iTRAQ 8plex (K N-term); Oxidation (M)	57035	pep chromosome:Phypa_V3:22:7607767:7611333:-1 gene:Pp3c22_11690 transcript:Pp3c22_11690V3.3 gene_biotype:protein_coding transcript_biotype:protein_coding description:Catalase [Source:UniProtKB/TrEMBL;Acc:A9U1M6]
168	442	Pp3c22_11690V3.2	0.88	440.72	4.509E7	4.045E7	3.657E7	4.426E7	3.952E7	4.021E7	4.071E7	4.133E7	1.00	1.02	13	16	10	iTRAQ 8plex (K N-term); Oxidation (M)	57035	pep chromosome:Phypa_V3:22:7607767:7611273:-1 gene:Pp3c22_11690 transcript:Pp3c22_11690V3.2 gene_biotype:protein_coding transcript_biotype:protein_coding description:Catalase [Source:UniProtKB/TrEMBL;Acc:A9U1M6]
168	443	Pp3c22_11690V3.4	0.88	440.72	4.509E7	4.045E7	3.657E7	4.426E7	3.952E7	4.021E7	4.071E7	4.133E7	1.00	1.02	13	16	10	iTRAQ 8plex (K N-term); Oxidation (M)	57035	pep chromosome:Phypa_V3:22:7607598:7611333:-1 gene:Pp3c22_11690 transcript:Pp3c22_11690V3.4 gene_biotype:protein_coding transcript_biotype:protein_coding description:Catalase [Source:UniProtKB/TrEMBL;Acc:A9U1M6]
65	3067	Pp3c26_12240V3.1	0.49	440.68	2.207E7	2.629E7	1.762E7	3.179E7	1.797E7	1.964E7	2.2E7	2.313E7	1.00	1.05	5	12	3	iTRAQ 8plex (K N-term)	31633	pep chromosome:Phypa_V3:26:7678675:7680990:-1 gene:Pp3c26_12240 transcript:Pp3c26_12240V3.1 gene_biotype:protein_coding transcript_biotype:protein_coding description:Chlorophyll a-b binding protein chloroplastic [Source:UniProtKB/TrEMBL...
65	3068	Pp3c26_12230V3.1	0.49	440.68	2.207E7	2.629E7	1.762E7	3.179E7	1.797E7	1.964E7	2.2E7	2.313E7	1.00	1.05	5	12	3	iTRAQ 8plex (K N-term)	31633	pep chromosome:Phypa_V3:26:7672422:7675157:1 gene:Pp3c26_12230 transcript:Pp3c26_12230V3.1 gene_biotype:protein_coding transcript_biotype:protein_coding description:Chlorophyll a-b binding protein chloroplastic [Source:UniProtKB/TrEMBL;...
65	3069	Pp3c26_12230V3.2	0.49	440.68	2.207E7	2.629E7	1.762E7	3.179E7	1.797E7	1.964E7	2.2E7	2.313E7	1.00	1.05	5	12	3	iTRAQ 8plex (K N-term)	31633	pep chromosome:Phypa_V3:26:7672423:7674585:1 gene:Pp3c26_12230 transcript:Pp3c26_12230V3.2 gene_biotype:protein_coding transcript_biotype:protein_coding description:Chlorophyll a-b binding protein chloroplastic [Source:UniProtKB/TrEMBL;...
65	3070	Pp3c26_12240V3.3	0.49	440.68	2.207E7	2.629E7	1.762E7	3.179E7	1.797E7	1.964E7	2.2E7	2.313E7	1.00	1.05	5	12	3	iTRAQ 8plex (K N-term)	31633	pep chromosome:Phypa_V3:26:7678646:7681085:-1 gene:Pp3c26_12240 transcript:Pp3c26_12240V3.3 gene_biotype:protein_coding transcript_biotype:protein_coding description:Chlorophyll a-b binding protein chloroplastic [Source:UniProtKB/TrEMBL...
279	481	Pp3c11_10950V3.5	3.16	440.30	2.364E7	2.541E7	2.033E7	2.623E7	2.522E7	2.234E7	2.349E7	2.46E7	1.00	1.05	12	15	10	Carbamidomethylation; iTRAQ 8plex (K N-term)	60357	pep chromosome:Phypa_V3:11:7090795:7095803:-1 gene:Pp3c11_10950 transcript:Pp3c11_10950V3.5 gene_biotype:protein_coding transcript_biotype:protein_coding
279	517	Pp3c11_10950V3.4	3.16	440.30	2.364E7	2.541E7	2.033E7	2.623E7	2.522E7	2.234E7	2.349E7	2.46E7	1.00	1.05	11	15	10	Carbamidomethylation; iTRAQ 8plex (K N-term)	61710	pep chromosome:Phypa_V3:11:7090708:7096536:-1 gene:Pp3c11_10950 transcript:Pp3c11_10950V3.4 gene_biotype:protein_coding transcript_biotype:protein_coding
279	522	Pp3c11_10950V3.1	3.16	440.30	2.364E7	2.541E7	2.033E7	2.623E7	2.522E7	2.234E7	2.349E7	2.46E7	1.00	1.05	11	15	10	Carbamidomethylation; iTRAQ 8plex (K N-term)	61838	pep chromosome:Phypa_V3:11:7090562:7096521:-1 gene:Pp3c11_10950 transcript:Pp3c11_10950V3.1 gene_biotype:protein_coding transcript_biotype:protein_coding
279	523	Pp3c11_10950V3.3	3.16	440.30	2.364E7	2.541E7	2.033E7	2.623E7	2.522E7	2.234E7	2.349E7	2.46E7	1.00	1.05	11	15	10	Carbamidomethylation; iTRAQ 8plex (K N-term)	61838	pep chromosome:Phypa_V3:11:7090708:7096536:-1 gene:Pp3c11_10950 transcript:Pp3c11_10950V3.3 gene_biotype:protein_coding transcript_biotype:protein_coding
279	554	Pp3c11_10950V3.2	3.16	440.30	2.364E7	2.541E7	2.033E7	2.623E7	2.522E7	2.234E7	2.349E7	2.46E7	1.00	1.05	11	15	10	Carbamidomethylation; iTRAQ 8plex (K N-term)	62940	pep chromosome:Phypa_V3:11:7090795:7096488:-1 gene:Pp3c11_10950 transcript:Pp3c11_10950V3.2 gene_biotype:protein_coding transcript_biotype:protein_coding
64	3328	Pp3c3_14080V3.2	4.47	440.27	3.38E6	1.438E7	1.191E7	1.463E7	1.48E7	1.348E7	1.326E7	1.43E7	1.00	1.08	6	5	2	iTRAQ 8plex (K N-term); Oxidation (M)	31481	pep chromosome:Phypa_V3:3:10036427:10038310:1 gene:Pp3c3_14080 transcript:Pp3c3_14080V3.2 gene_biotype:protein_coding transcript_biotype:protein_coding description:Predicted protein [Source:UniProtKB/TrEMBL;Acc:A9RS28]
64	3329	Pp3c3_14080V3.1	4.47	440.27	3.38E6	1.438E7	1.191E7	1.463E7	1.48E7	1.348E7	1.326E7	1.43E7	1.00	1.08	5	5	2	iTRAQ 8plex (K N-term); Oxidation (M)	34263	pep chromosome:Phypa_V3:3:10036508:10038400:1 gene:Pp3c3_14080 transcript:Pp3c3_14080V3.1 gene_biotype:protein_coding transcript_biotype:protein_coding description:Predicted protein [Source:UniProtKB/TrEMBL;Acc:A9RS28]
64	3330	Pp3c3_14080V3.3	4.47	440.27	3.38E6	1.438E7	1.191E7	1.463E7	1.48E7	1.348E7	1.326E7	1.43E7	1.00	1.08	5	5	2	iTRAQ 8plex (K N-term); Oxidation (M)	34263	pep chromosome:Phypa_V3:3:10036427:10038310:1 gene:Pp3c3_14080 transcript:Pp3c3_14080V3.3 gene_biotype:protein_coding transcript_biotype:protein_coding description:Predicted protein [Source:UniProtKB/TrEMBL;Acc:A9RS28]
110	436	Pp3c2_12150V3.5	2.24	439.67	1.283E6	1.196E6	9.484E5	9.893E5	1.058E6	2.394E6	1.142E6	2.509E6	1.00	2.20	2	19	2	iTRAQ 8plex (K N-term)	85020	pep chromosome:Phypa_V3:2:8148393:8153093:-1 gene:Pp3c2_12150 transcript:Pp3c2_12150V3.5 gene_biotype:protein_coding transcript_biotype:protein_coding
166	284	Pp3c26_2180V3.1	1.47	438.71	1.197E7	1.442E7	1.359E7	1.207E7	1.406E7	1.27E7	1.42E7	1.365E7	1.00	0.96	9	20	6	iTRAQ 8plex (K N-term)	61568	pep chromosome:Phypa_V3:26:1029739:1036480:-1 gene:Pp3c26_2180 transcript:Pp3c26_2180V3.1 gene_biotype:protein_coding transcript_biotype:protein_coding description:Predicted protein [Source:UniProtKB/TrEMBL;Acc:A9T1C2]
166	285	Pp3c26_2180V3.2	1.47	438.71	1.197E7	1.442E7	1.359E7	1.207E7	1.406E7	1.27E7	1.42E7	1.365E7	1.00	0.96	9	20	6	iTRAQ 8plex (K N-term)	61568	pep chromosome:Phypa_V3:26:1029689:1036380:-1 gene:Pp3c26_2180 transcript:Pp3c26_2180V3.2 gene_biotype:protein_coding transcript_biotype:protein_coding description:Predicted protein [Source:UniProtKB/TrEMBL;Acc:A9T1C2]
148	2034	Pp3c9_21110V3.4	2.91	438.56	8.426E6	2.225E7	1.984E7	2.079E7	2.011E7	1.845E7	2.099E7	1.978E7	1.00	0.94	8	6	2	iTRAQ 8plex (K N-term)	29465	pep chromosome:Phypa_V3:9:14243985:14246314:1 gene:Pp3c9_21110 transcript:Pp3c9_21110V3.4 gene_biotype:protein_coding transcript_biotype:protein_coding description:Predicted protein [Source:UniProtKB/TrEMBL;Acc:A9TTQ2]
148	2035	Pp3c9_21110V3.2	2.91	438.56	8.426E6	2.225E7	1.984E7	2.079E7	2.011E7	1.845E7	2.099E7	1.978E7	1.00	0.94	8	6	2	iTRAQ 8plex (K N-term)	29465	pep chromosome:Phypa_V3:9:14243268:14246814:1 gene:Pp3c9_21110 transcript:Pp3c9_21110V3.2 gene_biotype:protein_coding transcript_biotype:protein_coding description:Predicted protein [Source:UniProtKB/TrEMBL;Acc:A9TTQ2]
148	2036	Pp3c9_21110V3.1	2.91	438.56	8.426E6	2.225E7	1.984E7	2.079E7	2.011E7	1.845E7	2.099E7	1.978E7	1.00	0.94	8	6	2	iTRAQ 8plex (K N-term)	29465	pep chromosome:Phypa_V3:9:14243315:14246819:1 gene:Pp3c9_21110 transcript:Pp3c9_21110V3.1 gene_biotype:protein_coding transcript_biotype:protein_coding description:Predicted protein [Source:UniProtKB/TrEMBL;Acc:A9TTQ2]
148	2037	Pp3c9_21110V3.3	2.91	438.56	8.426E6	2.225E7	1.984E7	2.079E7	2.011E7	1.845E7	2.099E7	1.978E7	1.00	0.94	8	6	2	iTRAQ 8plex (K N-term)	29465	pep chromosome:Phypa_V3:9:14243356:14246814:1 gene:Pp3c9_21110 transcript:Pp3c9_21110V3.3 gene_biotype:protein_coding transcript_biotype:protein_coding description:Predicted protein [Source:UniProtKB/TrEMBL;Acc:A9TTQ2]
301	3027	Pp3c27_4150V3.5	9.42	438.31	1.501E7	1.206E7	1.094E7	1.077E7	8.646E6	1.038E7	1.309E7	1.184E7	1.00	0.91	8	8	4	iTRAQ 8plex (K N-term)	51445	pep chromosome:Phypa_V3:27:2331786:2334255:-1 gene:Pp3c27_4150 transcript:Pp3c27_4150V3.5 gene_biotype:protein_coding transcript_biotype:protein_coding
301	3028	Pp3c27_4150V3.3	9.42	438.31	1.501E7	1.206E7	1.094E7	1.077E7	8.646E6	1.038E7	1.309E7	1.184E7	1.00	0.91	8	8	4	iTRAQ 8plex (K N-term)	51445	pep chromosome:Phypa_V3:27:2331753:2334715:-1 gene:Pp3c27_4150 transcript:Pp3c27_4150V3.3 gene_biotype:protein_coding transcript_biotype:protein_coding
301	3029	Pp3c27_4150V3.4	9.42	438.31	1.501E7	1.206E7	1.094E7	1.077E7	8.646E6	1.038E7	1.309E7	1.184E7	1.00	0.91	8	8	4	iTRAQ 8plex (K N-term)	51445	pep chromosome:Phypa_V3:27:2331753:2334715:-1 gene:Pp3c27_4150 transcript:Pp3c27_4150V3.4 gene_biotype:protein_coding transcript_biotype:protein_coding
301	3030	Pp3c27_4150V3.1	9.42	438.31	1.501E7	1.206E7	1.094E7	1.077E7	8.646E6	1.038E7	1.309E7	1.184E7	1.00	0.91	8	8	4	iTRAQ 8plex (K N-term)	51445	pep chromosome:Phypa_V3:27:2329937:2335003:-1 gene:Pp3c27_4150 transcript:Pp3c27_4150V3.1 gene_biotype:protein_coding transcript_biotype:protein_coding
301	3031	Pp3c27_4150V3.2	9.42	438.31	1.501E7	1.206E7	1.094E7	1.077E7	8.646E6	1.038E7	1.309E7	1.184E7	1.00	0.91	8	8	4	iTRAQ 8plex (K N-term)	51445	pep chromosome:Phypa_V3:27:2331786:2334666:-1 gene:Pp3c27_4150 transcript:Pp3c27_4150V3.2 gene_biotype:protein_coding transcript_biotype:protein_coding
17	744	PhpapaCp053	14.17	438.03	1.587E8	1.685E8	1.763E8	1.39E8	1.505E8	1.53E8	1.845E8	1.628E8	1.00	0.88	17	11	8	iTRAQ 8plex (K N-term)	55273	NP_904216.1 atpA ATP synthase CF1 alpha subunit
255	1151	Pp3c5_27030V3.2.CDS.1	2.15	437.91	3.338E6	2.988E6	2.755E6	2.965E6	2.961E6	2.826E6	3.027E6	2.917E6	1.00	0.96	13	19	4	iTRAQ 8plex (K N-term)	44564	pep chromosome:Phypa_V3:5:19077913:19080378:1 gene:Pp3c5_27030 transcript:Pp3c5_27030V3.2 gene_biotype:protein_coding transcript_biotype:protein_coding description:Predicted protein [Source:UniProtKB/TrEMBL;Acc:A9T2B3]
255	1152	Pp3c5_27000V3.2.CDS.1	2.15	437.91	3.338E6	2.988E6	2.755E6	2.965E6	2.961E6	2.826E6	3.027E6	2.917E6	1.00	0.96	13	19	4	iTRAQ 8plex (K N-term)	44564	pep chromosome:Phypa_V3:5:19048975:19050564:1 gene:Pp3c5_27000 transcript:Pp3c5_27000V3.2 gene_biotype:protein_coding transcript_biotype:protein_coding description:Predicted protein [Source:UniProtKB/TrEMBL;Acc:A9T2B3]
255	1153	Pp3c5_27030V3.1.CDS.1	2.15	437.91	3.338E6	2.988E6	2.755E6	2.965E6	2.961E6	2.826E6	3.027E6	2.917E6	1.00	0.96	13	19	4	iTRAQ 8plex (K N-term)	44564	pep chromosome:Phypa_V3:5:19077885:19080117:1 gene:Pp3c5_27030 transcript:Pp3c5_27030V3.1 gene_biotype:protein_coding transcript_biotype:protein_coding description:Predicted protein [Source:UniProtKB/TrEMBL;Acc:A9T2B3]
255	1154	Pp3c5_27000V3.1.CDS.1	2.15	437.91	3.338E6	2.988E6	2.755E6	2.965E6	2.961E6	2.826E6	3.027E6	2.917E6	1.00	0.96	13	19	4	iTRAQ 8plex (K N-term)	44564	pep chromosome:Phypa_V3:5:19048990:19050545:1 gene:Pp3c5_27000 transcript:Pp3c5_27000V3.1 gene_biotype:protein_coding transcript_biotype:protein_coding description:Predicted protein [Source:UniProtKB/TrEMBL;Acc:A9T2B3]
357	508	Pp3c20_21960V3.9	19.91	437.84	1.447E7	1.451E7	9.702E6	3.483E7	2.762E7	2.411E7	1.29E7	2.885E7	1.00	2.24	20	12	12	iTRAQ 8plex (K N-term)	65954	pep chromosome:Phypa_V3:20:14333072:14336274:1 gene:Pp3c20_21960 transcript:Pp3c20_21960V3.9 gene_biotype:protein_coding transcript_biotype:protein_coding
357	509	Pp3c20_21960V3.5	19.91	437.84	1.447E7	1.451E7	9.702E6	3.483E7	2.762E7	2.411E7	1.29E7	2.885E7	1.00	2.24	20	12	12	iTRAQ 8plex (K N-term)	65954	pep chromosome:Phypa_V3:20:14333004:14336758:1 gene:Pp3c20_21960 transcript:Pp3c20_21960V3.5 gene_biotype:protein_coding transcript_biotype:protein_coding
357	510	Pp3c20_21960V3.8	19.91	437.84	1.447E7	1.451E7	9.702E6	3.483E7	2.762E7	2.411E7	1.29E7	2.885E7	1.00	2.24	20	12	12	iTRAQ 8plex (K N-term)	65954	pep chromosome:Phypa_V3:20:14333058:14336274:1 gene:Pp3c20_21960 transcript:Pp3c20_21960V3.8 gene_biotype:protein_coding transcript_biotype:protein_coding
357	511	Pp3c20_21960V3.3	19.91	437.84	1.447E7	1.451E7	9.702E6	3.483E7	2.762E7	2.411E7	1.29E7	2.885E7	1.00	2.24	20	12	12	iTRAQ 8plex (K N-term)	65954	pep chromosome:Phypa_V3:20:14333072:14336758:1 gene:Pp3c20_21960 transcript:Pp3c20_21960V3.3 gene_biotype:protein_coding transcript_biotype:protein_coding
357	512	Pp3c20_21960V3.1	19.91	437.84	1.447E7	1.451E7	9.702E6	3.483E7	2.762E7	2.411E7	1.29E7	2.885E7	1.00	2.24	20	12	12	iTRAQ 8plex (K N-term)	65954	pep chromosome:Phypa_V3:20:14333004:14336766:1 gene:Pp3c20_21960 transcript:Pp3c20_21960V3.1 gene_biotype:protein_coding transcript_biotype:protein_coding
357	513	Pp3c20_21960V3.7	19.91	437.84	1.447E7	1.451E7	9.702E6	3.483E7	2.762E7	2.411E7	1.29E7	2.885E7	1.00	2.24	20	12	12	iTRAQ 8plex (K N-term)	65954	pep chromosome:Phypa_V3:20:14333072:14336274:1 gene:Pp3c20_21960 transcript:Pp3c20_21960V3.7 gene_biotype:protein_coding transcript_biotype:protein_coding
357	514	Pp3c20_21960V3.6	19.91	437.84	1.447E7	1.451E7	9.702E6	3.483E7	2.762E7	2.411E7	1.29E7	2.885E7	1.00	2.24	20	12	12	iTRAQ 8plex (K N-term)	65954	pep chromosome:Phypa_V3:20:14333072:14336758:1 gene:Pp3c20_21960 transcript:Pp3c20_21960V3.6 gene_biotype:protein_coding transcript_biotype:protein_coding
357	515	Pp3c20_21960V3.4	19.91	437.84	1.447E7	1.451E7	9.702E6	3.483E7	2.762E7	2.411E7	1.29E7	2.885E7	1.00	2.24	20	12	12	iTRAQ 8plex (K N-term)	65954	pep chromosome:Phypa_V3:20:14333041:14336758:1 gene:Pp3c20_21960 transcript:Pp3c20_21960V3.4 gene_biotype:protein_coding transcript_biotype:protein_coding
357	516	Pp3c20_21960V3.2	19.91	437.84	1.447E7	1.451E7	9.702E6	3.483E7	2.762E7	2.411E7	1.29E7	2.885E7	1.00	2.24	20	12	12	iTRAQ 8plex (K N-term)	65954	pep chromosome:Phypa_V3:20:14333004:14336758:1 gene:Pp3c20_21960 transcript:Pp3c20_21960V3.2 gene_biotype:protein_coding transcript_biotype:protein_coding
486	1066	Pp3c25_15030V3.1	1.14	437.67	2.077E7	2.047E7	2.225E7	2.129E7	2.023E7	2.292E7	2.413E7	2.415E7	1.00	1.00	8	11	11	iTRAQ 8plex (K N-term)	117988	pep chromosome:Phypa_V3:25:10862868:10873993:1 gene:Pp3c25_15030 transcript:Pp3c25_15030V3.1 gene_biotype:protein_coding transcript_biotype:protein_coding description:Alpha-mannosidase [Source:UniProtKB/TrEMBL;Acc:A0A2K1IEX5]
486	1067	Pp3c25_15030V3.2	1.14	437.67	2.077E7	2.047E7	2.225E7	2.129E7	2.023E7	2.292E7	2.413E7	2.415E7	1.00	1.00	8	11	11	iTRAQ 8plex (K N-term)	117988	pep chromosome:Phypa_V3:25:10862795:10873989:1 gene:Pp3c25_15030 transcript:Pp3c25_15030V3.2 gene_biotype:protein_coding transcript_biotype:protein_coding description:Alpha-mannosidase [Source:UniProtKB/TrEMBL;Acc:A0A2K1IEX5]
294	5177	Pp3c15_23900V3.1	3.17	437.16	3.866E6	3.798E6	4.389E6	3.065E6	5.505E6	7.583E6	4.224E6	8.156E6	1.00	1.93	20	4	4	Carbamidomethylation; iTRAQ 8plex (K N-term)	24704	pep chromosome:Phypa_V3:15:15339951:15342166:-1 gene:Pp3c15_23900 transcript:Pp3c15_23900V3.1 gene_biotype:protein_coding transcript_biotype:protein_coding description:Phi class glutathione S-transferase [Source:UniProtKB/TrEMBL;Acc:A9SC...
294	5178	Pp3c15_23900V3.2	3.17	437.16	3.866E6	3.798E6	4.389E6	3.065E6	5.505E6	7.583E6	4.224E6	8.156E6	1.00	1.93	20	4	4	Carbamidomethylation; iTRAQ 8plex (K N-term)	24704	pep chromosome:Phypa_V3:15:15340544:15342097:-1 gene:Pp3c15_23900 transcript:Pp3c15_23900V3.2 gene_biotype:protein_coding transcript_biotype:protein_coding description:Phi class glutathione S-transferase [Source:UniProtKB/TrEMBL;Acc:A9SC...
167	680	Pp3c3_6980V3.2	1.43	437.03	8.45E6	7.785E6	7.737E6	8.607E6	7.884E6	7.866E6	7.991E6	8.119E6	1.00	1.02	3	27	3	iTRAQ 8plex (K N-term)	90431	pep chromosome:Phypa_V3:3:4720258:4726370:1 gene:Pp3c3_6980 transcript:Pp3c3_6980V3.2 gene_biotype:protein_coding transcript_biotype:protein_coding
167	681	Pp3c3_6980V3.1	1.43	437.03	8.45E6	7.785E6	7.737E6	8.607E6	7.884E6	7.866E6	7.991E6	8.119E6	1.00	1.02	3	27	3	iTRAQ 8plex (K N-term)	90431	pep chromosome:Phypa_V3:3:4720263:4726741:1 gene:Pp3c3_6980 transcript:Pp3c3_6980V3.1 gene_biotype:protein_coding transcript_biotype:protein_coding
167	693	Pp3c3_6980V3.3	1.43	437.03	8.45E6	7.785E6	7.737E6	8.607E6	7.884E6	7.866E6	7.991E6	8.119E6	1.00	1.02	3	27	3	iTRAQ 8plex (K N-term)	92230	pep chromosome:Phypa_V3:3:4720668:4726370:1 gene:Pp3c3_6980 transcript:Pp3c3_6980V3.3 gene_biotype:protein_coding transcript_biotype:protein_coding
381	2807	Pp3c1_7380V3.2	2.22	435.10	6.535E6	5.87E6	6.108E6	6.461E6	6.164E6	6.253E6	6.171E6	6.292E6	1.00	1.02	10	8	3	Carbamidomethylation; iTRAQ 8plex (K N-term); Oxidation (M)	38465	pep chromosome:Phypa_V3:1:5469610:5473317:-1 gene:Pp3c1_7380 transcript:Pp3c1_7380V3.2 gene_biotype:protein_coding transcript_biotype:protein_coding description:Malate dehydrogenase [Source:UniProtKB/TrEMBL;Acc:A9RZZ9]
381	2808	Pp3c1_7380V3.1	2.22	435.10	6.535E6	5.87E6	6.108E6	6.461E6	6.164E6	6.253E6	6.171E6	6.292E6	1.00	1.02	10	8	3	Carbamidomethylation; iTRAQ 8plex (K N-term); Oxidation (M)	38465	pep chromosome:Phypa_V3:1:5469422:5473389:-1 gene:Pp3c1_7380 transcript:Pp3c1_7380V3.1 gene_biotype:protein_coding transcript_biotype:protein_coding description:Malate dehydrogenase [Source:UniProtKB/TrEMBL;Acc:A9RZZ9]
187	1119	Pp3c16_13180V3.2.CDS.1	4.76	435.08	1.653E6	1.588E6	1.255E6	1.799E6	1.778E6	1.474E6	1.499E6	1.684E6	1.00	1.12	3	12	1	iTRAQ 8plex (K N-term)	34853	pep chromosome:Phypa_V3:16:8316199:8318394:1 gene:Pp3c16_13180 transcript:Pp3c16_13180V3.2 gene_biotype:protein_coding transcript_biotype:protein_coding description:Predicted protein [Source:UniProtKB/TrEMBL;Acc:A9RL45]
187	1120	Pp3c16_13180V3.1.CDS.1	4.76	435.08	1.653E6	1.588E6	1.255E6	1.799E6	1.778E6	1.474E6	1.499E6	1.684E6	1.00	1.12	3	12	1	iTRAQ 8plex (K N-term)	34853	pep chromosome:Phypa_V3:16:8316196:8318081:1 gene:Pp3c16_13180 transcript:Pp3c16_13180V3.1 gene_biotype:protein_coding transcript_biotype:protein_coding description:Predicted protein [Source:UniProtKB/TrEMBL;Acc:A9RL45]
477	476	Pp3c25_10350V3.1	13.91	435.02	3.019E6	3.074E6	3.43E6	3.621E6	3.564E6	4.001E6	3.819E6	4.198E6	1.00	1.10	8	11	4	iTRAQ 8plex (K N-term)	63648	pep chromosome:Phypa_V3:25:7578545:7584503:-1 gene:Pp3c25_10350 transcript:Pp3c25_10350V3.1 gene_biotype:protein_coding transcript_biotype:protein_coding description:Predicted protein [Source:UniProtKB/TrEMBL;Acc:A9T5H0]
477	477	Pp3c25_10350V3.2	13.91	435.02	3.019E6	3.074E6	3.43E6	3.621E6	3.564E6	4.001E6	3.819E6	4.198E6	1.00	1.10	8	11	4	iTRAQ 8plex (K N-term)	63648	pep chromosome:Phypa_V3:25:7578551:7585264:-1 gene:Pp3c25_10350 transcript:Pp3c25_10350V3.2 gene_biotype:protein_coding transcript_biotype:protein_coding description:Predicted protein [Source:UniProtKB/TrEMBL;Acc:A9T5H0]
477	478	Pp3c25_10350V3.3	13.91	435.02	3.019E6	3.074E6	3.43E6	3.621E6	3.564E6	4.001E6	3.819E6	4.198E6	1.00	1.10	8	11	4	iTRAQ 8plex (K N-term)	63648	pep chromosome:Phypa_V3:25:7578551:7585264:-1 gene:Pp3c25_10350 transcript:Pp3c25_10350V3.3 gene_biotype:protein_coding transcript_biotype:protein_coding description:Predicted protein [Source:UniProtKB/TrEMBL;Acc:A9T5H0]
543	769	Pp3c11_26700V3.2	2.60	434.92	1.058E7	1.092E7	1.002E7	1.05E7	1.061E7	1.101E7	1.14E7	1.139E7	1.00	1.00	17	11	11	iTRAQ 8plex (K N-term)	69991	pep chromosome:Phypa_V3:11:17349875:17358164:-1 gene:Pp3c11_26700 transcript:Pp3c11_26700V3.2 gene_biotype:protein_coding transcript_biotype:protein_coding description:Malic enzyme [Source:UniProtKB/TrEMBL;Acc:A9TV50]
543	770	Pp3c11_26700V3.1	2.60	434.92	1.058E7	1.092E7	1.002E7	1.05E7	1.061E7	1.101E7	1.14E7	1.139E7	1.00	1.00	17	11	11	iTRAQ 8plex (K N-term)	69991	pep chromosome:Phypa_V3:11:17349866:17358188:-1 gene:Pp3c11_26700 transcript:Pp3c11_26700V3.1 gene_biotype:protein_coding transcript_biotype:protein_coding description:Malic enzyme [Source:UniProtKB/TrEMBL;Acc:A9TV50]
494	783	Pp3c6_15170V3.2.CDS.1	2.17	432.72	6.546E6	5.5E6	5.483E6	5.565E6	5.476E6	5.811E6	5.843E6	6.11E6	1.00	1.05	7	15	5	iTRAQ 8plex (K N-term)	78663	pep chromosome:Phypa_V3:6:9798254:9801604:1 gene:Pp3c6_15170 transcript:Pp3c6_15170V3.2 gene_biotype:protein_coding transcript_biotype:protein_coding
494	784	Pp3c6_15170V3.3.CDS.1	2.17	432.72	6.546E6	5.5E6	5.483E6	5.565E6	5.476E6	5.811E6	5.843E6	6.11E6	1.00	1.05	7	15	5	iTRAQ 8plex (K N-term)	78663	pep chromosome:Phypa_V3:6:9798254:9801604:1 gene:Pp3c6_15170 transcript:Pp3c6_15170V3.3 gene_biotype:protein_coding transcript_biotype:protein_coding
494	786	Pp3c6_15170V3.1.CDS.1	2.17	432.72	6.546E6	5.5E6	5.483E6	5.565E6	5.476E6	5.811E6	5.843E6	6.11E6	1.00	1.05	7	15	5	iTRAQ 8plex (K N-term)	78663	pep chromosome:Phypa_V3:6:9798405:9802158:1 gene:Pp3c6_15170 transcript:Pp3c6_15170V3.1 gene_biotype:protein_coding transcript_biotype:protein_coding
203	465	Pp3c19_19570V3.2	0.60	431.73	7.951E6	7.518E6	6.797E6	7.595E6	7.541E6	6.89E6	7.422E6	7.342E6	1.00	0.99	6	17	3	iTRAQ 8plex (K N-term); Oxidation (M)	57084	pep chromosome:Phypa_V3:19:13005329:13007906:1 gene:Pp3c19_19570 transcript:Pp3c19_19570V3.2 gene_biotype:protein_coding transcript_biotype:protein_coding description:Pyruvate kinase [Source:UniProtKB/TrEMBL;Acc:A9T5Z0]
203	466	Pp3c19_19570V3.1	0.60	431.73	7.951E6	7.518E6	6.797E6	7.595E6	7.541E6	6.89E6	7.422E6	7.342E6	1.00	0.99	6	17	3	iTRAQ 8plex (K N-term); Oxidation (M)	57084	pep chromosome:Phypa_V3:19:13005308:13008396:1 gene:Pp3c19_19570 transcript:Pp3c19_19570V3.1 gene_biotype:protein_coding transcript_biotype:protein_coding description:Pyruvate kinase [Source:UniProtKB/TrEMBL;Acc:A9T5Z0]
82	3415	Pp3c4_28370V3.2	1.00	431.65	1.865E7	1.622E7	1.201E7	1.802E7	1.367E7	1.283E7	1.563E7	1.484E7	1.00	0.95	5	11	2	iTRAQ 8plex (K N-term)	31985	pep chromosome:Phypa_V3:4:19523439:19525658:1 gene:Pp3c4_28370 transcript:Pp3c4_28370V3.2 gene_biotype:protein_coding transcript_biotype:protein_coding description:Chlorophyll a-b binding protein chloroplastic [Source:UniProtKB/TrEMBL;Ac...
82	3416	Pp3c4_28370V3.1	1.00	431.65	1.865E7	1.622E7	1.201E7	1.802E7	1.367E7	1.283E7	1.563E7	1.484E7	1.00	0.95	5	11	2	iTRAQ 8plex (K N-term)	31985	pep chromosome:Phypa_V3:4:19523424:19525749:1 gene:Pp3c4_28370 transcript:Pp3c4_28370V3.1 gene_biotype:protein_coding transcript_biotype:protein_coding description:Chlorophyll a-b binding protein chloroplastic [Source:UniProtKB/TrEMBL;Ac...
338	482	Pp3c14_6150V3.1	3.66	431.46	1.019E7	1.641E7	1.672E7	1.367E7	1.729E7	1.993E7	1.828E7	2.081E7	1.00	1.14	19	11	11	iTRAQ 8plex (K N-term); Oxidation (M)	56294	pep chromosome:Phypa_V3:14:4222648:4227183:1 gene:Pp3c14_6150 transcript:Pp3c14_6150V3.1 gene_biotype:protein_coding transcript_biotype:protein_coding description:Phosphotransferase [Source:UniProtKB/TrEMBL;Acc:A9T1J4]
338	483	Pp3c14_6150V3.3	3.66	431.46	1.019E7	1.641E7	1.672E7	1.367E7	1.729E7	1.993E7	1.828E7	2.081E7	1.00	1.14	19	11	11	iTRAQ 8plex (K N-term); Oxidation (M)	56294	pep chromosome:Phypa_V3:14:4222747:4227105:1 gene:Pp3c14_6150 transcript:Pp3c14_6150V3.3 gene_biotype:protein_coding transcript_biotype:protein_coding description:Phosphotransferase [Source:UniProtKB/TrEMBL;Acc:A9T1J4]
338	484	Pp3c14_6150V3.4	3.66	431.46	1.019E7	1.641E7	1.672E7	1.367E7	1.729E7	1.993E7	1.828E7	2.081E7	1.00	1.14	19	11	11	iTRAQ 8plex (K N-term); Oxidation (M)	56294	pep chromosome:Phypa_V3:14:4222747:4227146:1 gene:Pp3c14_6150 transcript:Pp3c14_6150V3.4 gene_biotype:protein_coding transcript_biotype:protein_coding description:Phosphotransferase [Source:UniProtKB/TrEMBL;Acc:A9T1J4]
338	485	Pp3c14_6150V3.2	3.66	431.46	1.019E7	1.641E7	1.672E7	1.367E7	1.729E7	1.993E7	1.828E7	2.081E7	1.00	1.14	19	11	11	iTRAQ 8plex (K N-term); Oxidation (M)	56294	pep chromosome:Phypa_V3:14:4222747:4227126:1 gene:Pp3c14_6150 transcript:Pp3c14_6150V3.2 gene_biotype:protein_coding transcript_biotype:protein_coding description:Phosphotransferase [Source:UniProtKB/TrEMBL;Acc:A9T1J4]
278	467	Pp3c1_32910V3.1	8.94	431.38	4.498E7	4.395E7	4.675E7	4.977E7	4.679E7	5.456E7	4.782E7	5.493E7	1.00	1.15	20	12	12	Carbamidomethylation; iTRAQ 8plex (K N-term)	54062	pep chromosome:Phypa_V3:1:23208207:23214124:-1 gene:Pp3c1_32910 transcript:Pp3c1_32910V3.1 gene_biotype:protein_coding transcript_biotype:protein_coding
278	468	Pp3c1_32910V3.7	8.94	431.38	4.498E7	4.395E7	4.675E7	4.977E7	4.679E7	5.456E7	4.782E7	5.493E7	1.00	1.15	20	12	12	Carbamidomethylation; iTRAQ 8plex (K N-term)	54062	pep chromosome:Phypa_V3:1:23208150:23214515:-1 gene:Pp3c1_32910 transcript:Pp3c1_32910V3.7 gene_biotype:protein_coding transcript_biotype:protein_coding
278	469	Pp3c1_32910V3.6	8.94	431.38	4.498E7	4.395E7	4.675E7	4.977E7	4.679E7	5.456E7	4.782E7	5.493E7	1.00	1.15	20	12	12	Carbamidomethylation; iTRAQ 8plex (K N-term)	54062	pep chromosome:Phypa_V3:1:23208150:23214515:-1 gene:Pp3c1_32910 transcript:Pp3c1_32910V3.6 gene_biotype:protein_coding transcript_biotype:protein_coding
278	470	Pp3c1_32910V3.5	8.94	431.38	4.498E7	4.395E7	4.675E7	4.977E7	4.679E7	5.456E7	4.782E7	5.493E7	1.00	1.15	20	12	12	Carbamidomethylation; iTRAQ 8plex (K N-term)	54062	pep chromosome:Phypa_V3:1:23208164:23214270:-1 gene:Pp3c1_32910 transcript:Pp3c1_32910V3.5 gene_biotype:protein_coding transcript_biotype:protein_coding
278	471	Pp3c1_32910V3.4	8.94	431.38	4.498E7	4.395E7	4.675E7	4.977E7	4.679E7	5.456E7	4.782E7	5.493E7	1.00	1.15	20	12	12	Carbamidomethylation; iTRAQ 8plex (K N-term)	54062	pep chromosome:Phypa_V3:1:23208164:23214270:-1 gene:Pp3c1_32910 transcript:Pp3c1_32910V3.4 gene_biotype:protein_coding transcript_biotype:protein_coding
278	472	Pp3c1_32910V3.2	8.94	431.38	4.498E7	4.395E7	4.675E7	4.977E7	4.679E7	5.456E7	4.782E7	5.493E7	1.00	1.15	20	12	12	Carbamidomethylation; iTRAQ 8plex (K N-term)	54062	pep chromosome:Phypa_V3:1:23208207:23213981:-1 gene:Pp3c1_32910 transcript:Pp3c1_32910V3.2 gene_biotype:protein_coding transcript_biotype:protein_coding
278	473	Pp3c1_32910V3.3	8.94	431.38	4.498E7	4.395E7	4.675E7	4.977E7	4.679E7	5.456E7	4.782E7	5.493E7	1.00	1.15	20	12	12	Carbamidomethylation; iTRAQ 8plex (K N-term)	54062	pep chromosome:Phypa_V3:1:23208207:23214493:-1 gene:Pp3c1_32910 transcript:Pp3c1_32910V3.3 gene_biotype:protein_coding transcript_biotype:protein_coding
278	474	Pp3c1_32910V3.9	8.94	431.38	4.498E7	4.395E7	4.675E7	4.977E7	4.679E7	5.456E7	4.782E7	5.493E7	1.00	1.15	20	12	12	Carbamidomethylation; iTRAQ 8plex (K N-term)	54062	pep chromosome:Phypa_V3:1:23207955:23214527:-1 gene:Pp3c1_32910 transcript:Pp3c1_32910V3.9 gene_biotype:protein_coding transcript_biotype:protein_coding
199	2329	Pp3c4_20940V3.1	3.33	431.28	2.963E6	2.79E6	3.075E6	3.019E6	2.675E6	8.033E6	2.943E6	7.958E6	1.00	2.70	5	8	2	iTRAQ 8plex (K N-term)	36094	pep chromosome:Phypa_V3:4:14041755:14045141:1 gene:Pp3c4_20940 transcript:Pp3c4_20940V3.1 gene_biotype:protein_coding transcript_biotype:protein_coding description:Malate dehydrogenase [Source:UniProtKB/TrEMBL;Acc:A0A2K1KPB8]
199	2330	Pp3c4_20940V3.2	3.33	431.28	2.963E6	2.79E6	3.075E6	3.019E6	2.675E6	8.033E6	2.943E6	7.958E6	1.00	2.70	5	8	2	iTRAQ 8plex (K N-term)	36094	pep chromosome:Phypa_V3:4:14041762:14044995:1 gene:Pp3c4_20940 transcript:Pp3c4_20940V3.2 gene_biotype:protein_coding transcript_biotype:protein_coding description:Malate dehydrogenase [Source:UniProtKB/TrEMBL;Acc:A0A2K1KPB8]
342	2547	Pp3c7_23980V3.1	3.36	430.65	1.774E7	1.703E7	1.58E7	1.875E7	1.715E7	1.672E7	1.722E7	1.77E7	1.00	1.03	19	6	6	iTRAQ 8plex (K N-term)	43937	pep chromosome:Phypa_V3:7:16212676:16215597:-1 gene:Pp3c7_23980 transcript:Pp3c7_23980V3.1 gene_biotype:protein_coding transcript_biotype:protein_coding
342	2548	Pp3c7_23980V3.2	3.36	430.65	1.774E7	1.703E7	1.58E7	1.875E7	1.715E7	1.672E7	1.722E7	1.77E7	1.00	1.03	19	6	6	iTRAQ 8plex (K N-term)	43937	pep chromosome:Phypa_V3:7:16212696:16215612:-1 gene:Pp3c7_23980 transcript:Pp3c7_23980V3.2 gene_biotype:protein_coding transcript_biotype:protein_coding
463	2885	Pp3c8_5700V3.5	10.83	430.33	2.138E7	1.924E7	2.059E7	1.706E7	1.939E7	1.628E7	2.094E7	1.786E7	1.00	0.85	12	6	5	Carbamidomethylation; iTRAQ 8plex (K N-term)	36021	pep chromosome:Phypa_V3:8:3241495:3247536:1 gene:Pp3c8_5700 transcript:Pp3c8_5700V3.5 gene_biotype:protein_coding transcript_biotype:protein_coding description:Predicted protein [Source:UniProtKB/TrEMBL;Acc:A9RGG9]
463	2886	Pp3c8_5730V3.2	10.83	430.33	2.138E7	1.924E7	2.059E7	1.706E7	1.939E7	1.628E7	2.094E7	1.786E7	1.00	0.85	12	6	5	Carbamidomethylation; iTRAQ 8plex (K N-term)	36021	pep chromosome:Phypa_V3:8:3249274:3254740:-1 gene:Pp3c8_5730 transcript:Pp3c8_5730V3.2 gene_biotype:protein_coding transcript_biotype:protein_coding description:Predicted protein [Source:UniProtKB/TrEMBL;Acc:A9RGG9]
463	2887	Pp3c8_5700V3.1	10.83	430.33	2.138E7	1.924E7	2.059E7	1.706E7	1.939E7	1.628E7	2.094E7	1.786E7	1.00	0.85	12	6	5	Carbamidomethylation; iTRAQ 8plex (K N-term)	36021	pep chromosome:Phypa_V3:8:3241496:3247393:1 gene:Pp3c8_5700 transcript:Pp3c8_5700V3.1 gene_biotype:protein_coding transcript_biotype:protein_coding description:Predicted protein [Source:UniProtKB/TrEMBL;Acc:A9RGG9]
463	2888	Pp3c8_5730V3.1	10.83	430.33	2.138E7	1.924E7	2.059E7	1.706E7	1.939E7	1.628E7	2.094E7	1.786E7	1.00	0.85	12	6	5	Carbamidomethylation; iTRAQ 8plex (K N-term)	36021	pep chromosome:Phypa_V3:8:3249273:3254864:-1 gene:Pp3c8_5730 transcript:Pp3c8_5730V3.1 gene_biotype:protein_coding transcript_biotype:protein_coding description:Predicted protein [Source:UniProtKB/TrEMBL;Acc:A9RGG9]
245	296	Pp3c7_7774V3.1	6.52	429.84	4.933E6	4.427E6	4.477E6	5.341E6	4.594E6	5.097E6	4.612E6	5.305E6	1.00	1.15	8	15	5	iTRAQ 8plex (K N-term)	66370	pep chromosome:Phypa_V3:7:4820241:4825775:-1 gene:Pp3c7_7774 transcript:Pp3c7_7774V3.1 gene_biotype:protein_coding transcript_biotype:protein_coding
245	297	Pp3c7_7770V3.1	6.52	429.84	4.933E6	4.427E6	4.477E6	5.341E6	4.594E6	5.097E6	4.612E6	5.305E6	1.00	1.15	8	15	5	iTRAQ 8plex (K N-term)	66370	pep chromosome:Phypa_V3:7:4820387:4825815:-1 gene:Pp3c7_7770 transcript:Pp3c7_7770V3.1 gene_biotype:protein_coding transcript_biotype:protein_coding
245	298	Pp3c7_7774V3.2	6.52	429.84	4.933E6	4.427E6	4.477E6	5.341E6	4.594E6	5.097E6	4.612E6	5.305E6	1.00	1.15	8	15	5	iTRAQ 8plex (K N-term)	66370	pep chromosome:Phypa_V3:7:4820241:4825822:-1 gene:Pp3c7_7774 transcript:Pp3c7_7774V3.2 gene_biotype:protein_coding transcript_biotype:protein_coding
730	2002	Pp3c9_17670V3.2	8.23	429.07	2.098E7	2.195E7	1.861E7	2.52E7	2.263E7	2.155E7	2.105E7	2.369E7	1.00	1.13	18	7	7	iTRAQ 8plex (K N-term)	46269	pep chromosome:Phypa_V3:9:11875434:11881343:-1 gene:Pp3c9_17670 transcript:Pp3c9_17670V3.2 gene_biotype:protein_coding transcript_biotype:protein_coding description:Sulfurtransferase [Source:UniProtKB/TrEMBL;Acc:A9SGZ1]
730	2003	Pp3c9_17670V3.1	8.23	429.07	2.098E7	2.195E7	1.861E7	2.52E7	2.263E7	2.155E7	2.105E7	2.369E7	1.00	1.13	18	7	7	iTRAQ 8plex (K N-term)	46269	pep chromosome:Phypa_V3:9:11875581:11881347:-1 gene:Pp3c9_17670 transcript:Pp3c9_17670V3.1 gene_biotype:protein_coding transcript_biotype:protein_coding description:Sulfurtransferase [Source:UniProtKB/TrEMBL;Acc:A9SGZ1]
209	1363	Pp3c6_170V3.4	7.33	428.91	6.81E6	6.581E6	6.874E6	6.624E6	6.237E6	5.603E6	6.755E6	6.155E6	1.00	0.91	2	11	1	iTRAQ 8plex (K N-term)	43635	pep chromosome:Phypa_V3:6:87877:91571:-1 gene:Pp3c6_170 transcript:Pp3c6_170V3.4 gene_biotype:protein_coding transcript_biotype:protein_coding description:Glyceraldehyde-3-phosphate dehydrogenase [Source:UniProtKB/TrEMBL;Acc:A0A2K1KDS4]
209	1370	Pp3c6_170V3.1	7.33	428.91	6.81E6	6.581E6	6.874E6	6.624E6	6.237E6	5.603E6	6.755E6	6.155E6	1.00	0.91	2	11	1	iTRAQ 8plex (K N-term)	45168	pep chromosome:Phypa_V3:6:87749:91638:-1 gene:Pp3c6_170 transcript:Pp3c6_170V3.1 gene_biotype:protein_coding transcript_biotype:protein_coding description:Glyceraldehyde-3-phosphate dehydrogenase [Source:UniProtKB/TrEMBL;Acc:A0A2K1KDS4]
209	1371	Pp3c6_170V3.2	7.33	428.91	6.81E6	6.581E6	6.874E6	6.624E6	6.237E6	5.603E6	6.755E6	6.155E6	1.00	0.91	2	11	1	iTRAQ 8plex (K N-term)	45168	pep chromosome:Phypa_V3:6:87877:91438:-1 gene:Pp3c6_170 transcript:Pp3c6_170V3.2 gene_biotype:protein_coding transcript_biotype:protein_coding description:Glyceraldehyde-3-phosphate dehydrogenase [Source:UniProtKB/TrEMBL;Acc:A0A2K1KDS4]
209	1372	Pp3c6_170V3.3	7.33	428.91	6.81E6	6.581E6	6.874E6	6.624E6	6.237E6	5.603E6	6.755E6	6.155E6	1.00	0.91	2	11	1	iTRAQ 8plex (K N-term)	45168	pep chromosome:Phypa_V3:6:87838:92125:-1 gene:Pp3c6_170 transcript:Pp3c6_170V3.3 gene_biotype:protein_coding transcript_biotype:protein_coding description:Glyceraldehyde-3-phosphate dehydrogenase [Source:UniProtKB/TrEMBL;Acc:A0A2K1KDS4]
184	1762	Pp3c16_12390V3.1	0.67	428.80	3.138E7	2.948E7	2.943E7	3.042E7	3.006E7	2.936E7	3.109E7	3.082E7	1.00	0.99	10	9	5	iTRAQ 8plex (K N-term)	51529	pep chromosome:Phypa_V3:16:7974456:7977538:1 gene:Pp3c16_12390 transcript:Pp3c16_12390V3.1 gene_biotype:protein_coding transcript_biotype:protein_coding
184	1763	Pp3c16_12390V3.2	0.67	428.80	3.138E7	2.948E7	2.943E7	3.042E7	3.006E7	2.936E7	3.109E7	3.082E7	1.00	0.99	10	9	5	iTRAQ 8plex (K N-term)	51529	pep chromosome:Phypa_V3:16:7974519:7977519:1 gene:Pp3c16_12390 transcript:Pp3c16_12390V3.2 gene_biotype:protein_coding transcript_biotype:protein_coding
376	1518	Pp3c22_17910V3.1	0.84	428.56	2.472E7	2.565E7	2.142E7	2.454E7	2.48E7	2.115E7	2.415E7	2.356E7	1.00	0.98	17	12	12	iTRAQ 8plex (K N-term); Oxidation (M)	53652	pep chromosome:Phypa_V3:22:11485124:11491465:1 gene:Pp3c22_17910 transcript:Pp3c22_17910V3.1 gene_biotype:protein_coding transcript_biotype:protein_coding description:Predicted protein [Source:UniProtKB/TrEMBL;Acc:A9SP56]
376	1519	Pp3c22_17910V3.2	0.84	428.56	2.472E7	2.565E7	2.142E7	2.454E7	2.48E7	2.115E7	2.415E7	2.356E7	1.00	0.98	17	12	12	iTRAQ 8plex (K N-term); Oxidation (M)	53652	pep chromosome:Phypa_V3:22:11485347:11491459:1 gene:Pp3c22_17910 transcript:Pp3c22_17910V3.2 gene_biotype:protein_coding transcript_biotype:protein_coding description:Predicted protein [Source:UniProtKB/TrEMBL;Acc:A9SP56]
376	1528	Pp3c21_18320V3.3	0.84	428.56	2.472E7	2.565E7	2.142E7	2.454E7	2.48E7	2.115E7	2.415E7	2.356E7	1.00	0.98	17	12	12	iTRAQ 8plex (K N-term); Oxidation (M)	54370	pep chromosome:Phypa_V3:21:11879806:11885500:-1 gene:Pp3c21_18320 transcript:Pp3c21_18320V3.3 gene_biotype:protein_coding transcript_biotype:protein_coding description:Predicted protein [Source:UniProtKB/TrEMBL;Acc:A9SJK8]
376	1529	Pp3c21_18320V3.4	0.84	428.56	2.472E7	2.565E7	2.142E7	2.454E7	2.48E7	2.115E7	2.415E7	2.356E7	1.00	0.98	17	12	12	iTRAQ 8plex (K N-term); Oxidation (M)	54370	pep chromosome:Phypa_V3:21:11879806:11885552:-1 gene:Pp3c21_18320 transcript:Pp3c21_18320V3.4 gene_biotype:protein_coding transcript_biotype:protein_coding description:Predicted protein [Source:UniProtKB/TrEMBL;Acc:A9SJK8]
376	1530	Pp3c18_5450V3.2	0.84	428.56	2.472E7	2.565E7	2.142E7	2.454E7	2.48E7	2.115E7	2.415E7	2.356E7	1.00	0.98	17	12	12	iTRAQ 8plex (K N-term); Oxidation (M)	54267	pep chromosome:Phypa_V3:18:3965686:3970820:-1 gene:Pp3c18_5450 transcript:Pp3c18_5450V3.2 gene_biotype:protein_coding transcript_biotype:protein_coding
376	1531	Pp3c21_18320V3.7	0.84	428.56	2.472E7	2.565E7	2.142E7	2.454E7	2.48E7	2.115E7	2.415E7	2.356E7	1.00	0.98	17	12	12	iTRAQ 8plex (K N-term); Oxidation (M)	54370	pep chromosome:Phypa_V3:21:11875746:11885552:-1 gene:Pp3c21_18320 transcript:Pp3c21_18320V3.7 gene_biotype:protein_coding transcript_biotype:protein_coding description:Predicted protein [Source:UniProtKB/TrEMBL;Acc:A9SJK8]
376	1532	Pp3c21_18320V3.5	0.84	428.56	2.472E7	2.565E7	2.142E7	2.454E7	2.48E7	2.115E7	2.415E7	2.356E7	1.00	0.98	17	12	12	iTRAQ 8plex (K N-term); Oxidation (M)	54370	pep chromosome:Phypa_V3:21:11879806:11885367:-1 gene:Pp3c21_18320 transcript:Pp3c21_18320V3.5 gene_biotype:protein_coding transcript_biotype:protein_coding description:Predicted protein [Source:UniProtKB/TrEMBL;Acc:A9SJK8]
376	1533	Pp3c21_18320V3.1	0.84	428.56	2.472E7	2.565E7	2.142E7	2.454E7	2.48E7	2.115E7	2.415E7	2.356E7	1.00	0.98	17	12	12	iTRAQ 8plex (K N-term); Oxidation (M)	54370	pep chromosome:Phypa_V3:21:11879806:11885539:-1 gene:Pp3c21_18320 transcript:Pp3c21_18320V3.1 gene_biotype:protein_coding transcript_biotype:protein_coding description:Predicted protein [Source:UniProtKB/TrEMBL;Acc:A9SJK8]
376	1534	Pp3c21_18320V3.6	0.84	428.56	2.472E7	2.565E7	2.142E7	2.454E7	2.48E7	2.115E7	2.415E7	2.356E7	1.00	0.98	17	12	12	iTRAQ 8plex (K N-term); Oxidation (M)	54370	pep chromosome:Phypa_V3:21:11880123:11885362:-1 gene:Pp3c21_18320 transcript:Pp3c21_18320V3.6 gene_biotype:protein_coding transcript_biotype:protein_coding description:Predicted protein [Source:UniProtKB/TrEMBL;Acc:A9SJK8]
376	1535	Pp3c21_18320V3.2	0.84	428.56	2.472E7	2.565E7	2.142E7	2.454E7	2.48E7	2.115E7	2.415E7	2.356E7	1.00	0.98	17	12	12	iTRAQ 8plex (K N-term); Oxidation (M)	54370	pep chromosome:Phypa_V3:21:11879806:11885500:-1 gene:Pp3c21_18320 transcript:Pp3c21_18320V3.2 gene_biotype:protein_coding transcript_biotype:protein_coding description:Predicted protein [Source:UniProtKB/TrEMBL;Acc:A9SJK8]
376	1536	Pp3c18_5450V3.3	0.84	428.56	2.472E7	2.565E7	2.142E7	2.454E7	2.48E7	2.115E7	2.415E7	2.356E7	1.00	0.98	17	12	12	iTRAQ 8plex (K N-term); Oxidation (M)	54267	pep chromosome:Phypa_V3:18:3965570:3970999:-1 gene:Pp3c18_5450 transcript:Pp3c18_5450V3.3 gene_biotype:protein_coding transcript_biotype:protein_coding
376	1537	Pp3c18_5450V3.1	0.84	428.56	2.472E7	2.565E7	2.142E7	2.454E7	2.48E7	2.115E7	2.415E7	2.356E7	1.00	0.98	17	12	12	iTRAQ 8plex (K N-term); Oxidation (M)	54267	pep chromosome:Phypa_V3:18:3965525:3970998:-1 gene:Pp3c18_5450 transcript:Pp3c18_5450V3.1 gene_biotype:protein_coding transcript_biotype:protein_coding
341	2157	Pp3c11_6420V3.2	2.99	428.51	2.437E6	2.716E6	1.76E6	2.727E6	2.621E6	2.265E6	2.304E6	2.538E6	1.00	1.10	4	9	1	iTRAQ 8plex (K N-term)	33430	pep chromosome:Phypa_V3:11:4000716:4003574:-1 gene:Pp3c11_6420 transcript:Pp3c11_6420V3.2 gene_biotype:protein_coding transcript_biotype:protein_coding description:Predicted protein [Source:UniProtKB/TrEMBL;Acc:A9TXS7]
341	2158	Pp3c11_6420V3.1	2.99	428.51	2.437E6	2.716E6	1.76E6	2.727E6	2.621E6	2.265E6	2.304E6	2.538E6	1.00	1.10	4	9	1	iTRAQ 8plex (K N-term)	33430	pep chromosome:Phypa_V3:11:4000767:4003654:-1 gene:Pp3c11_6420 transcript:Pp3c11_6420V3.1 gene_biotype:protein_coding transcript_biotype:protein_coding description:Predicted protein [Source:UniProtKB/TrEMBL;Acc:A9TXS7]
205	137	Pp3c20_1250V3.2.CDS.1	1.94	428.34	5.938E6	5.096E6	4.579E6	5.569E6	4.849E6	4.392E6	5.204E6	4.937E6	1.00	0.95	1	10	1	iTRAQ 8plex (K N-term)	53030	pep chromosome:Phypa_V3:20:636889:639161:1 gene:Pp3c20_1250 transcript:Pp3c20_1250V3.2 gene_biotype:protein_coding transcript_biotype:protein_coding description:UDP-glucose 6-dehydrogenase [Source:UniProtKB/TrEMBL;Acc:A9TVD5]
205	138	Pp3c20_1250V3.1.CDS.1	1.94	428.34	5.938E6	5.096E6	4.579E6	5.569E6	4.849E6	4.392E6	5.204E6	4.937E6	1.00	0.95	1	10	1	iTRAQ 8plex (K N-term)	53030	pep chromosome:Phypa_V3:20:636889:639272:1 gene:Pp3c20_1250 transcript:Pp3c20_1250V3.1 gene_biotype:protein_coding transcript_biotype:protein_coding description:UDP-glucose 6-dehydrogenase [Source:UniProtKB/TrEMBL;Acc:A9TVD5]
212	1364	Pp3c6_80V3.3	2.70	428.24	3.556E6	3.52E6	3.458E6	3.914E6	3.005E6	3.037E6	3.511E6	3.319E6	1.00	0.95	2	11	1	iTRAQ 8plex (K N-term)	45378	pep chromosome:Phypa_V3:6:40087:45124:-1 gene:Pp3c6_80 transcript:Pp3c6_80V3.3 gene_biotype:protein_coding transcript_biotype:protein_coding description:Glyceraldehyde-3-phosphate dehydrogenase [Source:UniProtKB/TrEMBL;Acc:A0A2K1KDV1]
212	1365	Pp3c6_80V3.1	2.70	428.24	3.556E6	3.52E6	3.458E6	3.914E6	3.005E6	3.037E6	3.511E6	3.319E6	1.00	0.95	2	11	1	iTRAQ 8plex (K N-term)	45378	pep chromosome:Phypa_V3:6:41205:45788:-1 gene:Pp3c6_80 transcript:Pp3c6_80V3.1 gene_biotype:protein_coding transcript_biotype:protein_coding description:Glyceraldehyde-3-phosphate dehydrogenase [Source:UniProtKB/TrEMBL;Acc:A0A2K1KDV1]
212	1366	Pp3c6_80V3.2	2.70	428.24	3.556E6	3.52E6	3.458E6	3.914E6	3.005E6	3.037E6	3.511E6	3.319E6	1.00	0.95	2	11	1	iTRAQ 8plex (K N-term)	45378	pep chromosome:Phypa_V3:6:41306:45788:-1 gene:Pp3c6_80 transcript:Pp3c6_80V3.2 gene_biotype:protein_coding transcript_biotype:protein_coding description:Glyceraldehyde-3-phosphate dehydrogenase [Source:UniProtKB/TrEMBL;Acc:A0A2K1KDV1]
190	354	Pp3c9_450V3.1	3.93	427.96	4.793E6	4.256E6	4.319E6	4.612E6	4.519E6	4.764E6	4.456E6	4.632E6	1.00	1.04	5	12	3	iTRAQ 8plex (K N-term)	49357	pep chromosome:Phypa_V3:9:214068:217677:-1 gene:Pp3c9_450 transcript:Pp3c9_450V3.1 gene_biotype:protein_coding transcript_biotype:protein_coding
190	355	Pp3c9_450V3.2	3.93	427.96	4.793E6	4.256E6	4.319E6	4.612E6	4.519E6	4.764E6	4.456E6	4.632E6	1.00	1.04	5	12	3	iTRAQ 8plex (K N-term)	49357	pep chromosome:Phypa_V3:9:213695:218294:-1 gene:Pp3c9_450 transcript:Pp3c9_450V3.2 gene_biotype:protein_coding transcript_biotype:protein_coding
407	13	Pp3c2_28070V3.1	12.07	427.65	1.288E7	1.219E7	1.354E7	1.152E7	1.125E7	1.215E7	1.41E7	1.265E7	1.00	0.90	19	11	8	iTRAQ 8plex (K N-term)	43242	pep chromosome:Phypa_V3:2:18865541:18868594:1 gene:Pp3c2_28070 transcript:Pp3c2_28070V3.1 gene_biotype:protein_coding transcript_biotype:protein_coding
407	14	Pp3c2_28070V3.2	12.07	427.65	1.288E7	1.219E7	1.354E7	1.152E7	1.125E7	1.215E7	1.41E7	1.265E7	1.00	0.90	19	11	8	iTRAQ 8plex (K N-term)	43242	pep chromosome:Phypa_V3:2:18865998:18868585:1 gene:Pp3c2_28070 transcript:Pp3c2_28070V3.2 gene_biotype:protein_coding transcript_biotype:protein_coding
462	1123	Pp3c18_12500V3.3	3.89	427.47	3.911E6	3.854E6	3.63E6	3.989E6	6.793E6	3.679E6	4.004E6	4.916E6	1.00	1.23	9	10	4	iTRAQ 8plex (K N-term)	41473	pep chromosome:Phypa_V3:18:9201626:9206010:1 gene:Pp3c18_12500 transcript:Pp3c18_12500V3.3 gene_biotype:protein_coding transcript_biotype:protein_coding description:Predicted protein [Source:UniProtKB/TrEMBL;Acc:A9RE03]
462	1124	Pp3c18_12500V3.1	3.89	427.47	3.911E6	3.854E6	3.63E6	3.989E6	6.793E6	3.679E6	4.004E6	4.916E6	1.00	1.23	9	10	4	iTRAQ 8plex (K N-term)	41473	pep chromosome:Phypa_V3:18:9201622:9206235:1 gene:Pp3c18_12500 transcript:Pp3c18_12500V3.1 gene_biotype:protein_coding transcript_biotype:protein_coding description:Predicted protein [Source:UniProtKB/TrEMBL;Acc:A9RE03]
95	1171	Pp3c2_7940V3.1	0.86	426.92	4.485E6	5.785E6	5.282E6	4.732E6	5.194E6	5.244E6	5.58E6	5.388E6	1.00	0.97	6	17	2	Carbamidomethylation; iTRAQ 8plex (K N-term)	42198	pep chromosome:Phypa_V3:2:5395298:5398478:1 gene:Pp3c2_7940 transcript:Pp3c2_7940V3.1 gene_biotype:protein_coding transcript_biotype:protein_coding description:Predicted protein [Source:UniProtKB/TrEMBL;Acc:A9TIB8]
95	1172	Pp3c2_7940V3.2	0.86	426.92	4.485E6	5.785E6	5.282E6	4.732E6	5.194E6	5.244E6	5.58E6	5.388E6	1.00	0.97	6	17	2	Carbamidomethylation; iTRAQ 8plex (K N-term)	42198	pep chromosome:Phypa_V3:2:5395408:5398220:1 gene:Pp3c2_7940 transcript:Pp3c2_7940V3.2 gene_biotype:protein_coding transcript_biotype:protein_coding description:Predicted protein [Source:UniProtKB/TrEMBL;Acc:A9TIB8]
240	1827	Pp3c22_15210V3.1	3.65	426.79	5.824E6	6.087E6	4.936E6	6.903E6	5.83E6	5.538E6	5.616E6	6.52E6	1.00	1.16	13	8	4	iTRAQ 8plex (K N-term)	41448	pep chromosome:Phypa_V3:22:9866482:9870255:-1 gene:Pp3c22_15210 transcript:Pp3c22_15210V3.1 gene_biotype:protein_coding transcript_biotype:protein_coding description:Cysteine synthase [Source:UniProtKB/TrEMBL;Acc:A9SEU2]
240	1828	Pp3c22_15210V3.2	3.65	426.79	5.824E6	6.087E6	4.936E6	6.903E6	5.83E6	5.538E6	5.616E6	6.52E6	1.00	1.16	13	8	4	iTRAQ 8plex (K N-term)	41448	pep chromosome:Phypa_V3:22:9866581:9870222:-1 gene:Pp3c22_15210 transcript:Pp3c22_15210V3.2 gene_biotype:protein_coding transcript_biotype:protein_coding description:Cysteine synthase [Source:UniProtKB/TrEMBL;Acc:A9SEU2]
448	455	Pp3c24_4490V3.4	13.71	426.65	3.661E7	3.945E7	4.831E7	3.099E7	2.981E7	2.778E7	4.223E7	3.003E7	1.00	0.71	21	14	14	iTRAQ 8plex (K N-term)	55891	pep chromosome:Phypa_V3:24:3232525:3237076:1 gene:Pp3c24_4490 transcript:Pp3c24_4490V3.4 gene_biotype:protein_coding transcript_biotype:protein_coding
448	456	Pp3c24_4490V3.3	13.71	426.65	3.661E7	3.945E7	4.831E7	3.099E7	2.981E7	2.778E7	4.223E7	3.003E7	1.00	0.71	21	14	14	iTRAQ 8plex (K N-term)	55891	pep chromosome:Phypa_V3:24:3232525:3237076:1 gene:Pp3c24_4490 transcript:Pp3c24_4490V3.3 gene_biotype:protein_coding transcript_biotype:protein_coding
448	457	Pp3c24_4490V3.2	13.71	426.65	3.661E7	3.945E7	4.831E7	3.099E7	2.981E7	2.778E7	4.223E7	3.003E7	1.00	0.71	21	14	14	iTRAQ 8plex (K N-term)	55891	pep chromosome:Phypa_V3:24:3232525:3237076:1 gene:Pp3c24_4490 transcript:Pp3c24_4490V3.2 gene_biotype:protein_coding transcript_biotype:protein_coding
448	458	Pp3c24_4490V3.1	13.71	426.65	3.661E7	3.945E7	4.831E7	3.099E7	2.981E7	2.778E7	4.223E7	3.003E7	1.00	0.71	21	14	14	iTRAQ 8plex (K N-term)	55891	pep chromosome:Phypa_V3:24:3232525:3237076:1 gene:Pp3c24_4490 transcript:Pp3c24_4490V3.1 gene_biotype:protein_coding transcript_biotype:protein_coding
242	168	Pp3c23_18200V3.1.CDS.1	3.81	426.52	2.245E5	1.797E5	1.946E5	2.187E5	1.845E5	4.487E5	1.996E5	4.068E5	1.00	2.04	5	10	2	iTRAQ 8plex (K N-term)	53065	pep chromosome:Phypa_V3:23:12010264:12012511:1 gene:Pp3c23_18200 transcript:Pp3c23_18200V3.1 gene_biotype:protein_coding transcript_biotype:protein_coding description:UDP-glucose 6-dehydrogenase [Source:UniProtKB/TrEMBL;Acc:A9S5J4]
242	169	Pp3c23_18200V3.2.CDS.1	3.81	426.52	2.245E5	1.797E5	1.946E5	2.187E5	1.845E5	4.487E5	1.996E5	4.068E5	1.00	2.04	5	10	2	iTRAQ 8plex (K N-term)	53065	pep chromosome:Phypa_V3:23:12010264:12012538:1 gene:Pp3c23_18200 transcript:Pp3c23_18200V3.2 gene_biotype:protein_coding transcript_biotype:protein_coding description:UDP-glucose 6-dehydrogenase [Source:UniProtKB/TrEMBL;Acc:A9S5J4]
472	698	Pp3c11_25960V3.3	2.16	426.21	2.602E6	2.288E6	1.962E6	2.301E6	2.206E6	1.958E6	2.284E6	2.155E6	1.00	0.94	1	15	1	iTRAQ 8plex (K N-term)	83079	pep chromosome:Phypa_V3:11:16874403:16879241:1 gene:Pp3c11_25960 transcript:Pp3c11_25960V3.3 gene_biotype:protein_coding transcript_biotype:protein_coding description:Eukaryotic translation initiation factor 3 subunit B [Source:UniProtKB...
472	699	Pp3c11_25960V3.1	2.16	426.21	2.602E6	2.288E6	1.962E6	2.301E6	2.206E6	1.958E6	2.284E6	2.155E6	1.00	0.94	1	15	1	iTRAQ 8plex (K N-term)	83079	pep chromosome:Phypa_V3:11:16874385:16879178:1 gene:Pp3c11_25960 transcript:Pp3c11_25960V3.1 gene_biotype:protein_coding transcript_biotype:protein_coding description:Eukaryotic translation initiation factor 3 subunit B [Source:UniProtKB...
154	404	Pp3c13_20590V3.3	2.17	425.98	3.18E7	3.048E7	2.819E7	2.78E7	3.031E7	3.007E7	3.016E7	3.206E7	1.00	1.06	13	7	6	iTRAQ 8plex (K N-term)	52915	pep chromosome:Phypa_V3:13:14441265:14444808:1 gene:Pp3c13_20590 transcript:Pp3c13_20590V3.3 gene_biotype:protein_coding transcript_biotype:protein_coding
154	405	Pp3c13_20480V3.2	2.17	425.98	3.18E7	3.048E7	2.819E7	2.78E7	3.031E7	3.007E7	3.016E7	3.206E7	1.00	1.06	13	7	6	iTRAQ 8plex (K N-term)	52915	pep chromosome:Phypa_V3:13:14395384:14399107:1 gene:Pp3c13_20480 transcript:Pp3c13_20480V3.2 gene_biotype:protein_coding transcript_biotype:protein_coding
154	406	Pp3c13_20590V3.1	2.17	425.98	3.18E7	3.048E7	2.819E7	2.78E7	3.031E7	3.007E7	3.016E7	3.206E7	1.00	1.06	13	7	6	iTRAQ 8plex (K N-term)	52915	pep chromosome:Phypa_V3:13:14441098:14444807:1 gene:Pp3c13_20590 transcript:Pp3c13_20590V3.1 gene_biotype:protein_coding transcript_biotype:protein_coding
154	668	Pp3c13_20590V3.2	2.17	425.98	3.18E7	3.048E7	2.819E7	2.78E7	3.031E7	3.007E7	3.016E7	3.206E7	1.00	1.06	11	7	6	iTRAQ 8plex (K N-term)	61786	pep chromosome:Phypa_V3:13:14441160:14444807:1 gene:Pp3c13_20590 transcript:Pp3c13_20590V3.2 gene_biotype:protein_coding transcript_biotype:protein_coding
154	669	Pp3c13_20480V3.1	2.17	425.98	3.18E7	3.048E7	2.819E7	2.78E7	3.031E7	3.007E7	3.016E7	3.206E7	1.00	1.06	11	7	6	iTRAQ 8plex (K N-term)	61881	pep chromosome:Phypa_V3:13:14395385:14399331:1 gene:Pp3c13_20480 transcript:Pp3c13_20480V3.1 gene_biotype:protein_coding transcript_biotype:protein_coding
154	670	Pp3c13_20480V3.3	2.17	425.98	3.18E7	3.048E7	2.819E7	2.78E7	3.031E7	3.007E7	3.016E7	3.206E7	1.00	1.06	11	7	6	iTRAQ 8plex (K N-term)	61881	pep chromosome:Phypa_V3:13:14395383:14399104:1 gene:Pp3c13_20480 transcript:Pp3c13_20480V3.3 gene_biotype:protein_coding transcript_biotype:protein_coding
154	700	Pp3c13_20480V3.4	2.17	425.98	3.18E7	3.048E7	2.819E7	2.78E7	3.031E7	3.007E7	3.016E7	3.206E7	1.00	1.06	11	7	6	iTRAQ 8plex (K N-term)	63729	pep chromosome:Phypa_V3:13:14395460:14399101:1 gene:Pp3c13_20480 transcript:Pp3c13_20480V3.4 gene_biotype:protein_coding transcript_biotype:protein_coding
254	1507	Pp3c4_8470V3.2	1.03	425.88	2.992E7	2.952E7	2.583E7	2.944E7	2.891E7	2.529E7	2.842E7	2.788E7	1.00	0.98	8	10	6	iTRAQ 8plex (K N-term)	43107	pep chromosome:Phypa_V3:4:5853037:5856504:1 gene:Pp3c4_8470 transcript:Pp3c4_8470V3.2 gene_biotype:protein_coding transcript_biotype:protein_coding description:NADPH-protochlorophyllide oxidoreductase [Source:UniProtKB/TrEMBL;Acc:Q75WT5]
254	1508	Pp3c4_8470V3.1	1.03	425.88	2.992E7	2.952E7	2.583E7	2.944E7	2.891E7	2.529E7	2.842E7	2.788E7	1.00	0.98	8	10	6	iTRAQ 8plex (K N-term)	43107	pep chromosome:Phypa_V3:4:5852940:5856566:1 gene:Pp3c4_8470 transcript:Pp3c4_8470V3.1 gene_biotype:protein_coding transcript_biotype:protein_coding description:NADPH-protochlorophyllide oxidoreductase [Source:UniProtKB/TrEMBL;Acc:Q75WT5]
284	5983	Pp3c9_24840V3.5	0.45	425.60	3.936E6	4.188E6	3.669E6	4.078E6	4.453E6	3.447E6	3.931E6	3.993E6	1.00	1.02	9	7	2	iTRAQ 8plex (K N-term)	20662	pep chromosome:Phypa_V3:9:16856579:16859666:-1 gene:Pp3c9_24840 transcript:Pp3c9_24840V3.5 gene_biotype:protein_coding transcript_biotype:protein_coding description:Superoxide dismutase [Cu-Zn] [Source:UniProtKB/TrEMBL;Acc:A0A2K1K4G2]
284	5984	Pp3c9_24840V3.3	0.45	425.60	3.936E6	4.188E6	3.669E6	4.078E6	4.453E6	3.447E6	3.931E6	3.993E6	1.00	1.02	9	7	2	iTRAQ 8plex (K N-term)	20662	pep chromosome:Phypa_V3:9:16856579:16859841:-1 gene:Pp3c9_24840 transcript:Pp3c9_24840V3.3 gene_biotype:protein_coding transcript_biotype:protein_coding description:Superoxide dismutase [Cu-Zn] [Source:UniProtKB/TrEMBL;Acc:A0A2K1K4G2]
284	5985	Pp3c9_24840V3.4	0.45	425.60	3.936E6	4.188E6	3.669E6	4.078E6	4.453E6	3.447E6	3.931E6	3.993E6	1.00	1.02	9	7	2	iTRAQ 8plex (K N-term)	20662	pep chromosome:Phypa_V3:9:16856579:16859842:-1 gene:Pp3c9_24840 transcript:Pp3c9_24840V3.4 gene_biotype:protein_coding transcript_biotype:protein_coding description:Superoxide dismutase [Cu-Zn] [Source:UniProtKB/TrEMBL;Acc:A0A2K1K4G2]
284	5986	Pp3c9_24840V3.1	0.45	425.60	3.936E6	4.188E6	3.669E6	4.078E6	4.453E6	3.447E6	3.931E6	3.993E6	1.00	1.02	9	7	2	iTRAQ 8plex (K N-term)	20662	pep chromosome:Phypa_V3:9:16856579:16859652:-1 gene:Pp3c9_24840 transcript:Pp3c9_24840V3.1 gene_biotype:protein_coding transcript_biotype:protein_coding description:Superoxide dismutase [Cu-Zn] [Source:UniProtKB/TrEMBL;Acc:A0A2K1K4G2]
284	5987	Pp3c9_24840V3.2	0.45	425.60	3.936E6	4.188E6	3.669E6	4.078E6	4.453E6	3.447E6	3.931E6	3.993E6	1.00	1.02	9	7	2	iTRAQ 8plex (K N-term)	20662	pep chromosome:Phypa_V3:9:16856579:16859731:-1 gene:Pp3c9_24840 transcript:Pp3c9_24840V3.2 gene_biotype:protein_coding transcript_biotype:protein_coding description:Superoxide dismutase [Cu-Zn] [Source:UniProtKB/TrEMBL;Acc:A0A2K1K4G2]
284	5988	Pp3c9_24840V3.6	0.45	425.60	3.936E6	4.188E6	3.669E6	4.078E6	4.453E6	3.447E6	3.931E6	3.993E6	1.00	1.02	9	7	2	iTRAQ 8plex (K N-term)	20662	pep chromosome:Phypa_V3:9:16856765:16859832:-1 gene:Pp3c9_24840 transcript:Pp3c9_24840V3.6 gene_biotype:protein_coding transcript_biotype:protein_coding description:Superoxide dismutase [Cu-Zn] [Source:UniProtKB/TrEMBL;Acc:A0A2K1K4G2]
498	233	Pp3c4_4420V3.1.CDS.1	5.65	425.15	2.655E6	2.46E6	2.261E6	2.642E6	2.481E6	3.163E6	2.532E6	2.762E6	1.00	1.09	12	16	6	Carbamidomethylation; iTRAQ 8plex (K N-term)	69472	pep chromosome:Phypa_V3:4:3226186:3229203:1 gene:Pp3c4_4420 transcript:Pp3c4_4420V3.1 gene_biotype:protein_coding transcript_biotype:protein_coding
498	234	Pp3c4_4420V3.2.CDS.1	5.65	425.15	2.655E6	2.46E6	2.261E6	2.642E6	2.481E6	3.163E6	2.532E6	2.762E6	1.00	1.09	12	16	6	Carbamidomethylation; iTRAQ 8plex (K N-term)	69472	pep chromosome:Phypa_V3:4:3226190:3229201:1 gene:Pp3c4_4420 transcript:Pp3c4_4420V3.2 gene_biotype:protein_coding transcript_biotype:protein_coding
223	5044	Pp3c12_25430V3.1	5.17	424.88	2.656E5	1.995E5	1.83E5	2.18E5	2.434E5	3.575E5	2.161E5	2.729E5	1.00	1.26	4	7	1	iTRAQ 8plex (K N-term)	31998	pep chromosome:Phypa_V3:12:16711154:16713456:1 gene:Pp3c12_25430 transcript:Pp3c12_25430V3.1 gene_biotype:protein_coding transcript_biotype:protein_coding description:Chlorophyll a-b binding protein chloroplastic [Source:UniProtKB/TrEMB...
223	5045	Pp3c12_25460V3.1	5.17	424.88	2.656E5	1.995E5	1.83E5	2.18E5	2.434E5	3.575E5	2.161E5	2.729E5	1.00	1.26	4	7	1	iTRAQ 8plex (K N-term)	31998	pep chromosome:Phypa_V3:12:16735837:16737805:-1 gene:Pp3c12_25460 transcript:Pp3c12_25460V3.1 gene_biotype:protein_coding transcript_biotype:protein_coding description:Chlorophyll a-b binding protein chloroplastic [Source:UniProtKB/TrEM...
223	5046	Pp3c12_25460V3.2	5.17	424.88	2.656E5	1.995E5	1.83E5	2.18E5	2.434E5	3.575E5	2.161E5	2.729E5	1.00	1.26	4	7	1	iTRAQ 8plex (K N-term)	31998	pep chromosome:Phypa_V3:12:16735638:16738012:-1 gene:Pp3c12_25460 transcript:Pp3c12_25460V3.2 gene_biotype:protein_coding transcript_biotype:protein_coding description:Chlorophyll a-b binding protein chloroplastic [Source:UniProtKB/TrEM...
223	5047	Pp3c12_25430V3.2	5.17	424.88	2.656E5	1.995E5	1.83E5	2.18E5	2.434E5	3.575E5	2.161E5	2.729E5	1.00	1.26	4	7	1	iTRAQ 8plex (K N-term)	31998	pep chromosome:Phypa_V3:12:16711232:16713241:1 gene:Pp3c12_25430 transcript:Pp3c12_25430V3.2 gene_biotype:protein_coding transcript_biotype:protein_coding description:Chlorophyll a-b binding protein chloroplastic [Source:UniProtKB/TrEMB...
186	742	Pp3c4_26860V3.1	0.32	424.72	3.527E5	3.48E5	3.412E5	3.345E5	3.828E5	3.318E5	3.473E5	3.497E5	1.00	1.01	1	28	1	iTRAQ 8plex (K N-term)	90356	pep chromosome:Phypa_V3:4:18279798:18285054:-1 gene:Pp3c4_26860 transcript:Pp3c4_26860V3.1 gene_biotype:protein_coding transcript_biotype:protein_coding description:Predicted protein [Source:UniProtKB/TrEMBL;Acc:A9SSY8]
186	743	Pp3c4_26860V3.2	0.32	424.72	3.527E5	3.48E5	3.412E5	3.345E5	3.828E5	3.318E5	3.473E5	3.497E5	1.00	1.01	1	28	1	iTRAQ 8plex (K N-term)	90356	pep chromosome:Phypa_V3:4:18279790:18285042:-1 gene:Pp3c4_26860 transcript:Pp3c4_26860V3.2 gene_biotype:protein_coding transcript_biotype:protein_coding description:Predicted protein [Source:UniProtKB/TrEMBL;Acc:A9SSY8]
47	260	PhpafMp30	3.09	424.42	9.156E7	8.394E7	9.435E7	9.189E7	9.051E7	9.556E7	9.944E7	1.016E8	1.00	1.02	30	23	20	Carbamidomethylation; iTRAQ 8plex (K N-term); Oxidation (M)	56056	YP_539029.1 atp1 ATP synthase F1 subunit alpha
231	6048	PhpapaCp043	0.04	424.12	5.144E7	4.728E7	3.884E7	4.939E7	4.073E7	4.717E7	4.585E7	4.576E7	1.00	1.00	9	6	6	iTRAQ 8plex (K N-term)	51856	NP_904206.1 psbC photosystem II 44 kDa protein
235	561	Pp3c4_22500V3.3	3.54	423.92	4.905E5	1.831E6	2.122E6	1.787E6	1.97E6	2.043E6	2.143E6	2.134E6	1.00	1.00	7	20	3	iTRAQ 8plex (K N-term)	61352	pep chromosome:Phypa_V3:4:15168503:15175702:-1 gene:Pp3c4_22500 transcript:Pp3c4_22500V3.3 gene_biotype:protein_coding transcript_biotype:protein_coding description:Predicted protein [Source:UniProtKB/TrEMBL;Acc:A9TYY1]
235	562	Pp3c4_22500V3.4	3.54	423.92	4.905E5	1.831E6	2.122E6	1.787E6	1.97E6	2.043E6	2.143E6	2.134E6	1.00	1.00	7	20	3	iTRAQ 8plex (K N-term)	61352	pep chromosome:Phypa_V3:4:15168523:15175655:-1 gene:Pp3c4_22500 transcript:Pp3c4_22500V3.4 gene_biotype:protein_coding transcript_biotype:protein_coding description:Predicted protein [Source:UniProtKB/TrEMBL;Acc:A9TYY1]
235	563	Pp3c4_22500V3.2	3.54	423.92	4.905E5	1.831E6	2.122E6	1.787E6	1.97E6	2.043E6	2.143E6	2.134E6	1.00	1.00	7	20	3	iTRAQ 8plex (K N-term)	61352	pep chromosome:Phypa_V3:4:15168503:15175737:-1 gene:Pp3c4_22500 transcript:Pp3c4_22500V3.2 gene_biotype:protein_coding transcript_biotype:protein_coding description:Predicted protein [Source:UniProtKB/TrEMBL;Acc:A9TYY1]
235	564	Pp3c4_22500V3.1	3.54	423.92	4.905E5	1.831E6	2.122E6	1.787E6	1.97E6	2.043E6	2.143E6	2.134E6	1.00	1.00	7	20	3	iTRAQ 8plex (K N-term)	61352	pep chromosome:Phypa_V3:4:15168522:15175771:-1 gene:Pp3c4_22500 transcript:Pp3c4_22500V3.1 gene_biotype:protein_coding transcript_biotype:protein_coding description:Predicted protein [Source:UniProtKB/TrEMBL;Acc:A9TYY1]
356	400	Pp3c16_17660V3.4	7.06	423.47	3.155E7	3.29E7	2.813E7	3.002E7	2.8E7	2.523E7	3.096E7	2.787E7	1.00	0.90	18	10	10	iTRAQ 8plex (K N-term); Oxidation (M)	55755	pep chromosome:Phypa_V3:16:10852707:10857334:-1 gene:Pp3c16_17660 transcript:Pp3c16_17660V3.4 gene_biotype:protein_coding transcript_biotype:protein_coding description:Predicted protein [Source:UniProtKB/TrEMBL;Acc:A9SI85]
356	401	Pp3c16_17660V3.3	7.06	423.47	3.155E7	3.29E7	2.813E7	3.002E7	2.8E7	2.523E7	3.096E7	2.787E7	1.00	0.90	18	10	10	iTRAQ 8plex (K N-term); Oxidation (M)	55755	pep chromosome:Phypa_V3:16:10852780:10857334:-1 gene:Pp3c16_17660 transcript:Pp3c16_17660V3.3 gene_biotype:protein_coding transcript_biotype:protein_coding description:Predicted protein [Source:UniProtKB/TrEMBL;Acc:A9SI85]
356	402	Pp3c16_17660V3.1	7.06	423.47	3.155E7	3.29E7	2.813E7	3.002E7	2.8E7	2.523E7	3.096E7	2.787E7	1.00	0.90	18	10	10	iTRAQ 8plex (K N-term); Oxidation (M)	55755	pep chromosome:Phypa_V3:16:10852643:10857347:-1 gene:Pp3c16_17660 transcript:Pp3c16_17660V3.1 gene_biotype:protein_coding transcript_biotype:protein_coding description:Predicted protein [Source:UniProtKB/TrEMBL;Acc:A9SI85]
356	403	Pp3c16_17660V3.2	7.06	423.47	3.155E7	3.29E7	2.813E7	3.002E7	2.8E7	2.523E7	3.096E7	2.787E7	1.00	0.90	18	10	10	iTRAQ 8plex (K N-term); Oxidation (M)	55755	pep chromosome:Phypa_V3:16:10852780:10857334:-1 gene:Pp3c16_17660 transcript:Pp3c16_17660V3.2 gene_biotype:protein_coding transcript_biotype:protein_coding description:Predicted protein [Source:UniProtKB/TrEMBL;Acc:A9SI85]
612	1613	Pp3c1_15750V3.1	5.13	423.10	4.272E6	3.563E6	3.361E6	3.401E6	3.674E6	2.735E6	3.732E6	3.27E6	1.00	0.88	3	6	2	iTRAQ 8plex (K N-term)	58012	pep chromosome:Phypa_V3:1:11813777:11817476:-1 gene:Pp3c1_15750 transcript:Pp3c1_15750V3.1 gene_biotype:protein_coding transcript_biotype:protein_coding
612	1614	Pp3c1_15750V3.3	5.13	423.10	4.272E6	3.563E6	3.361E6	3.401E6	3.674E6	2.735E6	3.732E6	3.27E6	1.00	0.88	3	6	2	iTRAQ 8plex (K N-term)	58012	pep chromosome:Phypa_V3:1:11813936:11817472:-1 gene:Pp3c1_15750 transcript:Pp3c1_15750V3.3 gene_biotype:protein_coding transcript_biotype:protein_coding
612	1615	Pp3c1_15750V3.2	5.13	423.10	4.272E6	3.563E6	3.361E6	3.401E6	3.674E6	2.735E6	3.732E6	3.27E6	1.00	0.88	3	6	2	iTRAQ 8plex (K N-term)	58099	pep chromosome:Phypa_V3:1:11813936:11817472:-1 gene:Pp3c1_15750 transcript:Pp3c1_15750V3.2 gene_biotype:protein_coding transcript_biotype:protein_coding
300	745	Pp3c24_960V3.2	17.52	422.74	2.612E6	2.823E6	3.006E6	2.166E6	2.408E6	2.284E6	2.983E6	2.465E6	1.00	0.83	9	10	3	iTRAQ 8plex (K N-term)	65933	pep chromosome:Phypa_V3:24:637759:642691:1 gene:Pp3c24_960 transcript:Pp3c24_960V3.2 gene_biotype:protein_coding transcript_biotype:protein_coding description:Methylenetetrahydrofolate reductase [Source:UniProtKB/TrEMBL;Acc:A9U4S7]
300	746	Pp3c24_960V3.3	17.52	422.74	2.612E6	2.823E6	3.006E6	2.166E6	2.408E6	2.284E6	2.983E6	2.465E6	1.00	0.83	9	10	3	iTRAQ 8plex (K N-term)	65933	pep chromosome:Phypa_V3:24:637759:642691:1 gene:Pp3c24_960 transcript:Pp3c24_960V3.3 gene_biotype:protein_coding transcript_biotype:protein_coding description:Methylenetetrahydrofolate reductase [Source:UniProtKB/TrEMBL;Acc:A9U4S7]
300	747	Pp3c24_960V3.1	17.52	422.74	2.612E6	2.823E6	3.006E6	2.166E6	2.408E6	2.284E6	2.983E6	2.465E6	1.00	0.83	9	10	3	iTRAQ 8plex (K N-term)	65933	pep chromosome:Phypa_V3:24:637774:642675:1 gene:Pp3c24_960 transcript:Pp3c24_960V3.1 gene_biotype:protein_coding transcript_biotype:protein_coding description:Methylenetetrahydrofolate reductase [Source:UniProtKB/TrEMBL;Acc:A9U4S7]
536	2723	Pp3c19_15590V3.1.CDS.1	3.74	422.59	2.14E7	1.899E7	1.764E7	2.067E7	2.021E7	2.033E7	1.996E7	2.099E7	1.00	1.05	25	10	10	iTRAQ 8plex (K N-term)	36665	pep chromosome:Phypa_V3:19:10292567:10294568:1 gene:Pp3c19_15590 transcript:Pp3c19_15590V3.1 gene_biotype:protein_coding transcript_biotype:protein_coding
536	2724	Pp3c19_15590V3.2.CDS.1	3.74	422.59	2.14E7	1.899E7	1.764E7	2.067E7	2.021E7	2.033E7	1.996E7	2.099E7	1.00	1.05	25	10	10	iTRAQ 8plex (K N-term)	36665	pep chromosome:Phypa_V3:19:10292368:10294568:1 gene:Pp3c19_15590 transcript:Pp3c19_15590V3.2 gene_biotype:protein_coding transcript_biotype:protein_coding
536	2725	Pp3c19_15590V3.3.CDS.1	3.74	422.59	2.14E7	1.899E7	1.764E7	2.067E7	2.021E7	2.033E7	1.996E7	2.099E7	1.00	1.05	25	10	10	iTRAQ 8plex (K N-term)	36665	pep chromosome:Phypa_V3:19:10292405:10294589:1 gene:Pp3c19_15590 transcript:Pp3c19_15590V3.3 gene_biotype:protein_coding transcript_biotype:protein_coding
436	397	Pp3c8_4960V3.1	12.06	422.58	3.493E5	3.538E5	2.802E5	2.659E5	2.65E5	2.346E5	3.278E5	2.551E5	1.00	0.78	3	9	1	iTRAQ 8plex (K N-term)	66205	pep chromosome:Phypa_V3:8:2806501:2812562:-1 gene:Pp3c8_4960 transcript:Pp3c8_4960V3.1 gene_biotype:protein_coding transcript_biotype:protein_coding description:Predicted protein [Source:UniProtKB/TrEMBL;Acc:A9RYG5]
436	398	Pp3c8_4960V3.2	12.06	422.58	3.493E5	3.538E5	2.802E5	2.659E5	2.65E5	2.346E5	3.278E5	2.551E5	1.00	0.78	3	9	1	iTRAQ 8plex (K N-term)	66205	pep chromosome:Phypa_V3:8:2806914:2812480:-1 gene:Pp3c8_4960 transcript:Pp3c8_4960V3.2 gene_biotype:protein_coding transcript_biotype:protein_coding description:Predicted protein [Source:UniProtKB/TrEMBL;Acc:A9RYG5]
436	399	Pp3c8_4960V3.3	12.06	422.58	3.493E5	3.538E5	2.802E5	2.659E5	2.65E5	2.346E5	3.278E5	2.551E5	1.00	0.78	3	9	1	iTRAQ 8plex (K N-term)	66205	pep chromosome:Phypa_V3:8:2806502:2812662:-1 gene:Pp3c8_4960 transcript:Pp3c8_4960V3.3 gene_biotype:protein_coding transcript_biotype:protein_coding description:Predicted protein [Source:UniProtKB/TrEMBL;Acc:A9RYG5]
229	287	Pp3c18_14590V3.2	1.04	421.76	8.75E6	9.05E6	7.643E6	9.149E6	9.034E6	7.8E6	8.481E6	8.661E6	1.00	1.02	12	14	8	iTRAQ 8plex (K N-term)	56974	pep chromosome:Phypa_V3:18:10500128:10504861:1 gene:Pp3c18_14590 transcript:Pp3c18_14590V3.2 gene_biotype:protein_coding transcript_biotype:protein_coding description:Catalase [Source:UniProtKB/TrEMBL;Acc:A9RDR1]
229	288	Pp3c18_14590V3.1	1.04	421.76	8.75E6	9.05E6	7.643E6	9.149E6	9.034E6	7.8E6	8.481E6	8.661E6	1.00	1.02	12	14	8	iTRAQ 8plex (K N-term)	56974	pep chromosome:Phypa_V3:18:10500061:10504865:1 gene:Pp3c18_14590 transcript:Pp3c18_14590V3.1 gene_biotype:protein_coding transcript_biotype:protein_coding description:Catalase [Source:UniProtKB/TrEMBL;Acc:A9RDR1]
229	289	Pp3c18_14590V3.3	1.04	421.76	8.75E6	9.05E6	7.643E6	9.149E6	9.034E6	7.8E6	8.481E6	8.661E6	1.00	1.02	12	14	8	iTRAQ 8plex (K N-term)	56974	pep chromosome:Phypa_V3:18:10500133:10504861:1 gene:Pp3c18_14590 transcript:Pp3c18_14590V3.3 gene_biotype:protein_coding transcript_biotype:protein_coding description:Catalase [Source:UniProtKB/TrEMBL;Acc:A9RDR1]
291	1754	Pp3c10_25460V3.2.CDS.1	1.02	421.76	8.106E5	7.147E5	5.905E5	7.305E5	6.684E5	7.654E5	7.052E5	7.214E5	1.00	1.02	2	16	1	iTRAQ 8plex (K N-term)	44613	pep chromosome:Phypa_V3:10:17208044:17209594:1 gene:Pp3c10_25460 transcript:Pp3c10_25460V3.2 gene_biotype:protein_coding transcript_biotype:protein_coding description:Predicted protein [Source:UniProtKB/TrEMBL;Acc:A9TUZ9]
291	1755	Pp3c10_25460V3.1.CDS.1	1.02	421.76	8.106E5	7.147E5	5.905E5	7.305E5	6.684E5	7.654E5	7.052E5	7.214E5	1.00	1.02	2	16	1	iTRAQ 8plex (K N-term)	44613	pep chromosome:Phypa_V3:10:17208081:17209601:1 gene:Pp3c10_25460 transcript:Pp3c10_25460V3.1 gene_biotype:protein_coding transcript_biotype:protein_coding description:Predicted protein [Source:UniProtKB/TrEMBL;Acc:A9TUZ9]
724	713	Pp3c14_20220V3.1.CDS.1	5.48	421.65	5.238E6	4.771E6	4.834E6	5.186E6	5.199E6	7.228E6	4.948E6	7.5E6	1.00	1.52	9	16	8	iTRAQ 8plex (K N-term)	91913	pep chromosome:Phypa_V3:14:13236383:13240392:-1 gene:Pp3c14_20220 transcript:Pp3c14_20220V3.1 gene_biotype:protein_coding transcript_biotype:protein_coding
724	714	Pp3c14_20220V3.3.CDS.1	5.48	421.65	5.238E6	4.771E6	4.834E6	5.186E6	5.199E6	7.228E6	4.948E6	7.5E6	1.00	1.52	9	16	8	iTRAQ 8plex (K N-term)	91913	pep chromosome:Phypa_V3:14:13236474:13240179:-1 gene:Pp3c14_20220 transcript:Pp3c14_20220V3.3 gene_biotype:protein_coding transcript_biotype:protein_coding
724	725	Pp3c14_20220V3.2	5.48	421.65	5.238E6	4.771E6	4.834E6	5.186E6	5.199E6	7.228E6	4.948E6	7.5E6	1.00	1.52	9	16	8	iTRAQ 8plex (K N-term)	90301	pep chromosome:Phypa_V3:14:13236383:13240392:-1 gene:Pp3c14_20220 transcript:Pp3c14_20220V3.2 gene_biotype:protein_coding transcript_biotype:protein_coding
258	184	Pp3c3_2130V3.1	14.47	421.28	2.347E7	2.202E7	1.925E7	3.523E7	2.602E7	3.338E7	2.158E7	3.298E7	1.00	1.53	24	13	12	Carbamidomethylation; iTRAQ 8plex (K N-term)	43918	pep chromosome:Phypa_V3:3:1268495:1271684:1 gene:Pp3c3_2130 transcript:Pp3c3_2130V3.1 gene_biotype:protein_coding transcript_biotype:protein_coding
258	185	Pp3c3_2130V3.4	14.47	421.28	2.347E7	2.202E7	1.925E7	3.523E7	2.602E7	3.338E7	2.158E7	3.298E7	1.00	1.53	24	13	12	Carbamidomethylation; iTRAQ 8plex (K N-term)	43918	pep chromosome:Phypa_V3:3:1268341:1271710:1 gene:Pp3c3_2130 transcript:Pp3c3_2130V3.4 gene_biotype:protein_coding transcript_biotype:protein_coding
258	186	Pp3c3_2130V3.5	14.47	421.28	2.347E7	2.202E7	1.925E7	3.523E7	2.602E7	3.338E7	2.158E7	3.298E7	1.00	1.53	24	13	12	Carbamidomethylation; iTRAQ 8plex (K N-term)	43918	pep chromosome:Phypa_V3:3:1268380:1271684:1 gene:Pp3c3_2130 transcript:Pp3c3_2130V3.5 gene_biotype:protein_coding transcript_biotype:protein_coding
258	187	Pp3c3_2130V3.3	14.47	421.28	2.347E7	2.202E7	1.925E7	3.523E7	2.602E7	3.338E7	2.158E7	3.298E7	1.00	1.53	24	13	12	Carbamidomethylation; iTRAQ 8plex (K N-term)	43918	pep chromosome:Phypa_V3:3:1268495:1271684:1 gene:Pp3c3_2130 transcript:Pp3c3_2130V3.3 gene_biotype:protein_coding transcript_biotype:protein_coding
258	188	Pp3c3_2130V3.6	14.47	421.28	2.347E7	2.202E7	1.925E7	3.523E7	2.602E7	3.338E7	2.158E7	3.298E7	1.00	1.53	24	13	12	Carbamidomethylation; iTRAQ 8plex (K N-term)	43918	pep chromosome:Phypa_V3:3:1268379:1271776:1 gene:Pp3c3_2130 transcript:Pp3c3_2130V3.6 gene_biotype:protein_coding transcript_biotype:protein_coding
258	189	Pp3c3_2130V3.2	14.47	421.28	2.347E7	2.202E7	1.925E7	3.523E7	2.602E7	3.338E7	2.158E7	3.298E7	1.00	1.53	24	13	12	Carbamidomethylation; iTRAQ 8plex (K N-term)	43918	pep chromosome:Phypa_V3:3:1268495:1271684:1 gene:Pp3c3_2130 transcript:Pp3c3_2130V3.2 gene_biotype:protein_coding transcript_biotype:protein_coding
482	1078	Pp3c5_20080V3.3	5.71	421.19	4.972E6	4.475E6	4.594E6	4.673E6	5.024E6	5.742E6	5.11E6	5.852E6	1.00	1.15	6	22	12	iTRAQ 8plex (K N-term)	246678	pep chromosome:Phypa_V3:5:14096022:14108944:1 gene:Pp3c5_20080 transcript:Pp3c5_20080V3.3 gene_biotype:protein_coding transcript_biotype:protein_coding
482	1079	Pp3c5_20080V3.4	5.71	421.19	4.972E6	4.475E6	4.594E6	4.673E6	5.024E6	5.742E6	5.11E6	5.852E6	1.00	1.15	6	22	12	iTRAQ 8plex (K N-term)	246678	pep chromosome:Phypa_V3:5:14096022:14108944:1 gene:Pp3c5_20080 transcript:Pp3c5_20080V3.4 gene_biotype:protein_coding transcript_biotype:protein_coding
482	1080	Pp3c5_20080V3.1	5.71	421.19	4.972E6	4.475E6	4.594E6	4.673E6	5.024E6	5.742E6	5.11E6	5.852E6	1.00	1.15	6	22	12	iTRAQ 8plex (K N-term)	246678	pep chromosome:Phypa_V3:5:14095675:14108945:1 gene:Pp3c5_20080 transcript:Pp3c5_20080V3.1 gene_biotype:protein_coding transcript_biotype:protein_coding
482	1081	Pp3c5_20080V3.2	5.71	421.19	4.972E6	4.475E6	4.594E6	4.673E6	5.024E6	5.742E6	5.11E6	5.852E6	1.00	1.15	6	22	12	iTRAQ 8plex (K N-term)	246678	pep chromosome:Phypa_V3:5:14095242:14108944:1 gene:Pp3c5_20080 transcript:Pp3c5_20080V3.2 gene_biotype:protein_coding transcript_biotype:protein_coding
558	1165	Pp3c13_21610V3.2	11.26	421.05	1.526E7	1.476E7	1.416E7	1.375E7	1.29E7	1.17E7	1.473E7	1.278E7	1.00	0.87	12	9	7	Carbamidomethylation; iTRAQ 8plex (K N-term)	55345	pep chromosome:Phypa_V3:13:15147080:15150044:-1 gene:Pp3c13_21610 transcript:Pp3c13_21610V3.2 gene_biotype:protein_coding transcript_biotype:protein_coding description:Predicted protein [Source:UniProtKB/TrEMBL;Acc:A9RZ38]
558	1166	Pp3c13_21610V3.1	11.26	421.05	1.526E7	1.476E7	1.416E7	1.375E7	1.29E7	1.17E7	1.473E7	1.278E7	1.00	0.87	12	9	7	Carbamidomethylation; iTRAQ 8plex (K N-term)	55345	pep chromosome:Phypa_V3:13:15147020:15150054:-1 gene:Pp3c13_21610 transcript:Pp3c13_21610V3.1 gene_biotype:protein_coding transcript_biotype:protein_coding description:Predicted protein [Source:UniProtKB/TrEMBL;Acc:A9RZ38]
336	753	Pp3c12_22440V3.1	0.34	420.67	2.281E6	4.443E6	3.512E6	3.229E6	3.532E6	3.325E6	3.884E6	3.362E6	1.00	0.87	5	11	4	iTRAQ 8plex (K N-term)	91483	pep chromosome:Phypa_V3:12:14850088:14856595:-1 gene:Pp3c12_22440 transcript:Pp3c12_22440V3.1 gene_biotype:protein_coding transcript_biotype:protein_coding
336	754	Pp3c12_22440V3.2	0.34	420.67	2.281E6	4.443E6	3.512E6	3.229E6	3.532E6	3.325E6	3.884E6	3.362E6	1.00	0.87	5	11	4	iTRAQ 8plex (K N-term)	91483	pep chromosome:Phypa_V3:12:14850044:14856594:-1 gene:Pp3c12_22440 transcript:Pp3c12_22440V3.2 gene_biotype:protein_coding transcript_biotype:protein_coding
243	541	Pp3c5_10250V3.1	5.32	420.54	1.788E7	1.784E7	1.772E7	20000000	1.752E7	1.9E7	1.781E7	1.93E7	1.00	1.08	8	11	6	iTRAQ 8plex (K N-term)	52827	pep chromosome:Phypa_V3:5:7456962:7462121:-1 gene:Pp3c5_10250 transcript:Pp3c5_10250V3.1 gene_biotype:protein_coding transcript_biotype:protein_coding description:Predicted protein [Source:UniProtKB/TrEMBL;Acc:A9SC63]
243	543	Pp3c5_10250V3.2	5.32	420.54	1.788E7	1.784E7	1.772E7	20000000	1.752E7	1.9E7	1.781E7	1.93E7	1.00	1.08	8	11	6	iTRAQ 8plex (K N-term)	52827	pep chromosome:Phypa_V3:5:7457069:7462088:-1 gene:Pp3c5_10250 transcript:Pp3c5_10250V3.2 gene_biotype:protein_coding transcript_biotype:protein_coding description:Predicted protein [Source:UniProtKB/TrEMBL;Acc:A9SC63]
236	880	Pp3c17_6540V3.1	6.15	420.49	4.564E6	7.069E6	6.298E6	6.512E6	6.953E6	8.747E6	6.913E6	9.134E6	1.00	1.32	9	30	10	iTRAQ 8plex (K N-term)	113236	pep chromosome:Phypa_V3:17:4996797:5004407:-1 gene:Pp3c17_6540 transcript:Pp3c17_6540V3.1 gene_biotype:protein_coding transcript_biotype:protein_coding
236	881	Pp3c17_6540V3.2	6.15	420.49	4.564E6	7.069E6	6.298E6	6.512E6	6.953E6	8.747E6	6.913E6	9.134E6	1.00	1.32	9	30	10	iTRAQ 8plex (K N-term)	113236	pep chromosome:Phypa_V3:17:4996793:5004404:-1 gene:Pp3c17_6540 transcript:Pp3c17_6540V3.2 gene_biotype:protein_coding transcript_biotype:protein_coding
442	93	Pp3c3_21910V3.2	11.78	419.44	1.089E7	1.343E7	1.234E7	3.145E7	1.891E7	4.653E7	1.44E7	4.174E7	1.00	2.90	33	18	18	iTRAQ 8plex (K N-term)	52973	pep chromosome:Phypa_V3:3:15060368:15062910:-1 gene:Pp3c3_21910 transcript:Pp3c3_21910V3.2 gene_biotype:protein_coding transcript_biotype:protein_coding
442	94	Pp3c3_21910V3.1	11.78	419.44	1.089E7	1.343E7	1.234E7	3.145E7	1.891E7	4.653E7	1.44E7	4.174E7	1.00	2.90	33	18	18	iTRAQ 8plex (K N-term)	52973	pep chromosome:Phypa_V3:3:15060373:15062987:-1 gene:Pp3c3_21910 transcript:Pp3c3_21910V3.1 gene_biotype:protein_coding transcript_biotype:protein_coding
576	912	Pp3c11_12600V3.2	1.28	419.40	2.978E6	2.483E6	2.275E6	2.953E6	2.527E6	2.496E6	2.579E6	2.658E6	1.00	1.03	4	16	5	iTRAQ 8plex (K N-term)	136202	pep chromosome:Phypa_V3:11:8190789:8196954:1 gene:Pp3c11_12600 transcript:Pp3c11_12600V3.2 gene_biotype:protein_coding transcript_biotype:protein_coding description:Coatomer subunit alpha [Source:UniProtKB/TrEMBL;Acc:A0A2K1JUI4]
576	913	Pp3c11_12600V3.1	1.28	419.40	2.978E6	2.483E6	2.275E6	2.953E6	2.527E6	2.496E6	2.579E6	2.658E6	1.00	1.03	4	16	5	iTRAQ 8plex (K N-term)	136202	pep chromosome:Phypa_V3:11:8190524:8196840:1 gene:Pp3c11_12600 transcript:Pp3c11_12600V3.1 gene_biotype:protein_coding transcript_biotype:protein_coding description:Coatomer subunit alpha [Source:UniProtKB/TrEMBL;Acc:A0A2K1JUI4]
273	1622	Pp3c14_9630V3.2	5.25	419.34	3.632E6	4.254E6	4.714E6	2.989E6	3.85E6	4.077E6	4.939E6	4.342E6	1.00	0.88	7	12	5	iTRAQ 8plex (K N-term)	57791	pep chromosome:Phypa_V3:14:6181279:6186413:1 gene:Pp3c14_9630 transcript:Pp3c14_9630V3.2 gene_biotype:protein_coding transcript_biotype:protein_coding description:Serine hydroxymethyltransferase [Source:UniProtKB/TrEMBL;Acc:A0A2K1JHU1]
273	1623	Pp3c14_9630V3.1	5.25	419.34	3.632E6	4.254E6	4.714E6	2.989E6	3.85E6	4.077E6	4.939E6	4.342E6	1.00	0.88	7	12	5	iTRAQ 8plex (K N-term)	57791	pep chromosome:Phypa_V3:14:6181260:6186542:1 gene:Pp3c14_9630 transcript:Pp3c14_9630V3.1 gene_biotype:protein_coding transcript_biotype:protein_coding description:Serine hydroxymethyltransferase [Source:UniProtKB/TrEMBL;Acc:A0A2K1JHU1]
179	57	Pp3c5_12820V3.1	10.45	418.93	2.576E7	2.958E7	3.351E7	3.527E7	3.431E7	4.432E7	3.51E7	4.613E7	1.00	1.31	27	12	11	Carbamidomethylation; iTRAQ 8plex (K N-term)	40776	pep chromosome:Phypa_V3:5:9095026:9096700:1 gene:Pp3c5_12820 transcript:Pp3c5_12820V3.1 gene_biotype:protein_coding transcript_biotype:protein_coding description:Pectinesterase [Source:UniProtKB/TrEMBL;Acc:A9TIA5]
179	58	Pp3c5_12770V3.1	10.45	418.93	2.576E7	2.958E7	3.351E7	3.527E7	3.431E7	4.432E7	3.51E7	4.613E7	1.00	1.31	27	12	11	Carbamidomethylation; iTRAQ 8plex (K N-term)	40776	pep chromosome:Phypa_V3:5:9058425:9060505:-1 gene:Pp3c5_12770 transcript:Pp3c5_12770V3.1 gene_biotype:protein_coding transcript_biotype:protein_coding description:Pectinesterase [Source:UniProtKB/TrEMBL;Acc:A9TIA5]
179	59	Pp3c5_12750V3.1	10.45	418.93	2.576E7	2.958E7	3.351E7	3.527E7	3.431E7	4.432E7	3.51E7	4.613E7	1.00	1.31	27	12	11	Carbamidomethylation; iTRAQ 8plex (K N-term)	40776	pep chromosome:Phypa_V3:5:9049033:9051880:-1 gene:Pp3c5_12750 transcript:Pp3c5_12750V3.1 gene_biotype:protein_coding transcript_biotype:protein_coding description:Pectinesterase [Source:UniProtKB/TrEMBL;Acc:A9TIA5]
179	60	Pp3c5_12770V3.3	10.45	418.93	2.576E7	2.958E7	3.351E7	3.527E7	3.431E7	4.432E7	3.51E7	4.613E7	1.00	1.31	27	12	11	Carbamidomethylation; iTRAQ 8plex (K N-term)	40776	pep chromosome:Phypa_V3:5:9057640:9060155:-1 gene:Pp3c5_12770 transcript:Pp3c5_12770V3.3 gene_biotype:protein_coding transcript_biotype:protein_coding description:Pectinesterase [Source:UniProtKB/TrEMBL;Acc:A9TIA5]
179	61	Pp3c5_12820V3.2	10.45	418.93	2.576E7	2.958E7	3.351E7	3.527E7	3.431E7	4.432E7	3.51E7	4.613E7	1.00	1.31	27	12	11	Carbamidomethylation; iTRAQ 8plex (K N-term)	40776	pep chromosome:Phypa_V3:5:9095021:9097825:1 gene:Pp3c5_12820 transcript:Pp3c5_12820V3.2 gene_biotype:protein_coding transcript_biotype:protein_coding description:Pectinesterase [Source:UniProtKB/TrEMBL;Acc:A9TIA5]
179	62	Pp3c5_12750V3.2	10.45	418.93	2.576E7	2.958E7	3.351E7	3.527E7	3.431E7	4.432E7	3.51E7	4.613E7	1.00	1.31	27	12	11	Carbamidomethylation; iTRAQ 8plex (K N-term)	40776	pep chromosome:Phypa_V3:5:9049979:9051381:-1 gene:Pp3c5_12750 transcript:Pp3c5_12750V3.2 gene_biotype:protein_coding transcript_biotype:protein_coding description:Pectinesterase [Source:UniProtKB/TrEMBL;Acc:A9TIA5]
437	761	Pp3c16_7970V3.4	0.33	418.90	4.373E5	3.683E5	3.672E5	3.727E5	4.008E5	3.886E5	3.91E5	3.874E5	1.00	0.99	1	15	1	iTRAQ 8plex (K N-term)	77874	pep chromosome:Phypa_V3:16:4956188:4960335:1 gene:Pp3c16_7970 transcript:Pp3c16_7970V3.4 gene_biotype:protein_coding transcript_biotype:protein_coding
437	762	Pp3c16_7970V3.1	0.33	418.90	4.373E5	3.683E5	3.672E5	3.727E5	4.008E5	3.886E5	3.91E5	3.874E5	1.00	0.99	1	15	1	iTRAQ 8plex (K N-term)	77874	pep chromosome:Phypa_V3:16:4956406:4960331:1 gene:Pp3c16_7970 transcript:Pp3c16_7970V3.1 gene_biotype:protein_coding transcript_biotype:protein_coding
437	812	Pp3c16_7970V3.5	0.33	418.90	4.373E5	3.683E5	3.672E5	3.727E5	4.008E5	3.886E5	3.91E5	3.874E5	1.00	0.99	1	15	1	iTRAQ 8plex (K N-term)	80399	pep chromosome:Phypa_V3:16:4956413:4959876:1 gene:Pp3c16_7970 transcript:Pp3c16_7970V3.5 gene_biotype:protein_coding transcript_biotype:protein_coding
437	813	Pp3c16_7970V3.2	0.33	418.90	4.373E5	3.683E5	3.672E5	3.727E5	4.008E5	3.886E5	3.91E5	3.874E5	1.00	0.99	1	15	1	iTRAQ 8plex (K N-term)	80399	pep chromosome:Phypa_V3:16:4956406:4960335:1 gene:Pp3c16_7970 transcript:Pp3c16_7970V3.2 gene_biotype:protein_coding transcript_biotype:protein_coding
437	814	Pp3c16_7970V3.3	0.33	418.90	4.373E5	3.683E5	3.672E5	3.727E5	4.008E5	3.886E5	3.91E5	3.874E5	1.00	0.99	1	15	1	iTRAQ 8plex (K N-term)	80399	pep chromosome:Phypa_V3:16:4956188:4960335:1 gene:Pp3c16_7970 transcript:Pp3c16_7970V3.3 gene_biotype:protein_coding transcript_biotype:protein_coding
419	1089	Pp3c10_13900V3.2	3.66	418.12	6.452E5	1.274E6	1.179E6	1.258E6	1.176E6	1.235E6	1.246E6	1.223E6	1.00	0.98	1	18	2	iTRAQ 8plex (K N-term)	193504	pep chromosome:Phypa_V3:10:9363513:9375896:1 gene:Pp3c10_13900 transcript:Pp3c10_13900V3.2 gene_biotype:protein_coding transcript_biotype:protein_coding description:Clathrin heavy chain [Source:UniProtKB/TrEMBL;Acc:A0A2K1JYY1]
419	1090	Pp3c10_13900V3.1	3.66	418.12	6.452E5	1.274E6	1.179E6	1.258E6	1.176E6	1.235E6	1.246E6	1.223E6	1.00	0.98	1	18	2	iTRAQ 8plex (K N-term)	193504	pep chromosome:Phypa_V3:10:9363418:9376009:1 gene:Pp3c10_13900 transcript:Pp3c10_13900V3.1 gene_biotype:protein_coding transcript_biotype:protein_coding description:Clathrin heavy chain [Source:UniProtKB/TrEMBL;Acc:A0A2K1JYY1]
581	1391	Pp3c1_14980V3.2	0.38	418.07	5.182E6	4.742E6	3.951E6	4.893E6	4.606E6	4.173E6	4.625E6	4.557E6	1.00	0.99	4	9	3	iTRAQ 8plex (K N-term)	58637	pep chromosome:Phypa_V3:1:11292707:11297692:-1 gene:Pp3c1_14980 transcript:Pp3c1_14980V3.2 gene_biotype:protein_coding transcript_biotype:protein_coding description:Importin subunit alpha [Source:UniProtKB/TrEMBL;Acc:A9THB2]
581	1392	Pp3c1_14980V3.1	0.38	418.07	5.182E6	4.742E6	3.951E6	4.893E6	4.606E6	4.173E6	4.625E6	4.557E6	1.00	0.99	4	9	3	iTRAQ 8plex (K N-term)	58637	pep chromosome:Phypa_V3:1:11292687:11297670:-1 gene:Pp3c1_14980 transcript:Pp3c1_14980V3.1 gene_biotype:protein_coding transcript_biotype:protein_coding description:Importin subunit alpha [Source:UniProtKB/TrEMBL;Acc:A9THB2]
581	1393	Pp3c1_14980V3.3	0.38	418.07	5.182E6	4.742E6	3.951E6	4.893E6	4.606E6	4.173E6	4.625E6	4.557E6	1.00	0.99	4	9	3	iTRAQ 8plex (K N-term)	58724	pep chromosome:Phypa_V3:1:11292707:11297692:-1 gene:Pp3c1_14980 transcript:Pp3c1_14980V3.3 gene_biotype:protein_coding transcript_biotype:protein_coding description:Importin subunit alpha [Source:UniProtKB/TrEMBL;Acc:A9THB2]
420	588	Pp3c4_7510V3.1	6.45	417.89	4.799E6	4.254E6	4.005E6	4.097E6	4.024E6	3.784E6	4.353E6	4.013E6	1.00	0.92	7	13	5	iTRAQ 8plex (K N-term)	71961	pep chromosome:Phypa_V3:4:5341628:5346934:-1 gene:Pp3c4_7510 transcript:Pp3c4_7510V3.1 gene_biotype:protein_coding transcript_biotype:protein_coding description:Lysine--tRNA ligase [Source:UniProtKB/TrEMBL;Acc:A0A2K1KMK5]
420	589	Pp3c4_7510V3.2	6.45	417.89	4.799E6	4.254E6	4.005E6	4.097E6	4.024E6	3.784E6	4.353E6	4.013E6	1.00	0.92	7	13	5	iTRAQ 8plex (K N-term)	71961	pep chromosome:Phypa_V3:4:5341750:5346894:-1 gene:Pp3c4_7510 transcript:Pp3c4_7510V3.2 gene_biotype:protein_coding transcript_biotype:protein_coding description:Lysine--tRNA ligase [Source:UniProtKB/TrEMBL;Acc:A0A2K1KMK5]
624	1824	Pp3c13_20420V3.2	20.75	417.81	3.042E7	3.062E7	3.244E7	2.678E7	2.635E7	2.436E7	3.131E7	2.6E7	1.00	0.83	21	11	11	iTRAQ 8plex (K N-term); Oxidation (M)	46303	pep chromosome:Phypa_V3:13:14342200:14346998:-1 gene:Pp3c13_20420 transcript:Pp3c13_20420V3.2 gene_biotype:protein_coding transcript_biotype:protein_coding description:Aspartate aminotransferase [Source:UniProtKB/TrEMBL;Acc:A9TG09]
624	1825	Pp3c13_20420V3.1	20.75	417.81	3.042E7	3.062E7	3.244E7	2.678E7	2.635E7	2.436E7	3.131E7	2.6E7	1.00	0.83	21	11	11	iTRAQ 8plex (K N-term); Oxidation (M)	46303	pep chromosome:Phypa_V3:13:14342176:14346998:-1 gene:Pp3c13_20420 transcript:Pp3c13_20420V3.1 gene_biotype:protein_coding transcript_biotype:protein_coding description:Aspartate aminotransferase [Source:UniProtKB/TrEMBL;Acc:A9TG09]
305	358	Pp3c7_17220V3.1	8.05	417.68	3.917E7	4.213E7	4.818E7	3.493E7	3.845E7	3.995E7	4.578E7	40000000	1.00	0.87	25	16	16	Carbamidomethylation; iTRAQ 8plex (K N-term); Oxidation (M)	65344	pep chromosome:Phypa_V3:7:11725763:11733243:-1 gene:Pp3c7_17220 transcript:Pp3c7_17220V3.1 gene_biotype:protein_coding transcript_biotype:protein_coding description:Malic enzyme [Source:UniProtKB/TrEMBL;Acc:A0A2K1KC11]
305	359	Pp3c7_17220V3.2	8.05	417.68	3.917E7	4.213E7	4.818E7	3.493E7	3.845E7	3.995E7	4.578E7	40000000	1.00	0.87	25	16	16	Carbamidomethylation; iTRAQ 8plex (K N-term); Oxidation (M)	65344	pep chromosome:Phypa_V3:7:11725698:11733285:-1 gene:Pp3c7_17220 transcript:Pp3c7_17220V3.2 gene_biotype:protein_coding transcript_biotype:protein_coding description:Malic enzyme [Source:UniProtKB/TrEMBL;Acc:A0A2K1KC11]
475	1402	Pp3c14_3240V3.6	16.74	416.82	3.944E6	4.284E6	3.673E6	5.346E6	4.778E6	4.718E6	4.115E6	4.947E6	1.00	1.20	8	6	6	iTRAQ 8plex (K N-term)	59147	pep chromosome:Phypa_V3:14:2175758:2179076:1 gene:Pp3c14_3240 transcript:Pp3c14_3240V3.6 gene_biotype:protein_coding transcript_biotype:protein_coding
475	1422	Pp3c14_3240V3.7	16.74	416.82	3.944E6	4.284E6	3.673E6	5.346E6	4.778E6	4.718E6	4.115E6	4.947E6	1.00	1.20	8	6	6	iTRAQ 8plex (K N-term)	66517	pep chromosome:Phypa_V3:14:2175834:2179011:1 gene:Pp3c14_3240 transcript:Pp3c14_3240V3.7 gene_biotype:protein_coding transcript_biotype:protein_coding
475	1674	Pp3c14_3240V3.3.CDS.1	16.74	416.82	3.944E6	4.284E6	3.673E6	5.346E6	4.778E6	4.718E6	4.115E6	4.947E6	1.00	1.20	13	6	6	iTRAQ 8plex (K N-term)	37956	pep chromosome:Phypa_V3:14:2175761:2179086:1 gene:Pp3c14_3240 transcript:Pp3c14_3240V3.3 gene_biotype:protein_coding transcript_biotype:protein_coding
475	1675	Pp3c14_3240V3.1.CDS.1	16.74	416.82	3.944E6	4.284E6	3.673E6	5.346E6	4.778E6	4.718E6	4.115E6	4.947E6	1.00	1.20	13	6	6	iTRAQ 8plex (K N-term)	37956	pep chromosome:Phypa_V3:14:2175758:2179076:1 gene:Pp3c14_3240 transcript:Pp3c14_3240V3.1 gene_biotype:protein_coding transcript_biotype:protein_coding
475	1676	Pp3c14_3240V3.2.CDS.1	16.74	416.82	3.944E6	4.284E6	3.673E6	5.346E6	4.778E6	4.718E6	4.115E6	4.947E6	1.00	1.20	13	6	6	iTRAQ 8plex (K N-term)	37956	pep chromosome:Phypa_V3:14:2175758:2179076:1 gene:Pp3c14_3240 transcript:Pp3c14_3240V3.2 gene_biotype:protein_coding transcript_biotype:protein_coding
475	1683	Pp3c14_3240V3.5	16.74	416.82	3.944E6	4.284E6	3.673E6	5.346E6	4.778E6	4.718E6	4.115E6	4.947E6	1.00	1.20	11	6	6	iTRAQ 8plex (K N-term)	47481	pep chromosome:Phypa_V3:14:2175782:2179011:1 gene:Pp3c14_3240 transcript:Pp3c14_3240V3.5 gene_biotype:protein_coding transcript_biotype:protein_coding
475	1684	Pp3c14_3240V3.8	16.74	416.82	3.944E6	4.284E6	3.673E6	5.346E6	4.778E6	4.718E6	4.115E6	4.947E6	1.00	1.20	11	6	6	iTRAQ 8plex (K N-term)	47481	pep chromosome:Phypa_V3:14:2176545:2179066:1 gene:Pp3c14_3240 transcript:Pp3c14_3240V3.8 gene_biotype:protein_coding transcript_biotype:protein_coding
475	1685	Pp3c14_3240V3.4	16.74	416.82	3.944E6	4.284E6	3.673E6	5.346E6	4.778E6	4.718E6	4.115E6	4.947E6	1.00	1.20	11	6	6	iTRAQ 8plex (K N-term)	47481	pep chromosome:Phypa_V3:14:2175758:2179076:1 gene:Pp3c14_3240 transcript:Pp3c14_3240V3.4 gene_biotype:protein_coding transcript_biotype:protein_coding
443	967	Pp3c23_11630V3.2	3.99	416.12	2.288E7	2.035E7	2.032E7	2.21E7	2.193E7	2.214E7	2.244E7	2.373E7	1.00	1.06	15	23	23	iTRAQ 8plex (K N-term)	146703	pep chromosome:Phypa_V3:23:7918656:7932973:-1 gene:Pp3c23_11630 transcript:Pp3c23_11630V3.2 gene_biotype:protein_coding transcript_biotype:protein_coding
443	968	Pp3c23_11630V3.1	3.99	416.12	2.288E7	2.035E7	2.032E7	2.21E7	2.193E7	2.214E7	2.244E7	2.373E7	1.00	1.06	15	23	23	iTRAQ 8plex (K N-term)	146703	pep chromosome:Phypa_V3:23:7918605:7932977:-1 gene:Pp3c23_11630 transcript:Pp3c23_11630V3.1 gene_biotype:protein_coding transcript_biotype:protein_coding
443	969	Pp3c23_11630V3.3	3.99	416.12	2.288E7	2.035E7	2.032E7	2.21E7	2.193E7	2.214E7	2.244E7	2.373E7	1.00	1.06	15	23	23	iTRAQ 8plex (K N-term)	146703	pep chromosome:Phypa_V3:23:7918656:7932973:-1 gene:Pp3c23_11630 transcript:Pp3c23_11630V3.3 gene_biotype:protein_coding transcript_biotype:protein_coding
443	970	Pp3c23_11630V3.4	3.99	416.12	2.288E7	2.035E7	2.032E7	2.21E7	2.193E7	2.214E7	2.244E7	2.373E7	1.00	1.06	15	23	23	iTRAQ 8plex (K N-term)	146703	pep chromosome:Phypa_V3:23:7918656:7932957:-1 gene:Pp3c23_11630 transcript:Pp3c23_11630V3.4 gene_biotype:protein_coding transcript_biotype:protein_coding
443	971	Pp3c23_11630V3.5	3.99	416.12	2.288E7	2.035E7	2.032E7	2.21E7	2.193E7	2.214E7	2.244E7	2.373E7	1.00	1.06	15	23	23	iTRAQ 8plex (K N-term)	146703	pep chromosome:Phypa_V3:23:7918656:7932995:-1 gene:Pp3c23_11630 transcript:Pp3c23_11630V3.5 gene_biotype:protein_coding transcript_biotype:protein_coding
597	2004	Pp3c9_1620V3.1	16.71	415.76	8.588E6	9.096E6	7.614E6	1.185E7	1.137E7	1.149E7	8.433E6	1.157E7	1.00	1.37	17	8	8	iTRAQ 8plex (K N-term); Oxidation (M)	62793	pep chromosome:Phypa_V3:9:971791:974666:-1 gene:Pp3c9_1620 transcript:Pp3c9_1620V3.1 gene_biotype:protein_coding transcript_biotype:protein_coding
597	2005	Pp3c9_1620V3.2	16.71	415.76	8.588E6	9.096E6	7.614E6	1.185E7	1.137E7	1.149E7	8.433E6	1.157E7	1.00	1.37	17	8	8	iTRAQ 8plex (K N-term); Oxidation (M)	62793	pep chromosome:Phypa_V3:9:971843:974646:-1 gene:Pp3c9_1620 transcript:Pp3c9_1620V3.2 gene_biotype:protein_coding transcript_biotype:protein_coding
269	377	Pp3c24_18230V3.1.CDS.1	23.99	415.48	4.032E5	4.229E5	3.891E5	3.274E5	3.399E5	3.239E5	4.051E5	3.304E5	1.00	0.82	2	9	1	iTRAQ 8plex (K N-term)	53134	pep chromosome:Phypa_V3:24:12230164:12232500:-1 gene:Pp3c24_18230 transcript:Pp3c24_18230V3.1 gene_biotype:protein_coding transcript_biotype:protein_coding description:UDP-glucose 6-dehydrogenase [Source:UniProtKB/TrEMBL;Acc:A9TXX0...
269	378	Pp3c24_18230V3.2.CDS.1	23.99	415.48	4.032E5	4.229E5	3.891E5	3.274E5	3.399E5	3.239E5	4.051E5	3.304E5	1.00	0.82	2	9	1	iTRAQ 8plex (K N-term)	53134	pep chromosome:Phypa_V3:24:12230164:12232555:-1 gene:Pp3c24_18230 transcript:Pp3c24_18230V3.2 gene_biotype:protein_coding transcript_biotype:protein_coding description:UDP-glucose 6-dehydrogenase [Source:UniProtKB/TrEMBL;Acc:A9TXX0...
609	704	Pp3c6_10010V3.1	0.18	415.22	8.883E6	7.703E6	8.81E6	9.225E6	8.562E6	7.72E6	8.466E6	8.502E6	1.00	1.00	9	16	8	Carbamidomethylation; iTRAQ 8plex (K N-term)	91230	pep chromosome:Phypa_V3:6:6284555:6292032:1 gene:Pp3c6_10010 transcript:Pp3c6_10010V3.1 gene_biotype:protein_coding transcript_biotype:protein_coding
609	705	Pp3c6_10010V3.2	0.18	415.22	8.883E6	7.703E6	8.81E6	9.225E6	8.562E6	7.72E6	8.466E6	8.502E6	1.00	1.00	9	16	8	Carbamidomethylation; iTRAQ 8plex (K N-term)	91230	pep chromosome:Phypa_V3:6:6285335:6291941:1 gene:Pp3c6_10010 transcript:Pp3c6_10010V3.2 gene_biotype:protein_coding transcript_biotype:protein_coding
457	2293	Pp3c13_21410V3.1	1.88	415.22	1.091E7	1.209E7	2.627E7	1.045E7	1.028E7	1.93E7	2.518E7	20000000	1.00	0.79	18	10	10	iTRAQ 8plex (K N-term)	52231	pep chromosome:Phypa_V3:13:15045033:15053059:1 gene:Pp3c13_21410 transcript:Pp3c13_21410V3.1 gene_biotype:protein_coding transcript_biotype:protein_coding description:Citrate synthase [Source:UniProtKB/TrEMBL;Acc:A9RZ27]
457	2294	Pp3c13_21410V3.2	1.88	415.22	1.091E7	1.209E7	2.627E7	1.045E7	1.028E7	1.93E7	2.518E7	20000000	1.00	0.79	18	10	10	iTRAQ 8plex (K N-term)	52231	pep chromosome:Phypa_V3:13:15044923:15053107:1 gene:Pp3c13_21410 transcript:Pp3c13_21410V3.2 gene_biotype:protein_coding transcript_biotype:protein_coding description:Citrate synthase [Source:UniProtKB/TrEMBL;Acc:A9RZ27]
213	748	Pp3c23_14660V3.1	4.26	415.07	7.785E6	7.36E6	7.023E6	7.729E6	7.249E6	8.476E6	7.717E6	9.002E6	1.00	1.17	5	17	4	iTRAQ 8plex (K N-term)	74719	pep chromosome:Phypa_V3:23:9905097:9908959:-1 gene:Pp3c23_14660 transcript:Pp3c23_14660V3.1 gene_biotype:protein_coding transcript_biotype:protein_coding
213	749	Pp3c23_14665V3.1	4.26	415.07	7.785E6	7.36E6	7.023E6	7.729E6	7.249E6	8.476E6	7.717E6	9.002E6	1.00	1.17	5	17	4	iTRAQ 8plex (K N-term)	74719	pep chromosome:Phypa_V3:23:9905202:9908924:-1 gene:Pp3c23_14665 transcript:Pp3c23_14665V3.1 gene_biotype:protein_coding transcript_biotype:protein_coding
201	598	Pp3c12_7590V3.1	14.79	414.87	1.388E7	1.352E7	1.458E7	1.281E7	1.246E7	1.271E7	1.486E7	1.318E7	1.00	0.89	18	14	9	iTRAQ 8plex (K N-term)	49952	pep chromosome:Phypa_V3:12:5316613:5320129:1 gene:Pp3c12_7590 transcript:Pp3c12_7590V3.1 gene_biotype:protein_coding transcript_biotype:protein_coding description:Phosphoglycerate kinase [Source:UniProtKB/TrEMBL;Acc:A9S8R3]
201	599	Pp3c12_7590V3.2	14.79	414.87	1.388E7	1.352E7	1.458E7	1.281E7	1.246E7	1.271E7	1.486E7	1.318E7	1.00	0.89	18	14	9	iTRAQ 8plex (K N-term)	49952	pep chromosome:Phypa_V3:12:5316493:5320128:1 gene:Pp3c12_7590 transcript:Pp3c12_7590V3.2 gene_biotype:protein_coding transcript_biotype:protein_coding description:Phosphoglycerate kinase [Source:UniProtKB/TrEMBL;Acc:A9S8R3]
308	2533	Pp3c18_1550V3.2	12.42	414.63	2.902E7	3.326E7	3.491E7	2.865E7	2.231E7	2.173E7	3.24E7	2.423E7	1.00	0.75	9	8	5	iTRAQ 8plex (K N-term)	46144	pep chromosome:Phypa_V3:18:1469017:1472326:1 gene:Pp3c18_1550 transcript:Pp3c18_1550V3.2 gene_biotype:protein_coding transcript_biotype:protein_coding description:GDSL-like lipase [Source:UniProtKB/TrEMBL;Acc:Q4A3V3]
308	2534	Pp3c18_1550V3.1	12.42	414.63	2.902E7	3.326E7	3.491E7	2.865E7	2.231E7	2.173E7	3.24E7	2.423E7	1.00	0.75	9	8	5	iTRAQ 8plex (K N-term)	46144	pep chromosome:Phypa_V3:18:1469022:1472329:1 gene:Pp3c18_1550 transcript:Pp3c18_1550V3.1 gene_biotype:protein_coding transcript_biotype:protein_coding description:GDSL-like lipase [Source:UniProtKB/TrEMBL;Acc:Q4A3V3]
298	2821	Pp3c20_2050V3.2	6.63	414.47	3.708E7	3.505E7	3.822E7	3.668E7	3.432E7	3.349E7	3.678E7	3.483E7	1.00	0.95	6	11	2	iTRAQ 8plex (K N-term)	27651	pep chromosome:Phypa_V3:20:1112175:1116935:1 gene:Pp3c20_2050 transcript:Pp3c20_2050V3.2 gene_biotype:protein_coding transcript_biotype:protein_coding description:Predicted protein [Source:UniProtKB/TrEMBL;Acc:Q8GU36]
298	2822	Pp3c20_2050V3.1	6.63	414.47	3.708E7	3.505E7	3.822E7	3.668E7	3.432E7	3.349E7	3.678E7	3.483E7	1.00	0.95	6	11	2	iTRAQ 8plex (K N-term)	27651	pep chromosome:Phypa_V3:20:1112267:1117068:1 gene:Pp3c20_2050 transcript:Pp3c20_2050V3.1 gene_biotype:protein_coding transcript_biotype:protein_coding description:Predicted protein [Source:UniProtKB/TrEMBL;Acc:Q8GU36]
320	1504	Pp3c12_20650V3.3	7.56	413.38	2.467E7	2.527E7	2.387E7	2.256E7	2.263E7	1.765E7	2.46E7	2.095E7	1.00	0.85	7	8	4	iTRAQ 8plex (K N-term)	43275	pep chromosome:Phypa_V3:12:13598678:13601961:-1 gene:Pp3c12_20650 transcript:Pp3c12_20650V3.3 gene_biotype:protein_coding transcript_biotype:protein_coding
320	1505	Pp3c12_20650V3.1	7.56	413.38	2.467E7	2.527E7	2.387E7	2.256E7	2.263E7	1.765E7	2.46E7	2.095E7	1.00	0.85	7	8	4	iTRAQ 8plex (K N-term)	43275	pep chromosome:Phypa_V3:12:13598661:13601894:-1 gene:Pp3c12_20650 transcript:Pp3c12_20650V3.1 gene_biotype:protein_coding transcript_biotype:protein_coding
320	1506	Pp3c12_20650V3.2	7.56	413.38	2.467E7	2.527E7	2.387E7	2.256E7	2.263E7	1.765E7	2.46E7	2.095E7	1.00	0.85	7	8	4	iTRAQ 8plex (K N-term)	43969	pep chromosome:Phypa_V3:12:13598678:13601525:-1 gene:Pp3c12_20650 transcript:Pp3c12_20650V3.2 gene_biotype:protein_coding transcript_biotype:protein_coding
320	1509	Pp3c12_20650V3.4	7.56	413.38	2.467E7	2.527E7	2.387E7	2.256E7	2.263E7	1.765E7	2.46E7	2.095E7	1.00	0.85	7	8	4	iTRAQ 8plex (K N-term)	44964	pep chromosome:Phypa_V3:12:13598678:13601304:-1 gene:Pp3c12_20650 transcript:Pp3c12_20650V3.4 gene_biotype:protein_coding transcript_biotype:protein_coding
347	3294	Pp3c20_2100V3.6	1.84	413.31	2.065E6	4.316E6	4.325E6	1.695E6	3.955E6	3.415E6	4.428E6	3.678E6	1.00	0.83	10	11	2	Carbamidomethylation; iTRAQ 8plex (K N-term)	27760	pep chromosome:Phypa_V3:20:1135841:1139362:1 gene:Pp3c20_2100 transcript:Pp3c20_2100V3.6 gene_biotype:protein_coding transcript_biotype:protein_coding
347	3295	Pp3c20_2100V3.2	1.84	413.31	2.065E6	4.316E6	4.325E6	1.695E6	3.955E6	3.415E6	4.428E6	3.678E6	1.00	0.83	10	11	2	Carbamidomethylation; iTRAQ 8plex (K N-term)	27760	pep chromosome:Phypa_V3:20:1135745:1140533:1 gene:Pp3c20_2100 transcript:Pp3c20_2100V3.2 gene_biotype:protein_coding transcript_biotype:protein_coding
347	3296	Pp3c20_2100V3.4	1.84	413.31	2.065E6	4.316E6	4.325E6	1.695E6	3.955E6	3.415E6	4.428E6	3.678E6	1.00	0.83	10	11	2	Carbamidomethylation; iTRAQ 8plex (K N-term)	27760	pep chromosome:Phypa_V3:20:1135591:1140533:1 gene:Pp3c20_2100 transcript:Pp3c20_2100V3.4 gene_biotype:protein_coding transcript_biotype:protein_coding
347	3297	Pp3c20_2100V3.1	1.84	413.31	2.065E6	4.316E6	4.325E6	1.695E6	3.955E6	3.415E6	4.428E6	3.678E6	1.00	0.83	10	11	2	Carbamidomethylation; iTRAQ 8plex (K N-term)	27760	pep chromosome:Phypa_V3:20:1135747:1140533:1 gene:Pp3c20_2100 transcript:Pp3c20_2100V3.1 gene_biotype:protein_coding transcript_biotype:protein_coding
347	3298	Pp3c20_2100V3.9	1.84	413.31	2.065E6	4.316E6	4.325E6	1.695E6	3.955E6	3.415E6	4.428E6	3.678E6	1.00	0.83	10	11	2	Carbamidomethylation; iTRAQ 8plex (K N-term)	27760	pep chromosome:Phypa_V3:20:1135519:1139943:1 gene:Pp3c20_2100 transcript:Pp3c20_2100V3.9 gene_biotype:protein_coding transcript_biotype:protein_coding
347	3299	Pp3c20_2100V3.3	1.84	413.31	2.065E6	4.316E6	4.325E6	1.695E6	3.955E6	3.415E6	4.428E6	3.678E6	1.00	0.83	10	11	2	Carbamidomethylation; iTRAQ 8plex (K N-term)	27760	pep chromosome:Phypa_V3:20:1135306:1140533:1 gene:Pp3c20_2100 transcript:Pp3c20_2100V3.3 gene_biotype:protein_coding transcript_biotype:protein_coding
347	3414	Pp3c20_2100V3.7	1.84	413.31	2.065E6	4.316E6	4.325E6	1.695E6	3.955E6	3.415E6	4.428E6	3.678E6	1.00	0.83	10	11	2	Carbamidomethylation; iTRAQ 8plex (K N-term)	28205	pep chromosome:Phypa_V3:20:1135766:1139362:1 gene:Pp3c20_2100 transcript:Pp3c20_2100V3.7 gene_biotype:protein_coding transcript_biotype:protein_coding
515	602	Pp3c19_4870V3.3	0.50	413.14	2.301E6	2.846E6	2.419E6	2.002E6	2.694E6	3.135E6	2.702E6	3.338E6	1.00	1.24	8	19	5	iTRAQ 8plex (K N-term)	67972	pep chromosome:Phypa_V3:19:2765541:2771553:1 gene:Pp3c19_4870 transcript:Pp3c19_4870V3.3 gene_biotype:protein_coding transcript_biotype:protein_coding description:Predicted protein [Source:UniProtKB/TrEMBL;Acc:A9TRW1]
515	603	Pp3c19_4870V3.2	0.50	413.14	2.301E6	2.846E6	2.419E6	2.002E6	2.694E6	3.135E6	2.702E6	3.338E6	1.00	1.24	8	19	5	iTRAQ 8plex (K N-term)	67972	pep chromosome:Phypa_V3:19:2765541:2771586:1 gene:Pp3c19_4870 transcript:Pp3c19_4870V3.2 gene_biotype:protein_coding transcript_biotype:protein_coding description:Predicted protein [Source:UniProtKB/TrEMBL;Acc:A9TRW1]
515	604	Pp3c19_4870V3.1	0.50	413.14	2.301E6	2.846E6	2.419E6	2.002E6	2.694E6	3.135E6	2.702E6	3.338E6	1.00	1.24	8	19	5	iTRAQ 8plex (K N-term)	67972	pep chromosome:Phypa_V3:19:2765306:2772083:1 gene:Pp3c19_4870 transcript:Pp3c19_4870V3.1 gene_biotype:protein_coding transcript_biotype:protein_coding description:Predicted protein [Source:UniProtKB/TrEMBL;Acc:A9TRW1]
275	2094	Pp3c7_19830V3.2	13.52	412.63	3.686E7	4.097E7	5.216E7	3.112E7	2.55E7	3.17E7	4.764E7	3.229E7	1.00	0.68	26	10	9	iTRAQ 8plex (K N-term)	31111	pep chromosome:Phypa_V3:7:13835327:13838171:-1 gene:Pp3c7_19830 transcript:Pp3c7_19830V3.2 gene_biotype:protein_coding transcript_biotype:protein_coding
275	2095	Pp3c7_19830V3.1	13.52	412.63	3.686E7	4.097E7	5.216E7	3.112E7	2.55E7	3.17E7	4.764E7	3.229E7	1.00	0.68	26	10	9	iTRAQ 8plex (K N-term)	31111	pep chromosome:Phypa_V3:7:13835491:13838180:-1 gene:Pp3c7_19830 transcript:Pp3c7_19830V3.1 gene_biotype:protein_coding transcript_biotype:protein_coding
275	2096	Pp3c7_19850V3.2	13.52	412.63	3.686E7	4.097E7	5.216E7	3.112E7	2.55E7	3.17E7	4.764E7	3.229E7	1.00	0.68	26	10	9	iTRAQ 8plex (K N-term)	31111	pep chromosome:Phypa_V3:7:13839107:13842143:1 gene:Pp3c7_19850 transcript:Pp3c7_19850V3.2 gene_biotype:protein_coding transcript_biotype:protein_coding description:Predicted protein [Source:UniProtKB/TrEMBL;Acc:A9RD61]
275	2097	Pp3c7_19850V3.1	13.52	412.63	3.686E7	4.097E7	5.216E7	3.112E7	2.55E7	3.17E7	4.764E7	3.229E7	1.00	0.68	26	10	9	iTRAQ 8plex (K N-term)	31111	pep chromosome:Phypa_V3:7:13838963:13842007:1 gene:Pp3c7_19850 transcript:Pp3c7_19850V3.1 gene_biotype:protein_coding transcript_biotype:protein_coding description:Predicted protein [Source:UniProtKB/TrEMBL;Acc:A9RD61]
251	661	Pp3c13_7040V3.2	20.01	412.39	4.726E6	4.614E6	4.797E6	4.174E6	4.109E6	3.874E6	4.713E6	4.052E6	1.00	0.86	3	13	2	iTRAQ 8plex (K N-term)	61121	pep chromosome:Phypa_V3:13:4744398:4750967:1 gene:Pp3c13_7040 transcript:Pp3c13_7040V3.2 gene_biotype:protein_coding transcript_biotype:protein_coding
251	662	Pp3c13_7040V3.1	20.01	412.39	4.726E6	4.614E6	4.797E6	4.174E6	4.109E6	3.874E6	4.713E6	4.052E6	1.00	0.86	3	13	2	iTRAQ 8plex (K N-term)	61121	pep chromosome:Phypa_V3:13:4744382:4750981:1 gene:Pp3c13_7040 transcript:Pp3c13_7040V3.1 gene_biotype:protein_coding transcript_biotype:protein_coding
446	1375	Pp3c13_22390V3.3	3.02	411.96	7.536E6	7.473E6	1.154E7	1.15E7	6.599E6	1.822E7	1.2E7	1.744E7	1.00	1.45	19	9	9	iTRAQ 8plex (K N-term)	53448	pep chromosome:Phypa_V3:13:15511754:15514669:1 gene:Pp3c13_22390 transcript:Pp3c13_22390V3.3 gene_biotype:protein_coding transcript_biotype:protein_coding
446	1376	Pp3c13_22390V3.1	3.02	411.96	7.536E6	7.473E6	1.154E7	1.15E7	6.599E6	1.822E7	1.2E7	1.744E7	1.00	1.45	19	9	9	iTRAQ 8plex (K N-term)	53448	pep chromosome:Phypa_V3:13:15511839:15514519:1 gene:Pp3c13_22390 transcript:Pp3c13_22390V3.1 gene_biotype:protein_coding transcript_biotype:protein_coding
446	1377	Pp3c13_22390V3.4	3.02	411.96	7.536E6	7.473E6	1.154E7	1.15E7	6.599E6	1.822E7	1.2E7	1.744E7	1.00	1.45	19	9	9	iTRAQ 8plex (K N-term)	53448	pep chromosome:Phypa_V3:13:15511935:15514519:1 gene:Pp3c13_22390 transcript:Pp3c13_22390V3.4 gene_biotype:protein_coding transcript_biotype:protein_coding
446	1403	Pp3c13_22390V3.2	3.02	411.96	7.536E6	7.473E6	1.154E7	1.15E7	6.599E6	1.822E7	1.2E7	1.744E7	1.00	1.45	17	9	9	iTRAQ 8plex (K N-term)	59050	pep chromosome:Phypa_V3:13:15511956:15514519:1 gene:Pp3c13_22390 transcript:Pp3c13_22390V3.2 gene_biotype:protein_coding transcript_biotype:protein_coding
204	1167	Pp3c23_9380V3.1	0.69	411.26	4.714E6	4.671E6	6.536E6	4.164E6	4.272E6	7.14E6	7.254E6	7.304E6	1.00	1.01	7	12	3	iTRAQ 8plex (K N-term); Oxidation (M)	44372	pep chromosome:Phypa_V3:23:6458629:6461961:1 gene:Pp3c23_9380 transcript:Pp3c23_9380V3.1 gene_biotype:protein_coding transcript_biotype:protein_coding description:Predicted protein [Source:UniProtKB/TrEMBL;Acc:A9RI50]
204	1168	Pp3c23_9380V3.2	0.69	411.26	4.714E6	4.671E6	6.536E6	4.164E6	4.272E6	7.14E6	7.254E6	7.304E6	1.00	1.01	7	12	3	iTRAQ 8plex (K N-term); Oxidation (M)	44372	pep chromosome:Phypa_V3:23:6458604:6461127:1 gene:Pp3c23_9380 transcript:Pp3c23_9380V3.2 gene_biotype:protein_coding transcript_biotype:protein_coding description:Predicted protein [Source:UniProtKB/TrEMBL;Acc:A9RI50]
524	1048	Pp3c6_8600V3.1	6.62	411.23	1.999E7	2.162E7	1.649E7	2.243E7	2.205E7	2.213E7	1.983E7	2.293E7	1.00	1.16	10	17	17	Carbamidomethylation; iTRAQ 8plex (K N-term)	154195	pep chromosome:Phypa_V3:6:5360764:5374771:-1 gene:Pp3c6_8600 transcript:Pp3c6_8600V3.1 gene_biotype:protein_coding transcript_biotype:protein_coding
524	1049	Pp3c6_8600V3.2	6.62	411.23	1.999E7	2.162E7	1.649E7	2.243E7	2.205E7	2.213E7	1.983E7	2.293E7	1.00	1.16	10	17	17	Carbamidomethylation; iTRAQ 8plex (K N-term)	154195	pep chromosome:Phypa_V3:6:5361302:5375371:-1 gene:Pp3c6_8600 transcript:Pp3c6_8600V3.2 gene_biotype:protein_coding transcript_biotype:protein_coding
461	715	Pp3c19_16320V3.1	1.31	410.59	3.351E7	2.912E7	2.806E7	3.192E7	3.012E7	3.035E7	3.092E7	3.201E7	1.00	1.04	21	18	18	Carbamidomethylation; iTRAQ 8plex (K N-term)	83356	pep chromosome:Phypa_V3:19:10691734:10700297:-1 gene:Pp3c19_16320 transcript:Pp3c19_16320V3.1 gene_biotype:protein_coding transcript_biotype:protein_coding
461	716	Pp3c19_16320V3.2	1.31	410.59	3.351E7	2.912E7	2.806E7	3.192E7	3.012E7	3.035E7	3.092E7	3.201E7	1.00	1.04	21	18	18	Carbamidomethylation; iTRAQ 8plex (K N-term)	83356	pep chromosome:Phypa_V3:19:10692487:10700278:-1 gene:Pp3c19_16320 transcript:Pp3c19_16320V3.2 gene_biotype:protein_coding transcript_biotype:protein_coding
478	600	Pp3c3_25360V3.1	16.55	410.44	1.258E7	1.298E7	1.319E7	1.188E7	1.153E7	1.09E7	1.292E7	1.145E7	1.00	0.89	16	8	8	iTRAQ 8plex (K N-term)	61458	pep chromosome:Phypa_V3:3:17363979:17367054:1 gene:Pp3c3_25360 transcript:Pp3c3_25360V3.1 gene_biotype:protein_coding transcript_biotype:protein_coding description:Predicted protein [Source:UniProtKB/TrEMBL;Acc:A9TV75]
478	601	Pp3c3_25360V3.2	16.55	410.44	1.258E7	1.298E7	1.319E7	1.188E7	1.153E7	1.09E7	1.292E7	1.145E7	1.00	0.89	16	8	8	iTRAQ 8plex (K N-term)	61458	pep chromosome:Phypa_V3:3:17364117:17367053:1 gene:Pp3c3_25360 transcript:Pp3c3_25360V3.2 gene_biotype:protein_coding transcript_biotype:protein_coding description:Predicted protein [Source:UniProtKB/TrEMBL;Acc:A9TV75]
53	6029	Pp3c26_6740V3.2	2.93	410.10	8.816E5	7.011E5	5.803E5	7.229E5	5.449E5	6.589E5	7.21E5	6.423E5	1.00	0.89	3	8	1	iTRAQ 8plex (K N-term)	28014	pep chromosome:Phypa_V3:26:3618274:3619889:-1 gene:Pp3c26_6740 transcript:Pp3c26_6740V3.2 gene_biotype:protein_coding transcript_biotype:protein_coding description:Chlorophyll a-b binding protein chloroplastic [Source:UniProtKB/TrEMBL;Ac...
53	6030	Pp3c26_6740V3.1	2.93	410.10	8.816E5	7.011E5	5.803E5	7.229E5	5.449E5	6.589E5	7.21E5	6.423E5	1.00	0.89	3	8	1	iTRAQ 8plex (K N-term)	28014	pep chromosome:Phypa_V3:26:3618520:3619798:-1 gene:Pp3c26_6740 transcript:Pp3c26_6740V3.1 gene_biotype:protein_coding transcript_biotype:protein_coding description:Chlorophyll a-b binding protein chloroplastic [Source:UniProtKB/TrEMBL;Ac...
525	1953	Pp3c15_6350V3.1	5.42	409.92	1.554E7	1.643E7	1.895E7	1.849E7	1.709E7	2.059E7	2.02E7	2.18E7	1.00	1.08	25	14	14	Carbamidomethylation; iTRAQ 8plex (K N-term)	44208	pep chromosome:Phypa_V3:15:3897593:3903373:-1 gene:Pp3c15_6350 transcript:Pp3c15_6350V3.1 gene_biotype:protein_coding transcript_biotype:protein_coding description:Predicted protein [Source:UniProtKB/TrEMBL;Acc:A9TQS8]
525	1954	Pp3c15_6350V3.3	5.42	409.92	1.554E7	1.643E7	1.895E7	1.849E7	1.709E7	2.059E7	2.02E7	2.18E7	1.00	1.08	25	14	14	Carbamidomethylation; iTRAQ 8plex (K N-term)	44208	pep chromosome:Phypa_V3:15:3897610:3903357:-1 gene:Pp3c15_6350 transcript:Pp3c15_6350V3.3 gene_biotype:protein_coding transcript_biotype:protein_coding description:Predicted protein [Source:UniProtKB/TrEMBL;Acc:A9TQS8]
525	2206	Pp3c15_6350V3.2	5.42	409.92	1.554E7	1.643E7	1.895E7	1.849E7	1.709E7	2.059E7	2.02E7	2.18E7	1.00	1.08	28	14	14	Carbamidomethylation; iTRAQ 8plex (K N-term)	40570	pep chromosome:Phypa_V3:15:3897610:3903357:-1 gene:Pp3c15_6350 transcript:Pp3c15_6350V3.2 gene_biotype:protein_coding transcript_biotype:protein_coding description:Predicted protein [Source:UniProtKB/TrEMBL;Acc:A9TQS8]
367	2278	Pp3c1_7160V3.1	3.41	409.12	1.052E6	9.841E5	9.723E5	1.022E6	9.535E5	9.483E5	1.003E6	9.747E5	1.00	0.97	4	10	1	iTRAQ 8plex (K N-term)	33332	pep chromosome:Phypa_V3:1:5369052:5371842:-1 gene:Pp3c1_7160 transcript:Pp3c1_7160V3.1 gene_biotype:protein_coding transcript_biotype:protein_coding description:Predicted protein [Source:UniProtKB/TrEMBL;Acc:A9S013]
367	2279	Pp3c1_7160V3.2	3.41	409.12	1.052E6	9.841E5	9.723E5	1.022E6	9.535E5	9.483E5	1.003E6	9.747E5	1.00	0.97	4	10	1	iTRAQ 8plex (K N-term)	33332	pep chromosome:Phypa_V3:1:5369007:5371796:-1 gene:Pp3c1_7160 transcript:Pp3c1_7160V3.2 gene_biotype:protein_coding transcript_biotype:protein_coding description:Predicted protein [Source:UniProtKB/TrEMBL;Acc:A9S013]
405	1013	Pp3c16_5830V3.1	0.89	408.73	1.963E7	1.818E7	1.47E7	1.911E7	1.778E7	1.661E7	1.75E7	1.784E7	1.00	1.02	12	20	20	Carbamidomethylation; iTRAQ 8plex (K N-term)	155336	pep chromosome:Phypa_V3:16:3830752:3843410:1 gene:Pp3c16_5830 transcript:Pp3c16_5830V3.1 gene_biotype:protein_coding transcript_biotype:protein_coding description:Clustered mitochondria protein homolog [Source:UniProtKB/TrEMBL;Acc:A0A2K1J...
405	1014	Pp3c16_5830V3.5	0.89	408.73	1.963E7	1.818E7	1.47E7	1.911E7	1.778E7	1.661E7	1.75E7	1.784E7	1.00	1.02	12	20	20	Carbamidomethylation; iTRAQ 8plex (K N-term)	155336	pep chromosome:Phypa_V3:16:3832630:3843352:1 gene:Pp3c16_5830 transcript:Pp3c16_5830V3.5 gene_biotype:protein_coding transcript_biotype:protein_coding description:Clustered mitochondria protein homolog [Source:UniProtKB/TrEMBL;Acc:A0A2K1J...
405	1015	Pp3c16_5830V3.3	0.89	408.73	1.963E7	1.818E7	1.47E7	1.911E7	1.778E7	1.661E7	1.75E7	1.784E7	1.00	1.02	12	20	20	Carbamidomethylation; iTRAQ 8plex (K N-term)	155336	pep chromosome:Phypa_V3:16:3830789:3843352:1 gene:Pp3c16_5830 transcript:Pp3c16_5830V3.3 gene_biotype:protein_coding transcript_biotype:protein_coding description:Clustered mitochondria protein homolog [Source:UniProtKB/TrEMBL;Acc:A0A2K1J...
405	1016	Pp3c16_5830V3.4	0.89	408.73	1.963E7	1.818E7	1.47E7	1.911E7	1.778E7	1.661E7	1.75E7	1.784E7	1.00	1.02	12	20	20	Carbamidomethylation; iTRAQ 8plex (K N-term)	155336	pep chromosome:Phypa_V3:16:3831536:3843352:1 gene:Pp3c16_5830 transcript:Pp3c16_5830V3.4 gene_biotype:protein_coding transcript_biotype:protein_coding description:Clustered mitochondria protein homolog [Source:UniProtKB/TrEMBL;Acc:A0A2K1J...
405	1017	Pp3c16_5830V3.2	0.89	408.73	1.963E7	1.818E7	1.47E7	1.911E7	1.778E7	1.661E7	1.75E7	1.784E7	1.00	1.02	12	20	20	Carbamidomethylation; iTRAQ 8plex (K N-term)	155336	pep chromosome:Phypa_V3:16:3830777:3843380:1 gene:Pp3c16_5830 transcript:Pp3c16_5830V3.2 gene_biotype:protein_coding transcript_biotype:protein_coding description:Clustered mitochondria protein homolog [Source:UniProtKB/TrEMBL;Acc:A0A2K1J...
599	5870	Pp3c5_20920V3.1	17.43	408.54	1.347E7	1.294E7	1.264E7	1.132E7	1.203E7	1.191E7	1.327E7	1.199E7	1.00	0.90	17	5	5	iTRAQ 8plex (K N-term)	33653	pep chromosome:Phypa_V3:5:14659397:14663096:-1 gene:Pp3c5_20920 transcript:Pp3c5_20920V3.1 gene_biotype:protein_coding transcript_biotype:protein_coding
599	5871	Pp3c5_20920V3.3	17.43	408.54	1.347E7	1.294E7	1.264E7	1.132E7	1.203E7	1.191E7	1.327E7	1.199E7	1.00	0.90	17	5	5	iTRAQ 8plex (K N-term)	33653	pep chromosome:Phypa_V3:5:14659400:14663019:-1 gene:Pp3c5_20920 transcript:Pp3c5_20920V3.3 gene_biotype:protein_coding transcript_biotype:protein_coding
599	5872	Pp3c5_20920V3.2	17.43	408.54	1.347E7	1.294E7	1.264E7	1.132E7	1.203E7	1.191E7	1.327E7	1.199E7	1.00	0.90	17	5	5	iTRAQ 8plex (K N-term)	33653	pep chromosome:Phypa_V3:5:14659400:14662788:-1 gene:Pp3c5_20920 transcript:Pp3c5_20920V3.2 gene_biotype:protein_coding transcript_biotype:protein_coding
311	2111	Pp3c3_30330V3.2	0.33	408.52	4.513E7	4.053E7	3.859E7	4.149E7	4.048E7	4.265E7	4.345E7	4.395E7	1.00	1.01	18	9	9	iTRAQ 8plex (K N-term); Oxidation (M)	44214	pep chromosome:Phypa_V3:3:20682646:20685626:-1 gene:Pp3c3_30330 transcript:Pp3c3_30330V3.2 gene_biotype:protein_coding transcript_biotype:protein_coding
311	2112	Pp3c3_30330V3.1	0.33	408.52	4.513E7	4.053E7	3.859E7	4.149E7	4.048E7	4.265E7	4.345E7	4.395E7	1.00	1.01	18	9	9	iTRAQ 8plex (K N-term); Oxidation (M)	44214	pep chromosome:Phypa_V3:3:20682654:20685640:-1 gene:Pp3c3_30330 transcript:Pp3c3_30330V3.1 gene_biotype:protein_coding transcript_biotype:protein_coding
311	2113	Pp3c3_30330V3.3	0.33	408.52	4.513E7	4.053E7	3.859E7	4.149E7	4.048E7	4.265E7	4.345E7	4.395E7	1.00	1.01	18	9	9	iTRAQ 8plex (K N-term); Oxidation (M)	45838	pep chromosome:Phypa_V3:3:20682680:20685626:-1 gene:Pp3c3_30330 transcript:Pp3c3_30330V3.3 gene_biotype:protein_coding transcript_biotype:protein_coding
606	723	Pp3c20_3440V3.1	4.12	408.46	1.954E7	1.88E7	1.939E7	1.805E7	1.937E7	1.896E7	2.179E7	2.07E7	1.00	0.95	21	21	21	iTRAQ 8plex (K N-term)	109559	pep chromosome:Phypa_V3:20:1823565:1829410:1 gene:Pp3c20_3440 transcript:Pp3c20_3440V3.1 gene_biotype:protein_coding transcript_biotype:protein_coding description:Predicted protein [Source:UniProtKB/TrEMBL;Acc:A9T954]
606	724	Pp3c20_3440V3.2	4.12	408.46	1.954E7	1.88E7	1.939E7	1.805E7	1.937E7	1.896E7	2.179E7	2.07E7	1.00	0.95	21	21	21	iTRAQ 8plex (K N-term)	109559	pep chromosome:Phypa_V3:20:1823416:1829393:1 gene:Pp3c20_3440 transcript:Pp3c20_3440V3.2 gene_biotype:protein_coding transcript_biotype:protein_coding description:Predicted protein [Source:UniProtKB/TrEMBL;Acc:A9T954]
324	757	Pp3c4_1320V3.2	2.62	408.27	1.534E7	1.462E7	2.084E7	1.474E7	2.157E7	2.024E7	2.067E7	2.117E7	1.00	1.02	15	22	10	iTRAQ 8plex (K N-term)	75296	pep chromosome:Phypa_V3:4:782750:786718:1 gene:Pp3c4_1320 transcript:Pp3c4_1320V3.2 gene_biotype:protein_coding transcript_biotype:protein_coding
324	758	Pp3c4_1320V3.1	2.62	408.27	1.534E7	1.462E7	2.084E7	1.474E7	2.157E7	2.024E7	2.067E7	2.117E7	1.00	1.02	15	22	10	iTRAQ 8plex (K N-term)	75296	pep chromosome:Phypa_V3:4:782749:786884:1 gene:Pp3c4_1320 transcript:Pp3c4_1320V3.1 gene_biotype:protein_coding transcript_biotype:protein_coding
588	972	Pp3c1_32960V3.1	0.46	407.66	9.232E6	8.274E6	8.284E6	9.175E6	8.942E6	7.902E6	8.875E6	8.673E6	1.00	0.98	7	13	6	Carbamidomethylation; iTRAQ 8plex (K N-term)	99706	pep chromosome:Phypa_V3:1:23240883:23247101:-1 gene:Pp3c1_32960 transcript:Pp3c1_32960V3.1 gene_biotype:protein_coding transcript_biotype:protein_coding
379	1618	Pp3c21_20950V3.2	4.68	407.43	2.075E7	2.815E7	3.307E7	2.416E7	1.979E7	2.404E7	2.95E7	2.388E7	1.00	0.81	13	11	8	Carbamidomethylation; iTRAQ 8plex (K N-term)	45993	pep chromosome:Phypa_V3:21:13818631:13821430:1 gene:Pp3c21_20950 transcript:Pp3c21_20950V3.2 gene_biotype:protein_coding transcript_biotype:protein_coding description:Predicted protein [Source:UniProtKB/TrEMBL;Acc:A9T7R2]
379	1619	Pp3c21_20950V3.1	4.68	407.43	2.075E7	2.815E7	3.307E7	2.416E7	1.979E7	2.404E7	2.95E7	2.388E7	1.00	0.81	13	11	8	Carbamidomethylation; iTRAQ 8plex (K N-term)	45993	pep chromosome:Phypa_V3:21:13818385:13821430:1 gene:Pp3c21_20950 transcript:Pp3c21_20950V3.1 gene_biotype:protein_coding transcript_biotype:protein_coding description:Predicted protein [Source:UniProtKB/TrEMBL;Acc:A9T7R2]
379	1620	Pp3c21_21000V3.2	4.68	407.43	2.075E7	2.815E7	3.307E7	2.416E7	1.979E7	2.404E7	2.95E7	2.388E7	1.00	0.81	13	11	8	Carbamidomethylation; iTRAQ 8plex (K N-term)	45993	pep chromosome:Phypa_V3:21:13856727:13859526:-1 gene:Pp3c21_21000 transcript:Pp3c21_21000V3.2 gene_biotype:protein_coding transcript_biotype:protein_coding description:Predicted protein [Source:UniProtKB/TrEMBL;Acc:A9T7R2]
379	1621	Pp3c21_21000V3.1	4.68	407.43	2.075E7	2.815E7	3.307E7	2.416E7	1.979E7	2.404E7	2.95E7	2.388E7	1.00	0.81	13	11	8	Carbamidomethylation; iTRAQ 8plex (K N-term)	45993	pep chromosome:Phypa_V3:21:13856726:13859458:-1 gene:Pp3c21_21000 transcript:Pp3c21_21000V3.1 gene_biotype:protein_coding transcript_biotype:protein_coding description:Predicted protein [Source:UniProtKB/TrEMBL;Acc:A9T7R2]
176	3	Pp3c22_5700V3.3	4.69	407.40	5.192E7	5.22E7	4.001E7	5.406E7	4.833E7	5.876E7	4.845E7	6.024E7	1.00	1.24	35	18	15	iTRAQ 8plex (K N-term)	32702	pep chromosome:Phypa_V3:22:3294959:3297776:-1 gene:Pp3c22_5700 transcript:Pp3c22_5700V3.3 gene_biotype:protein_coding transcript_biotype:protein_coding
176	4	Pp3c22_5700V3.5	4.69	407.40	5.192E7	5.22E7	4.001E7	5.406E7	4.833E7	5.876E7	4.845E7	6.024E7	1.00	1.24	35	18	15	iTRAQ 8plex (K N-term)	32702	pep chromosome:Phypa_V3:22:3294961:3297486:-1 gene:Pp3c22_5700 transcript:Pp3c22_5700V3.5 gene_biotype:protein_coding transcript_biotype:protein_coding
176	5	Pp3c22_5700V3.2	4.69	407.40	5.192E7	5.22E7	4.001E7	5.406E7	4.833E7	5.876E7	4.845E7	6.024E7	1.00	1.24	35	18	15	iTRAQ 8plex (K N-term)	32702	pep chromosome:Phypa_V3:22:3294961:3297486:-1 gene:Pp3c22_5700 transcript:Pp3c22_5700V3.2 gene_biotype:protein_coding transcript_biotype:protein_coding
176	6	Pp3c22_5700V3.1	4.69	407.40	5.192E7	5.22E7	4.001E7	5.406E7	4.833E7	5.876E7	4.845E7	6.024E7	1.00	1.24	35	18	15	iTRAQ 8plex (K N-term)	32702	pep chromosome:Phypa_V3:22:3294875:3297742:-1 gene:Pp3c22_5700 transcript:Pp3c22_5700V3.1 gene_biotype:protein_coding transcript_biotype:protein_coding
176	7	Pp3c22_5700V3.4	4.69	407.40	5.192E7	5.22E7	4.001E7	5.406E7	4.833E7	5.876E7	4.845E7	6.024E7	1.00	1.24	35	18	15	iTRAQ 8plex (K N-term)	32702	pep chromosome:Phypa_V3:22:3294959:3297718:-1 gene:Pp3c22_5700 transcript:Pp3c22_5700V3.4 gene_biotype:protein_coding transcript_biotype:protein_coding
62	6011	Pp3c22_5610V3.2	10.70	407.36	4.82E5	4.425E5	3.872E5	3.954E5	2.921E5	3.335E5	4.372E5	3.403E5	1.00	0.78	3	8	1	iTRAQ 8plex (K N-term)	28257	pep chromosome:Phypa_V3:22:3239404:3241289:-1 gene:Pp3c22_5610 transcript:Pp3c22_5610V3.2 gene_biotype:protein_coding transcript_biotype:protein_coding description:Chlorophyll a-b binding protein chloroplastic [Source:UniProtKB/TrEMBL;Ac...
62	6012	Pp3c22_5610V3.1	10.70	407.36	4.82E5	4.425E5	3.872E5	3.954E5	2.921E5	3.335E5	4.372E5	3.403E5	1.00	0.78	3	8	1	iTRAQ 8plex (K N-term)	28257	pep chromosome:Phypa_V3:22:3239576:3241194:-1 gene:Pp3c22_5610 transcript:Pp3c22_5610V3.1 gene_biotype:protein_coding transcript_biotype:protein_coding description:Chlorophyll a-b binding protein chloroplastic [Source:UniProtKB/TrEMBL;Ac...
61	6013	Pp3c6_12510V3.2	0.79	407.31	5.033E5	4.529E5	3.714E5	4.948E5	3.79E5	4.167E5	4.425E5	4.301E5	1.00	0.97	3	8	1	iTRAQ 8plex (K N-term)	28444	pep chromosome:Phypa_V3:6:8056843:8058173:1 gene:Pp3c6_12510 transcript:Pp3c6_12510V3.2 gene_biotype:protein_coding transcript_biotype:protein_coding description:Chlorophyll a-b binding protein chloroplastic [Source:UniProtKB/TrEMBL;Acc:...
61	6014	Pp3c6_12510V3.1	0.79	407.31	5.033E5	4.529E5	3.714E5	4.948E5	3.79E5	4.167E5	4.425E5	4.301E5	1.00	0.97	3	8	1	iTRAQ 8plex (K N-term)	28444	pep chromosome:Phypa_V3:6:8056805:8058173:1 gene:Pp3c6_12510 transcript:Pp3c6_12510V3.1 gene_biotype:protein_coding transcript_biotype:protein_coding description:Chlorophyll a-b binding protein chloroplastic [Source:UniProtKB/TrEMBL;Acc:...
129	4428	Pp3c2_23590V3.6	3.69	406.97	1.202E5	1.661E6	1.785E6	1.663E6	1.857E6	1.609E6	1.733E6	1.71E6	1.00	0.99	3	7	3	iTRAQ 8plex (K N-term)	126990	pep chromosome:Phypa_V3:2:15799713:15808913:1 gene:Pp3c2_23590 transcript:Pp3c2_23590V3.6 gene_biotype:protein_coding transcript_biotype:protein_coding
331	1173	Pp3c16_6730V3.2	10.98	406.91	3.638E6	4.208E6	3.733E6	3.482E6	3.465E6	3.032E6	3.86E6	3.326E6	1.00	0.86	4	11	3	iTRAQ 8plex (K N-term)	52723	pep chromosome:Phypa_V3:16:4336484:4341894:-1 gene:Pp3c16_6730 transcript:Pp3c16_6730V3.2 gene_biotype:protein_coding transcript_biotype:protein_coding description:Predicted protein [Source:UniProtKB/TrEMBL;Acc:A9TW32]
331	1174	Pp3c16_6730V3.1	10.98	406.91	3.638E6	4.208E6	3.733E6	3.482E6	3.465E6	3.032E6	3.86E6	3.326E6	1.00	0.86	4	11	3	iTRAQ 8plex (K N-term)	52723	pep chromosome:Phypa_V3:16:4336484:4341894:-1 gene:Pp3c16_6730 transcript:Pp3c16_6730V3.1 gene_biotype:protein_coding transcript_biotype:protein_coding description:Predicted protein [Source:UniProtKB/TrEMBL;Acc:A9TW32]
331	1175	Pp3c16_6730V3.5	10.98	406.91	3.638E6	4.208E6	3.733E6	3.482E6	3.465E6	3.032E6	3.86E6	3.326E6	1.00	0.86	4	11	3	iTRAQ 8plex (K N-term)	52723	pep chromosome:Phypa_V3:16:4336727:4341920:-1 gene:Pp3c16_6730 transcript:Pp3c16_6730V3.5 gene_biotype:protein_coding transcript_biotype:protein_coding description:Predicted protein [Source:UniProtKB/TrEMBL;Acc:A9TW32]
208	1114	Pp3c18_15450V3.2	3.74	406.90	9.814E6	8.711E6	1.019E7	9.982E6	9.303E6	1.189E7	1.03E7	1.151E7	1.00	1.12	13	12	5	iTRAQ 8plex (K N-term); Oxidation (M)	36717	pep chromosome:Phypa_V3:18:11068908:11072604:-1 gene:Pp3c18_15450 transcript:Pp3c18_15450V3.2 gene_biotype:protein_coding transcript_biotype:protein_coding description:Glyceraldehyde-3-phosphate dehydrogenase [Source:UniProtKB/TrEMBL;Acc...
208	1115	Pp3c18_15450V3.5	3.74	406.90	9.814E6	8.711E6	1.019E7	9.982E6	9.303E6	1.189E7	1.03E7	1.151E7	1.00	1.12	13	12	5	iTRAQ 8plex (K N-term); Oxidation (M)	36717	pep chromosome:Phypa_V3:18:11068836:11072958:-1 gene:Pp3c18_15450 transcript:Pp3c18_15450V3.5 gene_biotype:protein_coding transcript_biotype:protein_coding description:Glyceraldehyde-3-phosphate dehydrogenase [Source:UniProtKB/TrEMBL;Acc...
208	1116	Pp3c18_15450V3.1	3.74	406.90	9.814E6	8.711E6	1.019E7	9.982E6	9.303E6	1.189E7	1.03E7	1.151E7	1.00	1.12	13	12	5	iTRAQ 8plex (K N-term); Oxidation (M)	36717	pep chromosome:Phypa_V3:18:11068908:11072604:-1 gene:Pp3c18_15450 transcript:Pp3c18_15450V3.1 gene_biotype:protein_coding transcript_biotype:protein_coding description:Glyceraldehyde-3-phosphate dehydrogenase [Source:UniProtKB/TrEMBL;Acc...
208	1117	Pp3c18_15450V3.4	3.74	406.90	9.814E6	8.711E6	1.019E7	9.982E6	9.303E6	1.189E7	1.03E7	1.151E7	1.00	1.12	13	12	5	iTRAQ 8plex (K N-term); Oxidation (M)	36717	pep chromosome:Phypa_V3:18:11068908:11072637:-1 gene:Pp3c18_15450 transcript:Pp3c18_15450V3.4 gene_biotype:protein_coding transcript_biotype:protein_coding description:Glyceraldehyde-3-phosphate dehydrogenase [Source:UniProtKB/TrEMBL;Acc...
208	1118	Pp3c18_15450V3.3	3.74	406.90	9.814E6	8.711E6	1.019E7	9.982E6	9.303E6	1.189E7	1.03E7	1.151E7	1.00	1.12	13	12	5	iTRAQ 8plex (K N-term); Oxidation (M)	36717	pep chromosome:Phypa_V3:18:11068892:11072923:-1 gene:Pp3c18_15450 transcript:Pp3c18_15450V3.3 gene_biotype:protein_coding transcript_biotype:protein_coding description:Glyceraldehyde-3-phosphate dehydrogenase [Source:UniProtKB/TrEMBL;Acc...
838	2047	Pp3c7_5020V3.2	6.17	406.57	1.917E7	1.973E7	1.861E7	1.907E7	2.07E7	2.02E7	2.013E7	2.092E7	1.00	1.04	30	13	13	Carbamidomethylation; iTRAQ 8plex (K N-term)	50431	pep chromosome:Phypa_V3:7:3195115:3198953:-1 gene:Pp3c7_5020 transcript:Pp3c7_5020V3.2 gene_biotype:protein_coding transcript_biotype:protein_coding description:Predicted protein [Source:UniProtKB/TrEMBL;Acc:A9TD58]
838	2048	Pp3c7_5020V3.1	6.17	406.57	1.917E7	1.973E7	1.861E7	1.907E7	2.07E7	2.02E7	2.013E7	2.092E7	1.00	1.04	30	13	13	Carbamidomethylation; iTRAQ 8plex (K N-term)	50431	pep chromosome:Phypa_V3:7:3195066:3198903:-1 gene:Pp3c7_5020 transcript:Pp3c7_5020V3.1 gene_biotype:protein_coding transcript_biotype:protein_coding description:Predicted protein [Source:UniProtKB/TrEMBL;Acc:A9TD58]
625	900	Pp3c27_4930V3.2	2.38	406.26	6.628E6	6.013E6	5.671E6	6.252E6	5.917E6	5.484E6	6.104E6	5.89E6	1.00	0.96	8	16	8	iTRAQ 8plex (K N-term)	99243	pep chromosome:Phypa_V3:27:2859924:2867736:1 gene:Pp3c27_4930 transcript:Pp3c27_4930V3.2 gene_biotype:protein_coding transcript_biotype:protein_coding description:Coatomer subunit gamma [Source:UniProtKB/TrEMBL;Acc:A9TP01]
625	901	Pp3c27_4930V3.1	2.38	406.26	6.628E6	6.013E6	5.671E6	6.252E6	5.917E6	5.484E6	6.104E6	5.89E6	1.00	0.96	8	16	8	iTRAQ 8plex (K N-term)	99243	pep chromosome:Phypa_V3:27:2859946:2867799:1 gene:Pp3c27_4930 transcript:Pp3c27_4930V3.1 gene_biotype:protein_coding transcript_biotype:protein_coding description:Coatomer subunit gamma [Source:UniProtKB/TrEMBL;Acc:A9TP01]
344	995	Pp3c1_18250V3.3	11.66	406.19	7.178E6	6.171E6	5.943E6	8.059E6	7.496E6	7.672E6	6.856E6	8.187E6	1.00	1.19	5	23	7	iTRAQ 8plex (K N-term)	131150	pep chromosome:Phypa_V3:1:13730008:13735918:1 gene:Pp3c1_18250 transcript:Pp3c1_18250V3.3 gene_biotype:protein_coding transcript_biotype:protein_coding
344	1008	Pp3c1_18250V3.2	11.66	406.19	7.178E6	6.171E6	5.943E6	8.059E6	7.496E6	7.672E6	6.856E6	8.187E6	1.00	1.19	5	23	7	iTRAQ 8plex (K N-term)	134773	pep chromosome:Phypa_V3:1:13730008:13735796:1 gene:Pp3c1_18250 transcript:Pp3c1_18250V3.2 gene_biotype:protein_coding transcript_biotype:protein_coding
344	1009	Pp3c1_18250V3.1	11.66	406.19	7.178E6	6.171E6	5.943E6	8.059E6	7.496E6	7.672E6	6.856E6	8.187E6	1.00	1.19	5	23	7	iTRAQ 8plex (K N-term)	134773	pep chromosome:Phypa_V3:1:13730024:13735820:1 gene:Pp3c1_18250 transcript:Pp3c1_18250V3.1 gene_biotype:protein_coding transcript_biotype:protein_coding
738	15	Pp3c17_19090V3.1	2.98	405.91	9.345E5	8.089E5	8.049E5	8.504E5	8.344E5	7.435E5	8.494E5	8.094E5	1.00	0.95	2	12	1	iTRAQ 8plex (K N-term)	36147	pep chromosome:Phypa_V3:17:12814962:12818279:1 gene:Pp3c17_19090 transcript:Pp3c17_19090V3.1 gene_biotype:protein_coding transcript_biotype:protein_coding description:Eukaryotic translation initiation factor 3 subunit I [Source:UniProtKB...
738	16	Pp3c17_19090V3.2	2.98	405.91	9.345E5	8.089E5	8.049E5	8.504E5	8.344E5	7.435E5	8.494E5	8.094E5	1.00	0.95	2	12	1	iTRAQ 8plex (K N-term)	36147	pep chromosome:Phypa_V3:17:12815092:12818217:1 gene:Pp3c17_19090 transcript:Pp3c17_19090V3.2 gene_biotype:protein_coding transcript_biotype:protein_coding description:Eukaryotic translation initiation factor 3 subunit I [Source:UniProtKB...
577	518	Pp3c13_1100V3.1	4.54	405.67	3.221E7	2.844E7	2.553E7	3.361E7	2.874E7	3.143E7	2.873E7	3.198E7	1.00	1.11	18	14	13	iTRAQ 8plex (K N-term)	58377	pep chromosome:Phypa_V3:13:612681:618743:-1 gene:Pp3c13_1100 transcript:Pp3c13_1100V3.1 gene_biotype:protein_coding transcript_biotype:protein_coding description:Serine hydroxymethyltransferase [Source:UniProtKB/TrEMBL;Acc:A0A2K1JKC8]
577	519	Pp3c13_1100V3.2	4.54	405.67	3.221E7	2.844E7	2.553E7	3.361E7	2.874E7	3.143E7	2.873E7	3.198E7	1.00	1.11	18	14	13	iTRAQ 8plex (K N-term)	58377	pep chromosome:Phypa_V3:13:612642:618829:-1 gene:Pp3c13_1100 transcript:Pp3c13_1100V3.2 gene_biotype:protein_coding transcript_biotype:protein_coding description:Serine hydroxymethyltransferase [Source:UniProtKB/TrEMBL;Acc:A0A2K1JKC8]
577	520	Pp3c13_1080V3.2	4.54	405.67	3.221E7	2.844E7	2.553E7	3.361E7	2.874E7	3.143E7	2.873E7	3.198E7	1.00	1.11	18	14	13	iTRAQ 8plex (K N-term)	58377	pep chromosome:Phypa_V3:13:600396:606342:1 gene:Pp3c13_1080 transcript:Pp3c13_1080V3.2 gene_biotype:protein_coding transcript_biotype:protein_coding description:Serine hydroxymethyltransferase [Source:UniProtKB/TrEMBL;Acc:A0A2K1JKC8]
577	521	Pp3c13_1080V3.1	4.54	405.67	3.221E7	2.844E7	2.553E7	3.361E7	2.874E7	3.143E7	2.873E7	3.198E7	1.00	1.11	18	14	13	iTRAQ 8plex (K N-term)	58377	pep chromosome:Phypa_V3:13:600452:606353:1 gene:Pp3c13_1080 transcript:Pp3c13_1080V3.1 gene_biotype:protein_coding transcript_biotype:protein_coding description:Serine hydroxymethyltransferase [Source:UniProtKB/TrEMBL;Acc:A0A2K1JKC8]
307	2474	Pp3c5_5330V3.1	3.75	405.55	6.283E7	6.32E7	6.487E7	6.233E7	6.711E7	6.597E7	6.942E7	7.055E7	1.00	1.02	48	12	12	Carbamidomethylation; iTRAQ 8plex (K N-term); Oxidation (M)	25785	pep chromosome:Phypa_V3:5:3547035:3548843:1 gene:Pp3c5_5330 transcript:Pp3c5_5330V3.1 gene_biotype:protein_coding transcript_biotype:protein_coding description:Predicted protein [Source:UniProtKB/TrEMBL;Acc:A9RVF7]
307	2475	Pp3c11_22640V3.2	3.75	405.55	6.283E7	6.32E7	6.487E7	6.233E7	6.711E7	6.597E7	6.942E7	7.055E7	1.00	1.02	48	12	12	Carbamidomethylation; iTRAQ 8plex (K N-term); Oxidation (M)	25785	pep chromosome:Phypa_V3:11:14967988:14969947:-1 gene:Pp3c11_22640 transcript:Pp3c11_22640V3.2 gene_biotype:protein_coding transcript_biotype:protein_coding description:Predicted protein [Source:UniProtKB/TrEMBL;Acc:A9RVF7]
307	2476	Pp3c7_2620V3.2	3.75	405.55	6.283E7	6.32E7	6.487E7	6.233E7	6.711E7	6.597E7	6.942E7	7.055E7	1.00	1.02	48	12	12	Carbamidomethylation; iTRAQ 8plex (K N-term); Oxidation (M)	25785	pep chromosome:Phypa_V3:7:1637291:1639717:-1 gene:Pp3c7_2620 transcript:Pp3c7_2620V3.2 gene_biotype:protein_coding transcript_biotype:protein_coding description:Predicted protein [Source:UniProtKB/TrEMBL;Acc:A9RVF7]
307	2477	Pp3c5_5330V3.2	3.75	405.55	6.283E7	6.32E7	6.487E7	6.233E7	6.711E7	6.597E7	6.942E7	7.055E7	1.00	1.02	48	12	12	Carbamidomethylation; iTRAQ 8plex (K N-term); Oxidation (M)	25785	pep chromosome:Phypa_V3:5:3547037:3549264:1 gene:Pp3c5_5330 transcript:Pp3c5_5330V3.2 gene_biotype:protein_coding transcript_biotype:protein_coding description:Predicted protein [Source:UniProtKB/TrEMBL;Acc:A9RVF7]
307	2478	Pp3c11_22640V3.1	3.75	405.55	6.283E7	6.32E7	6.487E7	6.233E7	6.711E7	6.597E7	6.942E7	7.055E7	1.00	1.02	48	12	12	Carbamidomethylation; iTRAQ 8plex (K N-term); Oxidation (M)	25785	pep chromosome:Phypa_V3:11:14967992:14969971:-1 gene:Pp3c11_22640 transcript:Pp3c11_22640V3.1 gene_biotype:protein_coding transcript_biotype:protein_coding description:Predicted protein [Source:UniProtKB/TrEMBL;Acc:A9RVF7]
307	2479	Pp3c7_2620V3.1	3.75	405.55	6.283E7	6.32E7	6.487E7	6.233E7	6.711E7	6.597E7	6.942E7	7.055E7	1.00	1.02	48	12	12	Carbamidomethylation; iTRAQ 8plex (K N-term); Oxidation (M)	25785	pep chromosome:Phypa_V3:7:1637437:1639689:-1 gene:Pp3c7_2620 transcript:Pp3c7_2620V3.1 gene_biotype:protein_coding transcript_biotype:protein_coding description:Predicted protein [Source:UniProtKB/TrEMBL;Acc:A9RVF7]
735	1603	Pp3c6_27580V3.4	0.18	405.49	9.765E6	1.045E7	1.075E7	1.01E7	9.611E6	1.142E7	1.111E7	1.119E7	1.00	1.01	15	8	8	Carbamidomethylation; iTRAQ 8plex (K N-term)	53525	pep chromosome:Phypa_V3:6:18088449:18095252:-1 gene:Pp3c6_27580 transcript:Pp3c6_27580V3.4 gene_biotype:protein_coding transcript_biotype:protein_coding description:SSADH [Source:UniProtKB/TrEMBL;Acc:A9TPC4]
735	1604	Pp3c6_27580V3.1	0.18	405.49	9.765E6	1.045E7	1.075E7	1.01E7	9.611E6	1.142E7	1.111E7	1.119E7	1.00	1.01	15	8	8	Carbamidomethylation; iTRAQ 8plex (K N-term)	53525	pep chromosome:Phypa_V3:6:18088464:18095252:-1 gene:Pp3c6_27580 transcript:Pp3c6_27580V3.1 gene_biotype:protein_coding transcript_biotype:protein_coding description:SSADH [Source:UniProtKB/TrEMBL;Acc:A9TPC4]
735	1605	Pp3c6_27580V3.3	0.18	405.49	9.765E6	1.045E7	1.075E7	1.01E7	9.611E6	1.142E7	1.111E7	1.119E7	1.00	1.01	15	8	8	Carbamidomethylation; iTRAQ 8plex (K N-term)	53525	pep chromosome:Phypa_V3:6:18088464:18095252:-1 gene:Pp3c6_27580 transcript:Pp3c6_27580V3.3 gene_biotype:protein_coding transcript_biotype:protein_coding description:SSADH [Source:UniProtKB/TrEMBL;Acc:A9TPC4]
735	1606	Pp3c6_27580V3.2	0.18	405.49	9.765E6	1.045E7	1.075E7	1.01E7	9.611E6	1.142E7	1.111E7	1.119E7	1.00	1.01	15	8	8	Carbamidomethylation; iTRAQ 8plex (K N-term)	53525	pep chromosome:Phypa_V3:6:18088464:18095252:-1 gene:Pp3c6_27580 transcript:Pp3c6_27580V3.2 gene_biotype:protein_coding transcript_biotype:protein_coding description:SSADH [Source:UniProtKB/TrEMBL;Acc:A9TPC4]
735	1607	Pp3c6_27580V3.6	0.18	405.49	9.765E6	1.045E7	1.075E7	1.01E7	9.611E6	1.142E7	1.111E7	1.119E7	1.00	1.01	15	8	8	Carbamidomethylation; iTRAQ 8plex (K N-term)	53525	pep chromosome:Phypa_V3:6:18088400:18094765:-1 gene:Pp3c6_27580 transcript:Pp3c6_27580V3.6 gene_biotype:protein_coding transcript_biotype:protein_coding description:SSADH [Source:UniProtKB/TrEMBL;Acc:A9TPC4]
402	1068	Pp3c7_5160V3.1	2.88	405.42	2.713E7	2.835E7	2.387E7	2.908E7	2.735E7	2.63E7	2.81E7	2.816E7	1.00	1.00	9	13	9	Carbamidomethylation; iTRAQ 8plex (K N-term)	96288	pep chromosome:Phypa_V3:7:3263514:3268737:1 gene:Pp3c7_5160 transcript:Pp3c7_5160V3.1 gene_biotype:protein_coding transcript_biotype:protein_coding description:Predicted protein [Source:UniProtKB/TrEMBL;Acc:A9TD66]
402	1069	Pp3c7_5160V3.4	2.88	405.42	2.713E7	2.835E7	2.387E7	2.908E7	2.735E7	2.63E7	2.81E7	2.816E7	1.00	1.00	9	13	9	Carbamidomethylation; iTRAQ 8plex (K N-term)	96288	pep chromosome:Phypa_V3:7:3263499:3268534:1 gene:Pp3c7_5160 transcript:Pp3c7_5160V3.4 gene_biotype:protein_coding transcript_biotype:protein_coding description:Predicted protein [Source:UniProtKB/TrEMBL;Acc:A9TD66]
402	1070	Pp3c7_5160V3.2	2.88	405.42	2.713E7	2.835E7	2.387E7	2.908E7	2.735E7	2.63E7	2.81E7	2.816E7	1.00	1.00	9	13	9	Carbamidomethylation; iTRAQ 8plex (K N-term)	96288	pep chromosome:Phypa_V3:7:3263491:3268534:1 gene:Pp3c7_5160 transcript:Pp3c7_5160V3.2 gene_biotype:protein_coding transcript_biotype:protein_coding description:Predicted protein [Source:UniProtKB/TrEMBL;Acc:A9TD66]
402	1071	Pp3c7_5160V3.5	2.88	405.42	2.713E7	2.835E7	2.387E7	2.908E7	2.735E7	2.63E7	2.81E7	2.816E7	1.00	1.00	9	13	9	Carbamidomethylation; iTRAQ 8plex (K N-term)	96288	pep chromosome:Phypa_V3:7:3263474:3268534:1 gene:Pp3c7_5160 transcript:Pp3c7_5160V3.5 gene_biotype:protein_coding transcript_biotype:protein_coding description:Predicted protein [Source:UniProtKB/TrEMBL;Acc:A9TD66]
402	1072	Pp3c7_5160V3.3	2.88	405.42	2.713E7	2.835E7	2.387E7	2.908E7	2.735E7	2.63E7	2.81E7	2.816E7	1.00	1.00	9	13	9	Carbamidomethylation; iTRAQ 8plex (K N-term)	96288	pep chromosome:Phypa_V3:7:3263669:3268534:1 gene:Pp3c7_5160 transcript:Pp3c7_5160V3.3 gene_biotype:protein_coding transcript_biotype:protein_coding description:Predicted protein [Source:UniProtKB/TrEMBL;Acc:A9TD66]
715	2059	Pp3c17_16620V3.2	9.26	405.40	1.164E7	1.252E7	1.093E7	1.242E7	1.658E7	1.428E7	1.17E7	1.595E7	1.00	1.36	16	9	9	Carbamidomethylation; iTRAQ 8plex (K N-term)	57183	pep chromosome:Phypa_V3:17:11307262:11309775:-1 gene:Pp3c17_16620 transcript:Pp3c17_16620V3.2 gene_biotype:protein_coding transcript_biotype:protein_coding
715	2060	Pp3c17_16620V3.1	9.26	405.40	1.164E7	1.252E7	1.093E7	1.242E7	1.658E7	1.428E7	1.17E7	1.595E7	1.00	1.36	16	9	9	Carbamidomethylation; iTRAQ 8plex (K N-term)	57183	pep chromosome:Phypa_V3:17:11306992:11309960:-1 gene:Pp3c17_16620 transcript:Pp3c17_16620V3.1 gene_biotype:protein_coding transcript_biotype:protein_coding
594	435	Pp3c20_2120V3.2	0.67	405.33	1.245E7	1.286E7	1.231E7	1.196E7	1.229E7	1.316E7	1.334E7	1.417E7	1.00	1.06	17	12	12	iTRAQ 8plex (K N-term)	58032	pep chromosome:Phypa_V3:20:1152787:1159559:1 gene:Pp3c20_2120 transcript:Pp3c20_2120V3.2 gene_biotype:protein_coding transcript_biotype:protein_coding
594	646	Pp3c20_2120V3.1	0.67	405.33	1.245E7	1.286E7	1.231E7	1.196E7	1.229E7	1.316E7	1.334E7	1.417E7	1.00	1.06	15	12	12	iTRAQ 8plex (K N-term)	65804	pep chromosome:Phypa_V3:20:1152661:1159538:1 gene:Pp3c20_2120 transcript:Pp3c20_2120V3.1 gene_biotype:protein_coding transcript_biotype:protein_coding
594	647	Pp3c20_2120V3.3	0.67	405.33	1.245E7	1.286E7	1.231E7	1.196E7	1.229E7	1.316E7	1.334E7	1.417E7	1.00	1.06	15	12	12	iTRAQ 8plex (K N-term)	65804	pep chromosome:Phypa_V3:20:1152691:1159559:1 gene:Pp3c20_2120 transcript:Pp3c20_2120V3.3 gene_biotype:protein_coding transcript_biotype:protein_coding
594	650	Pp3c20_2120V3.4	0.67	405.33	1.245E7	1.286E7	1.231E7	1.196E7	1.229E7	1.316E7	1.334E7	1.417E7	1.00	1.06	15	12	12	iTRAQ 8plex (K N-term)	66004	pep chromosome:Phypa_V3:20:1152787:1159559:1 gene:Pp3c20_2120 transcript:Pp3c20_2120V3.4 gene_biotype:protein_coding transcript_biotype:protein_coding
665	955	Pp3c16_8500V3.1	4.01	405.11	6.308E6	5.769E6	5.278E6	6.13E6	5.803E6	6.427E6	5.785E6	6.868E6	1.00	1.19	7	13	7	iTRAQ 8plex (K N-term)	100433	pep chromosome:Phypa_V3:16:5228165:5235344:-1 gene:Pp3c16_8500 transcript:Pp3c16_8500V3.1 gene_biotype:protein_coding transcript_biotype:protein_coding
665	956	Pp3c16_8500V3.2	4.01	405.11	6.308E6	5.769E6	5.278E6	6.13E6	5.803E6	6.427E6	5.785E6	6.868E6	1.00	1.19	7	13	7	iTRAQ 8plex (K N-term)	100433	pep chromosome:Phypa_V3:16:5228168:5235314:-1 gene:Pp3c16_8500 transcript:Pp3c16_8500V3.2 gene_biotype:protein_coding transcript_biotype:protein_coding
232	2621	Pp3c12_8120V3.1	4.40	404.52	3.208E6	2.928E6	2.644E6	3.467E6	3.041E6	2.961E6	2.927E6	3.157E6	1.00	1.08	7	10	3	iTRAQ 8plex (K N-term)	35958	pep chromosome:Phypa_V3:12:5766552:5770083:-1 gene:Pp3c12_8120 transcript:Pp3c12_8120V3.1 gene_biotype:protein_coding transcript_biotype:protein_coding description:Malate dehydrogenase [Source:UniProtKB/TrEMBL;Acc:A0A2K1JPZ2]
449	1129	Pp3c7_6440V3.1	0.82	404.26	1.159E7	1.29E7	9.547E6	1.034E7	1.264E7	1.008E7	1.162E7	1.132E7	1.00	0.97	20	9	9	iTRAQ 8plex (K N-term)	48920	pep chromosome:Phypa_V3:7:3998953:4001317:1 gene:Pp3c7_6440 transcript:Pp3c7_6440V3.1 gene_biotype:protein_coding transcript_biotype:protein_coding description:Predicted protein [Source:UniProtKB/TrEMBL;Acc:A9S286]
449	1130	Pp3c7_6440V3.2	0.82	404.26	1.159E7	1.29E7	9.547E6	1.034E7	1.264E7	1.008E7	1.162E7	1.132E7	1.00	0.97	20	9	9	iTRAQ 8plex (K N-term)	48920	pep chromosome:Phypa_V3:7:3998973:4001305:1 gene:Pp3c7_6440 transcript:Pp3c7_6440V3.2 gene_biotype:protein_coding transcript_biotype:protein_coding description:Predicted protein [Source:UniProtKB/TrEMBL;Acc:A9S286]
449	1131	Pp3c7_6440V3.3	0.82	404.26	1.159E7	1.29E7	9.547E6	1.034E7	1.264E7	1.008E7	1.162E7	1.132E7	1.00	0.97	20	9	9	iTRAQ 8plex (K N-term)	48920	pep chromosome:Phypa_V3:7:3998461:4001305:1 gene:Pp3c7_6440 transcript:Pp3c7_6440V3.3 gene_biotype:protein_coding transcript_biotype:protein_coding description:Predicted protein [Source:UniProtKB/TrEMBL;Acc:A9S286]
317	6794	Pp3c10_15140V3.2	1.00	404.22	3.516E7	3.415E7	5.121E7	3.298E7	3.307E7	4.837E7	5.333E7	5.128E7	1.00	0.96	17	5	5	iTRAQ 8plex (K N-term)	25212	pep chromosome:Phypa_V3:10:10280132:10282261:-1 gene:Pp3c10_15140 transcript:Pp3c10_15140V3.2 gene_biotype:protein_coding transcript_biotype:protein_coding description:Predicted protein [Source:UniProtKB/TrEMBL;Acc:A9T0G3]
317	6795	Pp3c10_15140V3.1	1.00	404.22	3.516E7	3.415E7	5.121E7	3.298E7	3.307E7	4.837E7	5.333E7	5.128E7	1.00	0.96	17	5	5	iTRAQ 8plex (K N-term)	25212	pep chromosome:Phypa_V3:10:10280078:10282358:-1 gene:Pp3c10_15140 transcript:Pp3c10_15140V3.1 gene_biotype:protein_coding transcript_biotype:protein_coding description:Predicted protein [Source:UniProtKB/TrEMBL;Acc:A9T0G3]
259	128	Pp3c3_35650V3.2	12.60	404.07	2.979E7	3.119E7	2.851E7	2.721E7	2.817E7	2.646E7	3.131E7	2.842E7	1.00	0.91	41	23	23	iTRAQ 8plex (K N-term); Oxidation (M)	54372	pep chromosome:Phypa_V3:3:23899050:23901749:-1 gene:Pp3c3_35650 transcript:Pp3c3_35650V3.2 gene_biotype:protein_coding transcript_biotype:protein_coding
259	129	Pp3c3_35640V3.5	12.60	404.07	2.979E7	3.119E7	2.851E7	2.721E7	2.817E7	2.646E7	3.131E7	2.842E7	1.00	0.91	41	23	23	iTRAQ 8plex (K N-term); Oxidation (M)	54372	pep chromosome:Phypa_V3:3:23886391:23889828:1 gene:Pp3c3_35640 transcript:Pp3c3_35640V3.5 gene_biotype:protein_coding transcript_biotype:protein_coding
259	130	Pp3c3_35650V3.1	12.60	404.07	2.979E7	3.119E7	2.851E7	2.721E7	2.817E7	2.646E7	3.131E7	2.842E7	1.00	0.91	41	23	23	iTRAQ 8plex (K N-term); Oxidation (M)	54372	pep chromosome:Phypa_V3:3:23899172:23901762:-1 gene:Pp3c3_35650 transcript:Pp3c3_35650V3.1 gene_biotype:protein_coding transcript_biotype:protein_coding
259	145	Pp3c3_35640V3.1	12.60	404.07	2.979E7	3.119E7	2.851E7	2.721E7	2.817E7	2.646E7	3.131E7	2.842E7	1.00	0.91	41	23	23	iTRAQ 8plex (K N-term); Oxidation (M)	54863	pep chromosome:Phypa_V3:3:23886454:23889854:1 gene:Pp3c3_35640 transcript:Pp3c3_35640V3.1 gene_biotype:protein_coding transcript_biotype:protein_coding
259	155	Pp3c3_35640V3.2	12.60	404.07	2.979E7	3.119E7	2.851E7	2.721E7	2.817E7	2.646E7	3.131E7	2.842E7	1.00	0.91	41	23	23	iTRAQ 8plex (K N-term); Oxidation (M)	54889	pep chromosome:Phypa_V3:3:23886454:23889855:1 gene:Pp3c3_35640 transcript:Pp3c3_35640V3.2 gene_biotype:protein_coding transcript_biotype:protein_coding
259	156	Pp3c3_35640V3.3	12.60	404.07	2.979E7	3.119E7	2.851E7	2.721E7	2.817E7	2.646E7	3.131E7	2.842E7	1.00	0.91	41	23	23	iTRAQ 8plex (K N-term); Oxidation (M)	54889	pep chromosome:Phypa_V3:3:23886382:23889854:1 gene:Pp3c3_35640 transcript:Pp3c3_35640V3.3 gene_biotype:protein_coding transcript_biotype:protein_coding
259	170	Pp3c3_35640V3.4	12.60	404.07	2.979E7	3.119E7	2.851E7	2.721E7	2.817E7	2.646E7	3.131E7	2.842E7	1.00	0.91	40	23	23	iTRAQ 8plex (K N-term); Oxidation (M)	55489	pep chromosome:Phypa_V3:3:23886454:23889854:1 gene:Pp3c3_35640 transcript:Pp3c3_35640V3.4 gene_biotype:protein_coding transcript_biotype:protein_coding
163	3945	Pp3c4_3490V3.1	0.87	403.11	1.453E7	1.24E7	1.369E7	1.383E7	1.213E7	1.4E7	1.445E7	1.425E7	1.00	0.99	2	11	2	iTRAQ 8plex (K N-term)	40885	pep chromosome:Phypa_V3:4:2344196:2346418:-1 gene:Pp3c4_3490 transcript:Pp3c4_3490V3.1 gene_biotype:protein_coding transcript_biotype:protein_coding
163	3946	Pp3c4_3490V3.2	0.87	403.11	1.453E7	1.24E7	1.369E7	1.383E7	1.213E7	1.4E7	1.445E7	1.425E7	1.00	0.99	2	11	2	iTRAQ 8plex (K N-term)	40885	pep chromosome:Phypa_V3:4:2344327:2346399:-1 gene:Pp3c4_3490 transcript:Pp3c4_3490V3.2 gene_biotype:protein_coding transcript_biotype:protein_coding
230	495	Pp3c13_21630V3.1	2.16	403.10	4.63E6	5.47E6	1.029E7	4.572E6	4.482E6	7.68E6	1.027E7	8.063E6	1.00	0.79	5	13	3	iTRAQ 8plex (K N-term)	55512	pep chromosome:Phypa_V3:13:15153776:15156441:-1 gene:Pp3c13_21630 transcript:Pp3c13_21630V3.1 gene_biotype:protein_coding transcript_biotype:protein_coding description:6-phosphogluconate dehydrogenase decarboxylating [Source:UniProtKB/T...
230	496	Pp3c13_21630V3.2	2.16	403.10	4.63E6	5.47E6	1.029E7	4.572E6	4.482E6	7.68E6	1.027E7	8.063E6	1.00	0.79	5	13	3	iTRAQ 8plex (K N-term)	55512	pep chromosome:Phypa_V3:13:15152709:15156321:-1 gene:Pp3c13_21630 transcript:Pp3c13_21630V3.2 gene_biotype:protein_coding transcript_biotype:protein_coding description:6-phosphogluconate dehydrogenase decarboxylating [Source:UniProtKB/T...
413	293	Pp3c17_7790V3.3	0.37	403.07	4.064E7	4.312E7	4.411E7	4.376E7	4.124E7	4.327E7	4.498E7	4.582E7	1.00	1.02	34	16	16	iTRAQ 8plex (K N-term)	54858	pep chromosome:Phypa_V3:17:5803509:5808112:1 gene:Pp3c17_7790 transcript:Pp3c17_7790V3.3 gene_biotype:protein_coding transcript_biotype:protein_coding description:Zeta-carotene desaturase [Source:UniProtKB/TrEMBL;Acc:A0A2K1J337]
413	620	Pp3c17_7790V3.2	0.37	403.07	4.064E7	4.312E7	4.411E7	4.376E7	4.124E7	4.327E7	4.498E7	4.582E7	1.00	1.02	29	16	16	iTRAQ 8plex (K N-term)	64624	pep chromosome:Phypa_V3:17:5803509:5808112:1 gene:Pp3c17_7790 transcript:Pp3c17_7790V3.2 gene_biotype:protein_coding transcript_biotype:protein_coding description:Zeta-carotene desaturase [Source:UniProtKB/TrEMBL;Acc:A0A2K1J337]
413	621	Pp3c17_7790V3.1	0.37	403.07	4.064E7	4.312E7	4.411E7	4.376E7	4.124E7	4.327E7	4.498E7	4.582E7	1.00	1.02	29	16	16	iTRAQ 8plex (K N-term)	64624	pep chromosome:Phypa_V3:17:5803534:5808278:1 gene:Pp3c17_7790 transcript:Pp3c17_7790V3.1 gene_biotype:protein_coding transcript_biotype:protein_coding description:Zeta-carotene desaturase [Source:UniProtKB/TrEMBL;Acc:A0A2K1J337]
552	7880	Pp3c9_21480V3.1	0.63	402.40	2.942E6	2.796E6	9.666E6	2.801E6	3.851E6	1.001E7	9.747E6	1.054E7	1.00	1.08	31	5	5	iTRAQ 8plex (K N-term)	23920	pep chromosome:Phypa_V3:9:14451624:14453386:1 gene:Pp3c9_21480 transcript:Pp3c9_21480V3.1 gene_biotype:protein_coding transcript_biotype:protein_coding
552	8061	Pp3c15_22240V3.1	0.63	402.40	2.942E6	2.796E6	9.666E6	2.801E6	3.851E6	1.001E7	9.747E6	1.054E7	1.00	1.08	45	5	5	iTRAQ 8plex (K N-term)	16293	pep chromosome:Phypa_V3:15:14442420:14444141:-1 gene:Pp3c15_22240 transcript:Pp3c15_22240V3.1 gene_biotype:protein_coding transcript_biotype:protein_coding description:Predicted protein [Source:UniProtKB/TrEMBL;Acc:A9TNC8]
552	8062	Pp3c15_22240V3.2	0.63	402.40	2.942E6	2.796E6	9.666E6	2.801E6	3.851E6	1.001E7	9.747E6	1.054E7	1.00	1.08	45	5	5	iTRAQ 8plex (K N-term)	16293	pep chromosome:Phypa_V3:15:14442530:14444389:-1 gene:Pp3c15_22240 transcript:Pp3c15_22240V3.2 gene_biotype:protein_coding transcript_biotype:protein_coding description:Predicted protein [Source:UniProtKB/TrEMBL;Acc:A9TNC8]
234	2178	Pp3c2_15430V3.1	3.34	401.53	2.292E7	3.214E7	3.065E7	2.211E7	2.723E7	2.74E7	3.201E7	3.009E7	1.00	0.94	20	9	8	iTRAQ 8plex (K N-term)	38399	pep chromosome:Phypa_V3:2:10478514:10482072:1 gene:Pp3c2_15430 transcript:Pp3c2_15430V3.1 gene_biotype:protein_coding transcript_biotype:protein_coding
234	2179	Pp3c2_15430V3.4	3.34	401.53	2.292E7	3.214E7	3.065E7	2.211E7	2.723E7	2.74E7	3.201E7	3.009E7	1.00	0.94	20	9	8	iTRAQ 8plex (K N-term)	38399	pep chromosome:Phypa_V3:2:10478291:10482115:1 gene:Pp3c2_15430 transcript:Pp3c2_15430V3.4 gene_biotype:protein_coding transcript_biotype:protein_coding
234	2180	Pp3c2_15430V3.2	3.34	401.53	2.292E7	3.214E7	3.065E7	2.211E7	2.723E7	2.74E7	3.201E7	3.009E7	1.00	0.94	20	9	8	iTRAQ 8plex (K N-term)	38399	pep chromosome:Phypa_V3:2:10478268:10482072:1 gene:Pp3c2_15430 transcript:Pp3c2_15430V3.2 gene_biotype:protein_coding transcript_biotype:protein_coding
553	805	Pp3c1_34400V3.2	2.58	400.82	2.574E7	2.509E7	2.095E7	2.563E7	2.563E7	2.376E7	2.393E7	2.643E7	1.00	1.10	15	10	10	iTRAQ 8plex (K N-term)	60778	pep chromosome:Phypa_V3:1:24152542:24158525:1 gene:Pp3c1_34400 transcript:Pp3c1_34400V3.2 gene_biotype:protein_coding transcript_biotype:protein_coding description:Protoporphyrinogen oxidase [Source:UniProtKB/TrEMBL;Acc:A0A2K1LAX3]
553	806	Pp3c1_34400V3.1	2.58	400.82	2.574E7	2.509E7	2.095E7	2.563E7	2.563E7	2.376E7	2.393E7	2.643E7	1.00	1.10	15	10	10	iTRAQ 8plex (K N-term)	60778	pep chromosome:Phypa_V3:1:24152499:24159781:1 gene:Pp3c1_34400 transcript:Pp3c1_34400V3.1 gene_biotype:protein_coding transcript_biotype:protein_coding description:Protoporphyrinogen oxidase [Source:UniProtKB/TrEMBL;Acc:A0A2K1LAX3]
928	3131	Pp3c24_19140V3.1	0.71	400.50	4.317E6	7.077E6	7.359E6	5.294E6	5.971E6	8.115E6	7.167E6	8.486E6	1.00	1.18	7	6	4	iTRAQ 8plex (K N-term)	44907	pep chromosome:Phypa_V3:24:12811182:12815870:1 gene:Pp3c24_19140 transcript:Pp3c24_19140V3.1 gene_biotype:protein_coding transcript_biotype:protein_coding
928	3132	Pp3c24_19140V3.2	0.71	400.50	4.317E6	7.077E6	7.359E6	5.294E6	5.971E6	8.115E6	7.167E6	8.486E6	1.00	1.18	7	6	4	iTRAQ 8plex (K N-term)	44907	pep chromosome:Phypa_V3:24:12811183:12815802:1 gene:Pp3c24_19140 transcript:Pp3c24_19140V3.2 gene_biotype:protein_coding transcript_biotype:protein_coding
432	635	Pp3c15_23960V3.5.CDS.1	3.24	400.32	1.792E6	1.724E6	1.251E6	1.497E6	1.598E6	2.889E6	1.589E6	3.033E6	1.00	1.91	6	12	3	iTRAQ 8plex (K N-term)	54946	pep chromosome:Phypa_V3:15:15386036:15388628:-1 gene:Pp3c15_23960 transcript:Pp3c15_23960V3.5 gene_biotype:protein_coding transcript_biotype:protein_coding description:6-phosphogluconate dehydrogenase decarboxylating [Source:UniPr...
432	636	Pp3c15_23960V3.2.CDS.1	3.24	400.32	1.792E6	1.724E6	1.251E6	1.497E6	1.598E6	2.889E6	1.589E6	3.033E6	1.00	1.91	6	12	3	iTRAQ 8plex (K N-term)	54946	pep chromosome:Phypa_V3:15:15386043:15388480:-1 gene:Pp3c15_23960 transcript:Pp3c15_23960V3.2 gene_biotype:protein_coding transcript_biotype:protein_coding description:6-phosphogluconate dehydrogenase decarboxylating [Source:UniPr...
432	637	Pp3c15_23960V3.3.CDS.1	3.24	400.32	1.792E6	1.724E6	1.251E6	1.497E6	1.598E6	2.889E6	1.589E6	3.033E6	1.00	1.91	6	12	3	iTRAQ 8plex (K N-term)	54946	pep chromosome:Phypa_V3:15:15386043:15388480:-1 gene:Pp3c15_23960 transcript:Pp3c15_23960V3.3 gene_biotype:protein_coding transcript_biotype:protein_coding description:6-phosphogluconate dehydrogenase decarboxylating [Source:UniPr...
432	638	Pp3c15_23960V3.4.CDS.1	3.24	400.32	1.792E6	1.724E6	1.251E6	1.497E6	1.598E6	2.889E6	1.589E6	3.033E6	1.00	1.91	6	12	3	iTRAQ 8plex (K N-term)	54946	pep chromosome:Phypa_V3:15:15386043:15388480:-1 gene:Pp3c15_23960 transcript:Pp3c15_23960V3.4 gene_biotype:protein_coding transcript_biotype:protein_coding description:6-phosphogluconate dehydrogenase decarboxylating [Source:UniPr...
432	639	Pp3c15_23960V3.1.CDS.1	3.24	400.32	1.792E6	1.724E6	1.251E6	1.497E6	1.598E6	2.889E6	1.589E6	3.033E6	1.00	1.91	6	12	3	iTRAQ 8plex (K N-term)	54946	pep chromosome:Phypa_V3:15:15386043:15388333:-1 gene:Pp3c15_23960 transcript:Pp3c15_23960V3.1 gene_biotype:protein_coding transcript_biotype:protein_coding description:6-phosphogluconate dehydrogenase decarboxylating [Source:UniPr...
870	1034	Pp3c3_36660V3.2.CDS.1	6.85	399.88	5.046E6	4.621E6	5.505E6	6.745E6	5.044E6	8.44E6	5.712E6	7.763E6	1.00	1.36	6	5	5	iTRAQ 8plex (K N-term)	102966	pep chromosome:Phypa_V3:3:24579009:24583272:-1 gene:Pp3c3_36660 transcript:Pp3c3_36660V3.2 gene_biotype:protein_coding transcript_biotype:protein_coding
870	1035	Pp3c3_36660V3.1.CDS.1	6.85	399.88	5.046E6	4.621E6	5.505E6	6.745E6	5.044E6	8.44E6	5.712E6	7.763E6	1.00	1.36	6	5	5	iTRAQ 8plex (K N-term)	102966	pep chromosome:Phypa_V3:3:24579009:24583272:-1 gene:Pp3c3_36660 transcript:Pp3c3_36660V3.1 gene_biotype:protein_coding transcript_biotype:protein_coding
870	1043	Pp3c3_36660V3.3	6.85	399.88	5.046E6	4.621E6	5.505E6	6.745E6	5.044E6	8.44E6	5.712E6	7.763E6	1.00	1.36	6	5	5	iTRAQ 8plex (K N-term)	103976	pep chromosome:Phypa_V3:3:24579006:24583066:-1 gene:Pp3c3_36660 transcript:Pp3c3_36660V3.3 gene_biotype:protein_coding transcript_biotype:protein_coding
830	1416	Pp3c1_3040V3.2	8.34	399.44	3.167E6	2.853E6	3.078E6	2.872E6	2.875E6	2.743E6	3.032E6	2.83E6	1.00	0.93	4	7	2	Carbamidomethylation; iTRAQ 8plex (K N-term)	58306	pep chromosome:Phypa_V3:1:2426689:2432140:-1 gene:Pp3c1_3040 transcript:Pp3c1_3040V3.2 gene_biotype:protein_coding transcript_biotype:protein_coding description:Glucose-1-phosphate adenylyltransferase [Source:UniProtKB/TrEMBL;Acc:A9TWI2]
830	1417	Pp3c1_3040V3.1	8.34	399.44	3.167E6	2.853E6	3.078E6	2.872E6	2.875E6	2.743E6	3.032E6	2.83E6	1.00	0.93	4	7	2	Carbamidomethylation; iTRAQ 8plex (K N-term)	58306	pep chromosome:Phypa_V3:1:2426357:2432133:-1 gene:Pp3c1_3040 transcript:Pp3c1_3040V3.1 gene_biotype:protein_coding transcript_biotype:protein_coding description:Glucose-1-phosphate adenylyltransferase [Source:UniProtKB/TrEMBL;Acc:A9TWI2]
476	1389	Pp3c16_11740V3.2	17.59	399.37	2.152E7	2.225E7	1.952E7	2.735E7	2.748E7	2.804E7	2.259E7	2.826E7	1.00	1.25	19	10	10	Carbamidomethylation; iTRAQ 8plex (K N-term); Oxidation (M)	48287	pep chromosome:Phypa_V3:16:7542821:7545738:-1 gene:Pp3c16_11740 transcript:Pp3c16_11740V3.2 gene_biotype:protein_coding transcript_biotype:protein_coding description:Predicted protein [Source:UniProtKB/TrEMBL;Acc:A9RLD4]
476	1390	Pp3c16_11740V3.1	17.59	399.37	2.152E7	2.225E7	1.952E7	2.735E7	2.748E7	2.804E7	2.259E7	2.826E7	1.00	1.25	19	10	10	Carbamidomethylation; iTRAQ 8plex (K N-term); Oxidation (M)	48287	pep chromosome:Phypa_V3:16:7542750:7545742:-1 gene:Pp3c16_11740 transcript:Pp3c16_11740V3.1 gene_biotype:protein_coding transcript_biotype:protein_coding description:Predicted protein [Source:UniProtKB/TrEMBL;Acc:A9RLD4]
556	2387	Pp3c15_23760V3.2	0.34	399.34	2.17E5	1.808E5	1.542E5	1.93E5	1.809E5	1.675E5	1.927E5	1.864E5	1.00	0.97	3	6	1	iTRAQ 8plex (K N-term)	40412	pep chromosome:Phypa_V3:15:15249643:15253066:1 gene:Pp3c15_23760 transcript:Pp3c15_23760V3.2 gene_biotype:protein_coding transcript_biotype:protein_coding
556	2388	Pp3c15_23760V3.1	0.34	399.34	2.17E5	1.808E5	1.542E5	1.93E5	1.809E5	1.675E5	1.927E5	1.864E5	1.00	0.97	3	6	1	iTRAQ 8plex (K N-term)	40412	pep chromosome:Phypa_V3:15:15249643:15253169:1 gene:Pp3c15_23760 transcript:Pp3c15_23760V3.1 gene_biotype:protein_coding transcript_biotype:protein_coding
556	2418	Pp3c15_23760V3.3	0.34	399.34	2.17E5	1.808E5	1.542E5	1.93E5	1.809E5	1.675E5	1.927E5	1.864E5	1.00	0.97	3	6	1	iTRAQ 8plex (K N-term)	47603	pep chromosome:Phypa_V3:15:15249818:15253043:1 gene:Pp3c15_23760 transcript:Pp3c15_23760V3.3 gene_biotype:protein_coding transcript_biotype:protein_coding
470	640	Pp3c23_16600V3.2.CDS.1	3.73	399.01	8.794E6	8.211E6	1.05E7	8.414E6	1.028E7	1.333E7	1.092E7	1.367E7	1.00	1.25	13	10	7	iTRAQ 8plex (K N-term)	56746	pep chromosome:Phypa_V3:23:10953095:10955264:1 gene:Pp3c23_16600 transcript:Pp3c23_16600V3.2 gene_biotype:protein_coding transcript_biotype:protein_coding
470	641	Pp3c23_16600V3.1.CDS.1	3.73	399.01	8.794E6	8.211E6	1.05E7	8.414E6	1.028E7	1.333E7	1.092E7	1.367E7	1.00	1.25	13	10	7	iTRAQ 8plex (K N-term)	56746	pep chromosome:Phypa_V3:23:10953080:10955195:1 gene:Pp3c23_16600 transcript:Pp3c23_16600V3.1 gene_biotype:protein_coding transcript_biotype:protein_coding
334	1552	Pp3c24_4640V3.1	13.32	398.91	1.976E7	1.912E7	2.18E7	1.743E7	1.825E7	1.582E7	2.063E7	1.745E7	1.00	0.85	5	10	4	iTRAQ 8plex (K N-term)	60144	pep chromosome:Phypa_V3:24:3302659:3308504:1 gene:Pp3c24_4640 transcript:Pp3c24_4640V3.1 gene_biotype:protein_coding transcript_biotype:protein_coding description:Biotin carboxylase [Source:UniProtKB/TrEMBL;Acc:A0A2K1IFI4]
334	1553	Pp3c24_4640V3.2	13.32	398.91	1.976E7	1.912E7	2.18E7	1.743E7	1.825E7	1.582E7	2.063E7	1.745E7	1.00	0.85	5	10	4	iTRAQ 8plex (K N-term)	60144	pep chromosome:Phypa_V3:24:3302696:3308437:1 gene:Pp3c24_4640 transcript:Pp3c24_4640V3.2 gene_biotype:protein_coding transcript_biotype:protein_coding description:Biotin carboxylase [Source:UniProtKB/TrEMBL;Acc:A0A2K1IFI4]
969	613	Pp3c9_17690V3.3	4.21	398.55	9.745E6	8.519E6	8.47E6	9.628E6	8.756E6	9.971E6	8.911E6	1.039E7	1.00	1.17	18	10	10	iTRAQ 8plex (K N-term)	60666	pep chromosome:Phypa_V3:9:11884567:11889817:1 gene:Pp3c9_17690 transcript:Pp3c9_17690V3.3 gene_biotype:protein_coding transcript_biotype:protein_coding description:Adenylosuccinate lyase [Source:UniProtKB/TrEMBL;Acc:A9SGZ0]
969	614	Pp3c9_17690V3.1	4.21	398.55	9.745E6	8.519E6	8.47E6	9.628E6	8.756E6	9.971E6	8.911E6	1.039E7	1.00	1.17	18	10	10	iTRAQ 8plex (K N-term)	60666	pep chromosome:Phypa_V3:9:11884697:11889839:1 gene:Pp3c9_17690 transcript:Pp3c9_17690V3.1 gene_biotype:protein_coding transcript_biotype:protein_coding description:Adenylosuccinate lyase [Source:UniProtKB/TrEMBL;Acc:A9SGZ0]
969	615	Pp3c9_17690V3.2	4.21	398.55	9.745E6	8.519E6	8.47E6	9.628E6	8.756E6	9.971E6	8.911E6	1.039E7	1.00	1.17	18	10	10	iTRAQ 8plex (K N-term)	60666	pep chromosome:Phypa_V3:9:11884653:11889811:1 gene:Pp3c9_17690 transcript:Pp3c9_17690V3.2 gene_biotype:protein_coding transcript_biotype:protein_coding description:Adenylosuccinate lyase [Source:UniProtKB/TrEMBL;Acc:A9SGZ0]
138	532	Pp3c18_5520V3.1.CDS.1	2.59	398.49	1.312E7	1.202E7	1.119E7	1.168E7	1.279E7	9.922E6	1.211E7	1.157E7	1.00	0.96	6	12	4	iTRAQ 8plex (K N-term)	56881	pep chromosome:Phypa_V3:18:4022507:4025253:1 gene:Pp3c18_5520 transcript:Pp3c18_5520V3.1 gene_biotype:protein_coding transcript_biotype:protein_coding description:Predicted protein [Source:UniProtKB/TrEMBL;Acc:A9U1T8]
138	533	Pp3c18_5520V3.2.CDS.1	2.59	398.49	1.312E7	1.202E7	1.119E7	1.168E7	1.279E7	9.922E6	1.211E7	1.157E7	1.00	0.96	6	12	4	iTRAQ 8plex (K N-term)	56881	pep chromosome:Phypa_V3:18:4022531:4025644:1 gene:Pp3c18_5520 transcript:Pp3c18_5520V3.2 gene_biotype:protein_coding transcript_biotype:protein_coding description:Predicted protein [Source:UniProtKB/TrEMBL;Acc:A9U1T8]
364	577	Pp3c3_15970V3.1	3.37	398.36	1.497E7	1.236E7	1.045E7	1.47E7	1.331E7	1.316E7	1.259E7	1.373E7	1.00	1.09	11	11	6	iTRAQ 8plex (K N-term)	61589	pep chromosome:Phypa_V3:3:11137161:11141615:1 gene:Pp3c3_15970 transcript:Pp3c3_15970V3.1 gene_biotype:protein_coding transcript_biotype:protein_coding
364	578	Pp3c3_15980V3.1	3.37	398.36	1.497E7	1.236E7	1.045E7	1.47E7	1.331E7	1.316E7	1.259E7	1.373E7	1.00	1.09	11	11	6	iTRAQ 8plex (K N-term)	61589	pep chromosome:Phypa_V3:3:11143183:11147637:-1 gene:Pp3c3_15980 transcript:Pp3c3_15980V3.1 gene_biotype:protein_coding transcript_biotype:protein_coding
364	579	Pp3c3_15980V3.2	3.37	398.36	1.497E7	1.236E7	1.045E7	1.47E7	1.331E7	1.316E7	1.259E7	1.373E7	1.00	1.09	11	11	6	iTRAQ 8plex (K N-term)	61589	pep chromosome:Phypa_V3:3:11143669:11147563:-1 gene:Pp3c3_15980 transcript:Pp3c3_15980V3.2 gene_biotype:protein_coding transcript_biotype:protein_coding
364	580	Pp3c3_15970V3.2	3.37	398.36	1.497E7	1.236E7	1.045E7	1.47E7	1.331E7	1.316E7	1.259E7	1.373E7	1.00	1.09	11	11	6	iTRAQ 8plex (K N-term)	61589	pep chromosome:Phypa_V3:3:11137134:11141660:1 gene:Pp3c3_15970 transcript:Pp3c3_15970V3.2 gene_biotype:protein_coding transcript_biotype:protein_coding
697	3115	Pp3c24_14840V3.5	11.02	398.15	2.54E6	2.836E6	3.281E6	2.24E6	2.232E6	2.249E6	2.886E6	2.24E6	1.00	0.78	9	6	2	Carbamidomethylation; iTRAQ 8plex (K N-term)	34503	pep chromosome:Phypa_V3:24:9811657:9815009:1 gene:Pp3c24_14840 transcript:Pp3c24_14840V3.5 gene_biotype:protein_coding transcript_biotype:protein_coding description:Predicted protein [Source:UniProtKB/TrEMBL;Acc:A9T7E0]
697	3116	Pp3c24_14840V3.1	11.02	398.15	2.54E6	2.836E6	3.281E6	2.24E6	2.232E6	2.249E6	2.886E6	2.24E6	1.00	0.78	9	6	2	Carbamidomethylation; iTRAQ 8plex (K N-term)	34503	pep chromosome:Phypa_V3:24:9811909:9814892:1 gene:Pp3c24_14840 transcript:Pp3c24_14840V3.1 gene_biotype:protein_coding transcript_biotype:protein_coding description:Predicted protein [Source:UniProtKB/TrEMBL;Acc:A9T7E0]
697	3117	Pp3c24_14840V3.2	11.02	398.15	2.54E6	2.836E6	3.281E6	2.24E6	2.232E6	2.249E6	2.886E6	2.24E6	1.00	0.78	9	6	2	Carbamidomethylation; iTRAQ 8plex (K N-term)	34503	pep chromosome:Phypa_V3:24:9811912:9814892:1 gene:Pp3c24_14840 transcript:Pp3c24_14840V3.2 gene_biotype:protein_coding transcript_biotype:protein_coding description:Predicted protein [Source:UniProtKB/TrEMBL;Acc:A9T7E0]
697	3118	Pp3c24_14840V3.4	11.02	398.15	2.54E6	2.836E6	3.281E6	2.24E6	2.232E6	2.249E6	2.886E6	2.24E6	1.00	0.78	9	6	2	Carbamidomethylation; iTRAQ 8plex (K N-term)	34503	pep chromosome:Phypa_V3:24:9811912:9814892:1 gene:Pp3c24_14840 transcript:Pp3c24_14840V3.4 gene_biotype:protein_coding transcript_biotype:protein_coding description:Predicted protein [Source:UniProtKB/TrEMBL;Acc:A9T7E0]
697	3119	Pp3c24_14840V3.3	11.02	398.15	2.54E6	2.836E6	3.281E6	2.24E6	2.232E6	2.249E6	2.886E6	2.24E6	1.00	0.78	9	6	2	Carbamidomethylation; iTRAQ 8plex (K N-term)	34503	pep chromosome:Phypa_V3:24:9811882:9814893:1 gene:Pp3c24_14840 transcript:Pp3c24_14840V3.3 gene_biotype:protein_coding transcript_biotype:protein_coding description:Predicted protein [Source:UniProtKB/TrEMBL;Acc:A9T7E0]
697	3120	Pp3c24_14840V3.6	11.02	398.15	2.54E6	2.836E6	3.281E6	2.24E6	2.232E6	2.249E6	2.886E6	2.24E6	1.00	0.78	9	6	2	Carbamidomethylation; iTRAQ 8plex (K N-term)	34503	pep chromosome:Phypa_V3:24:9811720:9815189:1 gene:Pp3c24_14840 transcript:Pp3c24_14840V3.6 gene_biotype:protein_coding transcript_biotype:protein_coding description:Predicted protein [Source:UniProtKB/TrEMBL;Acc:A9T7E0]
369	728	Pp3c20_5760V3.3	6.91	397.68	7.829E5	6.766E5	6.293E5	6.704E5	6.081E5	5.582E5	6.963E5	6.122E5	1.00	0.88	1	15	1	iTRAQ 8plex (K N-term)	74396	pep chromosome:Phypa_V3:20:3544516:3548128:-1 gene:Pp3c20_5760 transcript:Pp3c20_5760V3.3 gene_biotype:protein_coding transcript_biotype:protein_coding
369	729	Pp3c20_5760V3.1	6.91	397.68	7.829E5	6.766E5	6.293E5	6.704E5	6.081E5	5.582E5	6.963E5	6.122E5	1.00	0.88	1	15	1	iTRAQ 8plex (K N-term)	74396	pep chromosome:Phypa_V3:20:3544528:3549419:-1 gene:Pp3c20_5760 transcript:Pp3c20_5760V3.1 gene_biotype:protein_coding transcript_biotype:protein_coding
369	730	Pp3c20_5760V3.2	6.91	397.68	7.829E5	6.766E5	6.293E5	6.704E5	6.081E5	5.582E5	6.963E5	6.122E5	1.00	0.88	1	15	1	iTRAQ 8plex (K N-term)	74396	pep chromosome:Phypa_V3:20:3544570:3548327:-1 gene:Pp3c20_5760 transcript:Pp3c20_5760V3.2 gene_biotype:protein_coding transcript_biotype:protein_coding
512	671	Pp3c3_21830V3.2.CDS.1	3.63	397.38	7.134E6	6.74E6	6.568E6	7.343E6	6.859E6	6.845E6	6.814E6	7.176E6	1.00	1.05	7	15	5	iTRAQ 8plex (K N-term)	69422	pep chromosome:Phypa_V3:3:15035380:15038228:-1 gene:Pp3c3_21830 transcript:Pp3c3_21830V3.2 gene_biotype:protein_coding transcript_biotype:protein_coding
512	672	Pp3c3_21830V3.1.CDS.1	3.63	397.38	7.134E6	6.74E6	6.568E6	7.343E6	6.859E6	6.845E6	6.814E6	7.176E6	1.00	1.05	7	15	5	iTRAQ 8plex (K N-term)	69422	pep chromosome:Phypa_V3:3:15035380:15038022:-1 gene:Pp3c3_21830 transcript:Pp3c3_21830V3.1 gene_biotype:protein_coding transcript_biotype:protein_coding
314	584	Pp3c13_22230V3.1	7.52	397.36	3.314E7	3.399E7	4.211E7	3.113E7	3.231E7	2.992E7	3.871E7	3.217E7	1.00	0.83	19	12	12	iTRAQ 8plex (K N-term); Oxidation (M)	51044	pep chromosome:Phypa_V3:13:15457840:15462007:-1 gene:Pp3c13_22230 transcript:Pp3c13_22230V3.1 gene_biotype:protein_coding transcript_biotype:protein_coding
314	585	Pp3c13_22230V3.3	7.52	397.36	3.314E7	3.399E7	4.211E7	3.113E7	3.231E7	2.992E7	3.871E7	3.217E7	1.00	0.83	19	12	12	iTRAQ 8plex (K N-term); Oxidation (M)	51044	pep chromosome:Phypa_V3:13:15458219:15462296:-1 gene:Pp3c13_22230 transcript:Pp3c13_22230V3.3 gene_biotype:protein_coding transcript_biotype:protein_coding
314	586	Pp3c13_22230V3.2	7.52	397.36	3.314E7	3.399E7	4.211E7	3.113E7	3.231E7	2.992E7	3.871E7	3.217E7	1.00	0.83	19	12	12	iTRAQ 8plex (K N-term); Oxidation (M)	51044	pep chromosome:Phypa_V3:13:15458219:15462296:-1 gene:Pp3c13_22230 transcript:Pp3c13_22230V3.2 gene_biotype:protein_coding transcript_biotype:protein_coding
489	2531	Pp3c8_16580V3.2	4.83	397.34	2.515E7	2.379E7	2.199E7	2.354E7	2.264E7	1.941E7	2.378E7	2.201E7	1.00	0.93	17	9	9	Carbamidomethylation; iTRAQ 8plex (K N-term)	44626	pep chromosome:Phypa_V3:8:10806608:10810389:-1 gene:Pp3c8_16580 transcript:Pp3c8_16580V3.2 gene_biotype:protein_coding transcript_biotype:protein_coding description:Uroporphyrinogen decarboxylase [Source:UniProtKB/TrEMBL;Acc:A0A2K1K7K0]
489	2532	Pp3c8_16580V3.1	4.83	397.34	2.515E7	2.379E7	2.199E7	2.354E7	2.264E7	1.941E7	2.378E7	2.201E7	1.00	0.93	17	9	9	Carbamidomethylation; iTRAQ 8plex (K N-term)	44626	pep chromosome:Phypa_V3:8:10806444:10810390:-1 gene:Pp3c8_16580 transcript:Pp3c8_16580V3.1 gene_biotype:protein_coding transcript_biotype:protein_coding description:Uroporphyrinogen decarboxylase [Source:UniProtKB/TrEMBL;Acc:A0A2K1K7K0]
304	2551	Pp3c10_20300V3.2	14.13	397.00	3.739E6	3.405E6	3.78E6	3.238E6	3.291E6	2.968E6	3.82E6	3.277E6	1.00	0.86	7	13	2	iTRAQ 8plex (K N-term); Oxidation (M)	29526	pep chromosome:Phypa_V3:10:13993758:13997377:-1 gene:Pp3c10_20300 transcript:Pp3c10_20300V3.2 gene_biotype:protein_coding transcript_biotype:protein_coding description:Predicted protein [Source:UniProtKB/TrEMBL;Acc:A9SDA7]
304	2552	Pp3c10_20300V3.1	14.13	397.00	3.739E6	3.405E6	3.78E6	3.238E6	3.291E6	2.968E6	3.82E6	3.277E6	1.00	0.86	7	13	2	iTRAQ 8plex (K N-term); Oxidation (M)	29526	pep chromosome:Phypa_V3:10:13993755:13997445:-1 gene:Pp3c10_20300 transcript:Pp3c10_20300V3.1 gene_biotype:protein_coding transcript_biotype:protein_coding description:Predicted protein [Source:UniProtKB/TrEMBL;Acc:A9SDA7]
304	2553	Pp3c10_20300V3.3	14.13	397.00	3.739E6	3.405E6	3.78E6	3.238E6	3.291E6	2.968E6	3.82E6	3.277E6	1.00	0.86	7	13	2	iTRAQ 8plex (K N-term); Oxidation (M)	29526	pep chromosome:Phypa_V3:10:13993758:13997413:-1 gene:Pp3c10_20300 transcript:Pp3c10_20300V3.3 gene_biotype:protein_coding transcript_biotype:protein_coding description:Predicted protein [Source:UniProtKB/TrEMBL;Acc:A9SDA7]
237	1680	Pp3c22_18300V3.1	6.02	396.91	5.005E6	4.613E6	4.558E6	4.426E6	4.661E6	4.42E6	4.726E6	4.502E6	1.00	0.95	6	10	2	iTRAQ 8plex (K N-term)	29820	pep chromosome:Phypa_V3:22:11841428:11844317:-1 gene:Pp3c22_18300 transcript:Pp3c22_18300V3.1 gene_biotype:protein_coding transcript_biotype:protein_coding description:40S ribosomal protein S3a [Source:UniProtKB/TrEMBL;Acc:A9SLV9]
237	1681	Pp3c22_18300V3.3	6.02	396.91	5.005E6	4.613E6	4.558E6	4.426E6	4.661E6	4.42E6	4.726E6	4.502E6	1.00	0.95	6	10	2	iTRAQ 8plex (K N-term)	29820	pep chromosome:Phypa_V3:22:11841389:11844299:-1 gene:Pp3c22_18300 transcript:Pp3c22_18300V3.3 gene_biotype:protein_coding transcript_biotype:protein_coding description:40S ribosomal protein S3a [Source:UniProtKB/TrEMBL;Acc:A9SLV9]
805	807	Pp3c6_25270V3.1	11.75	396.89	5.266E6	5.263E6	4.792E6	5.566E6	5.826E6	5.518E6	5.542E6	6.145E6	1.00	1.11	14	9	9	Carbamidomethylation; iTRAQ 8plex (K N-term)	71178	pep chromosome:Phypa_V3:6:16618235:16621225:1 gene:Pp3c6_25270 transcript:Pp3c6_25270V3.1 gene_biotype:protein_coding transcript_biotype:protein_coding
805	808	Pp3c6_25270V3.2	11.75	396.89	5.266E6	5.263E6	4.792E6	5.566E6	5.826E6	5.518E6	5.542E6	6.145E6	1.00	1.11	14	9	9	Carbamidomethylation; iTRAQ 8plex (K N-term)	71178	pep chromosome:Phypa_V3:6:16618331:16621087:1 gene:Pp3c6_25270 transcript:Pp3c6_25270V3.2 gene_biotype:protein_coding transcript_biotype:protein_coding
366	273	Pp3c10_21790V3.1	1.96	396.72	2.401E7	2.4E7	2.45E7	2.367E7	2.494E7	2.296E7	2.481E7	2.42E7	1.00	0.98	17	13	7	Carbamidomethylation; iTRAQ 8plex (K N-term)	44838	pep chromosome:Phypa_V3:10:14932032:14935758:1 gene:Pp3c10_21790 transcript:Pp3c10_21790V3.1 gene_biotype:protein_coding transcript_biotype:protein_coding
366	274	Pp3c10_21790V3.2	1.96	396.72	2.401E7	2.4E7	2.45E7	2.367E7	2.494E7	2.296E7	2.481E7	2.42E7	1.00	0.98	17	13	7	Carbamidomethylation; iTRAQ 8plex (K N-term)	44838	pep chromosome:Phypa_V3:10:14932031:14935311:1 gene:Pp3c10_21790 transcript:Pp3c10_21790V3.2 gene_biotype:protein_coding transcript_biotype:protein_coding
174	1901	PhpapaCp026	1.09	396.09	3.976E7	3.394E7	4.148E7	3.665E7	3.436E7	4.13E7	4.169E7	4.09E7	1.00	0.98	23	8	8	iTRAQ 8plex (K N-term); Oxidation (M)	35237	NP_904189.1 petA cytochrome f
931	875	Pp3c5_23090V3.2	2.13	395.85	4.558E6	4.109E6	3.842E6	4.509E6	4.346E6	4.052E6	4.17E6	4.303E6	1.00	1.03	6	14	6	iTRAQ 8plex (K N-term)	91286	pep chromosome:Phypa_V3:5:16132394:16138658:-1 gene:Pp3c5_23090 transcript:Pp3c5_23090V3.2 gene_biotype:protein_coding transcript_biotype:protein_coding
931	876	Pp3c5_23090V3.1	2.13	395.85	4.558E6	4.109E6	3.842E6	4.509E6	4.346E6	4.052E6	4.17E6	4.303E6	1.00	1.03	6	14	6	iTRAQ 8plex (K N-term)	91286	pep chromosome:Phypa_V3:5:16132370:16138949:-1 gene:Pp3c5_23090 transcript:Pp3c5_23090V3.1 gene_biotype:protein_coding transcript_biotype:protein_coding
649	781	Pp3c1_14800V3.2	2.76	395.70	2.503E7	2.681E7	2.354E7	2.452E7	2.503E7	2.354E7	2.568E7	2.502E7	1.00	0.97	25	18	18	iTRAQ 8plex (K N-term)	67252	pep chromosome:Phypa_V3:1:11161625:11165748:1 gene:Pp3c1_14800 transcript:Pp3c1_14800V3.2 gene_biotype:protein_coding transcript_biotype:protein_coding
649	782	Pp3c1_14800V3.1	2.76	395.70	2.503E7	2.681E7	2.354E7	2.452E7	2.503E7	2.354E7	2.568E7	2.502E7	1.00	0.97	25	18	18	iTRAQ 8plex (K N-term)	67252	pep chromosome:Phypa_V3:1:11161658:11165670:1 gene:Pp3c1_14800 transcript:Pp3c1_14800V3.1 gene_biotype:protein_coding transcript_biotype:protein_coding
438	534	Pp3c11_8270V3.2	9.57	395.58	3.429E6	3.491E6	3.236E6	3.496E6	3.572E6	3.74E6	3.678E6	3.979E6	1.00	1.08	7	12	4	iTRAQ 8plex (K N-term)	56708	pep chromosome:Phypa_V3:11:5364786:5369557:1 gene:Pp3c11_8270 transcript:Pp3c11_8270V3.2 gene_biotype:protein_coding transcript_biotype:protein_coding description:Glucose-1-phosphate adenylyltransferase [Source:UniProtKB/TrEMBL;Acc:A9TIM8...
438	535	Pp3c11_8270V3.3	9.57	395.58	3.429E6	3.491E6	3.236E6	3.496E6	3.572E6	3.74E6	3.678E6	3.979E6	1.00	1.08	7	12	4	iTRAQ 8plex (K N-term)	56708	pep chromosome:Phypa_V3:11:5364786:5369557:1 gene:Pp3c11_8270 transcript:Pp3c11_8270V3.3 gene_biotype:protein_coding transcript_biotype:protein_coding description:Glucose-1-phosphate adenylyltransferase [Source:UniProtKB/TrEMBL;Acc:A9TIM8...
438	536	Pp3c11_8270V3.1	9.57	395.58	3.429E6	3.491E6	3.236E6	3.496E6	3.572E6	3.74E6	3.678E6	3.979E6	1.00	1.08	7	12	4	iTRAQ 8plex (K N-term)	56708	pep chromosome:Phypa_V3:11:5364796:5369538:1 gene:Pp3c11_8270 transcript:Pp3c11_8270V3.1 gene_biotype:protein_coding transcript_biotype:protein_coding description:Glucose-1-phosphate adenylyltransferase [Source:UniProtKB/TrEMBL;Acc:A9TIM8...
158	1178	Pp3c5_5150V3.1	12.51	394.79	2.04E7	2.113E7	1.878E7	2.47E7	2.277E7	2.172E7	2.068E7	2.306E7	1.00	1.11	11	13	5	iTRAQ 8plex (K N-term)	42105	pep chromosome:Phypa_V3:5:3358614:3361603:-1 gene:Pp3c5_5150 transcript:Pp3c5_5150V3.1 gene_biotype:protein_coding transcript_biotype:protein_coding
158	1179	Pp3c5_5150V3.2	12.51	394.79	2.04E7	2.113E7	1.878E7	2.47E7	2.277E7	2.172E7	2.068E7	2.306E7	1.00	1.11	11	13	5	iTRAQ 8plex (K N-term)	42105	pep chromosome:Phypa_V3:5:3358755:3361521:-1 gene:Pp3c5_5150 transcript:Pp3c5_5150V3.2 gene_biotype:protein_coding transcript_biotype:protein_coding
225	1902	Pp3c18_2090V3.1	2.95	394.68	0	0	1.331E5	0	1.917E5	1.506E5	1.331E5	1.712E5	1.00	1.29	9	11	1	iTRAQ 8plex (K N-term)	29950	pep chromosome:Phypa_V3:18:1792743:1795229:1 gene:Pp3c18_2090 transcript:Pp3c18_2090V3.1 gene_biotype:protein_coding transcript_biotype:protein_coding description:40S ribosomal protein S3a [Source:UniProtKB/TrEMBL;Acc:A9RMS0]
225	1903	Pp3c18_2090V3.2	2.95	394.68	0	0	1.331E5	0	1.917E5	1.506E5	1.331E5	1.712E5	1.00	1.29	9	11	1	iTRAQ 8plex (K N-term)	29950	pep chromosome:Phypa_V3:18:1792735:1795269:1 gene:Pp3c18_2090 transcript:Pp3c18_2090V3.2 gene_biotype:protein_coding transcript_biotype:protein_coding description:40S ribosomal protein S3a [Source:UniProtKB/TrEMBL;Acc:A9RMS0]
445	1271	Pp3c24_16260V3.2	14.61	394.58	2.114E7	2.208E7	2.552E7	1.734E7	1.738E7	1.969E7	2.561E7	2.083E7	1.00	0.81	22	16	16	Carbamidomethylation; iTRAQ 8plex (K N-term)	71132	pep chromosome:Phypa_V3:24:10695134:10698642:-1 gene:Pp3c24_16260 transcript:Pp3c24_16260V3.2 gene_biotype:protein_coding transcript_biotype:protein_coding description:GH3-like protein [Source:UniProtKB/TrEMBL;Acc:Q70ZZ8]
445	1272	Pp3c24_16260V3.1	14.61	394.58	2.114E7	2.208E7	2.552E7	1.734E7	1.738E7	1.969E7	2.561E7	2.083E7	1.00	0.81	22	16	16	Carbamidomethylation; iTRAQ 8plex (K N-term)	71132	pep chromosome:Phypa_V3:24:10695129:10698627:-1 gene:Pp3c24_16260 transcript:Pp3c24_16260V3.1 gene_biotype:protein_coding transcript_biotype:protein_coding description:GH3-like protein [Source:UniProtKB/TrEMBL;Acc:Q70ZZ8]
455	2862	Pp3c2_31540V3.3	7.32	394.28	1.914E6	1.906E6	1.545E6	2.519E6	2.025E6	1.894E6	1.788E6	2.146E6	1.00	1.20	5	10	2	iTRAQ 8plex (K N-term)	33093	pep chromosome:Phypa_V3:2:20961077:20963749:1 gene:Pp3c2_31540 transcript:Pp3c2_31540V3.3 gene_biotype:protein_coding transcript_biotype:protein_coding
455	2863	Pp3c2_31540V3.2	7.32	394.28	1.914E6	1.906E6	1.545E6	2.519E6	2.025E6	1.894E6	1.788E6	2.146E6	1.00	1.20	5	10	2	iTRAQ 8plex (K N-term)	33495	pep chromosome:Phypa_V3:2:20960754:20963781:1 gene:Pp3c2_31540 transcript:Pp3c2_31540V3.2 gene_biotype:protein_coding transcript_biotype:protein_coding
455	2864	Pp3c2_31540V3.1	7.32	394.28	1.914E6	1.906E6	1.545E6	2.519E6	2.025E6	1.894E6	1.788E6	2.146E6	1.00	1.20	5	10	2	iTRAQ 8plex (K N-term)	33495	pep chromosome:Phypa_V3:2:20961039:20963890:1 gene:Pp3c2_31540 transcript:Pp3c2_31540V3.1 gene_biotype:protein_coding transcript_biotype:protein_coding
428	950	Pp3c20_17800V3.1.CDS.1	6.57	394.09	1.703E7	1.763E7	1.649E7	1.609E7	1.685E7	1.646E7	1.72E7	1.795E7	1.00	1.04	14	13	13	iTRAQ 8plex (K N-term); Oxidation (M)	73917	pep chromosome:Phypa_V3:20:11611241:11615436:-1 gene:Pp3c20_17800 transcript:Pp3c20_17800V3.1 gene_biotype:protein_coding transcript_biotype:protein_coding description:4-alpha-glucanotransferase [Source:UniProtKB/TrEMBL;Acc:A0A2K1I...
428	951	Pp3c20_17800V3.2.CDS.1	6.57	394.09	1.703E7	1.763E7	1.649E7	1.609E7	1.685E7	1.646E7	1.72E7	1.795E7	1.00	1.04	14	13	13	iTRAQ 8plex (K N-term); Oxidation (M)	73917	pep chromosome:Phypa_V3:20:11612220:11615418:-1 gene:Pp3c20_17800 transcript:Pp3c20_17800V3.2 gene_biotype:protein_coding transcript_biotype:protein_coding description:4-alpha-glucanotransferase [Source:UniProtKB/TrEMBL;Acc:A0A2K1I...
302	1373	Pp3c15_7930V3.2	12.42	394.08	3.617E6	3.298E6	3.332E6	3.051E6	3.048E6	3.024E6	3.416E6	3.041E6	1.00	0.89	5	13	2	iTRAQ 8plex (K N-term)	45895	pep chromosome:Phypa_V3:15:5027037:5031519:1 gene:Pp3c15_7930 transcript:Pp3c15_7930V3.2 gene_biotype:protein_coding transcript_biotype:protein_coding
302	1412	Pp3c15_7930V3.1	12.42	394.08	3.617E6	3.298E6	3.332E6	3.051E6	3.048E6	3.024E6	3.416E6	3.041E6	1.00	0.89	4	13	2	iTRAQ 8plex (K N-term)	54314	pep chromosome:Phypa_V3:15:5026941:5031679:1 gene:Pp3c15_7930 transcript:Pp3c15_7930V3.1 gene_biotype:protein_coding transcript_biotype:protein_coding
681	794	Pp3c13_21430V3.1	9.91	393.84	1.002E7	1.01E7	1.107E7	9.838E6	8.588E6	9.497E6	1.054E7	9.774E6	1.00	0.93	12	12	10	iTRAQ 8plex (K N-term)	84838	pep chromosome:Phypa_V3:13:15064474:15070176:1 gene:Pp3c13_21430 transcript:Pp3c13_21430V3.1 gene_biotype:protein_coding transcript_biotype:protein_coding
681	795	Pp3c13_21430V3.2	9.91	393.84	1.002E7	1.01E7	1.107E7	9.838E6	8.588E6	9.497E6	1.054E7	9.774E6	1.00	0.93	12	12	10	iTRAQ 8plex (K N-term)	84838	pep chromosome:Phypa_V3:13:15064014:15070140:1 gene:Pp3c13_21430 transcript:Pp3c13_21430V3.2 gene_biotype:protein_coding transcript_biotype:protein_coding
686	707	Pp3c15_13420V3.2.CDS.1	19.01	393.78	1.611E7	1.765E7	1.655E7	1.915E7	2.031E7	1.917E7	1.828E7	1.992E7	1.00	1.09	28	14	14	Carbamidomethylation; iTRAQ 8plex (K N-term)	58098	pep chromosome:Phypa_V3:15:8883634:8885280:-1 gene:Pp3c15_13420 transcript:Pp3c15_13420V3.2 gene_biotype:protein_coding transcript_biotype:protein_coding description:Predicted protein [Source:UniProtKB/TrEMBL;Acc:A9U1I5]
686	708	Pp3c15_13410V3.2.CDS.1	19.01	393.78	1.611E7	1.765E7	1.655E7	1.915E7	2.031E7	1.917E7	1.828E7	1.992E7	1.00	1.09	28	14	14	Carbamidomethylation; iTRAQ 8plex (K N-term)	58098	pep chromosome:Phypa_V3:15:8879574:8882635:1 gene:Pp3c15_13410 transcript:Pp3c15_13410V3.2 gene_biotype:protein_coding transcript_biotype:protein_coding description:Predicted protein [Source:UniProtKB/TrEMBL;Acc:A9U1I5]
686	709	Pp3c15_13410V3.1.CDS.1	19.01	393.78	1.611E7	1.765E7	1.655E7	1.915E7	2.031E7	1.917E7	1.828E7	1.992E7	1.00	1.09	28	14	14	Carbamidomethylation; iTRAQ 8plex (K N-term)	58098	pep chromosome:Phypa_V3:15:8879640:8882295:1 gene:Pp3c15_13410 transcript:Pp3c15_13410V3.1 gene_biotype:protein_coding transcript_biotype:protein_coding description:Predicted protein [Source:UniProtKB/TrEMBL;Acc:A9U1I5]
686	710	Pp3c15_13420V3.1.CDS.1	19.01	393.78	1.611E7	1.765E7	1.655E7	1.915E7	2.031E7	1.917E7	1.828E7	1.992E7	1.00	1.09	28	14	14	Carbamidomethylation; iTRAQ 8plex (K N-term)	58098	pep chromosome:Phypa_V3:15:8882672:8885540:-1 gene:Pp3c15_13420 transcript:Pp3c15_13420V3.1 gene_biotype:protein_coding transcript_biotype:protein_coding description:Predicted protein [Source:UniProtKB/TrEMBL;Acc:A9U1I5]
821	938	Pp3c6_5330V3.4	4.58	393.56	1.239E7	1.24E7	1.119E7	1.17E7	1.159E7	1.117E7	1.252E7	1.252E7	1.00	1.00	14	14	13	iTRAQ 8plex (K N-term)	93739	pep chromosome:Phypa_V3:6:3089131:3096117:-1 gene:Pp3c6_5330 transcript:Pp3c6_5330V3.4 gene_biotype:protein_coding transcript_biotype:protein_coding description:Alpha-1 4 glucan phosphorylase [Source:UniProtKB/TrEMBL;Acc:A0A2K1KEE7]
821	939	Pp3c6_5330V3.3	4.58	393.56	1.239E7	1.24E7	1.119E7	1.17E7	1.159E7	1.117E7	1.252E7	1.252E7	1.00	1.00	14	14	13	iTRAQ 8plex (K N-term)	93739	pep chromosome:Phypa_V3:6:3089131:3096117:-1 gene:Pp3c6_5330 transcript:Pp3c6_5330V3.3 gene_biotype:protein_coding transcript_biotype:protein_coding description:Alpha-1 4 glucan phosphorylase [Source:UniProtKB/TrEMBL;Acc:A0A2K1KEE7]
821	940	Pp3c6_5330V3.1	4.58	393.56	1.239E7	1.24E7	1.119E7	1.17E7	1.159E7	1.117E7	1.252E7	1.252E7	1.00	1.00	14	14	13	iTRAQ 8plex (K N-term)	93739	pep chromosome:Phypa_V3:6:3089150:3095999:-1 gene:Pp3c6_5330 transcript:Pp3c6_5330V3.1 gene_biotype:protein_coding transcript_biotype:protein_coding description:Alpha-1 4 glucan phosphorylase [Source:UniProtKB/TrEMBL;Acc:A0A2K1KEE7]
821	941	Pp3c6_5330V3.2	4.58	393.56	1.239E7	1.24E7	1.119E7	1.17E7	1.159E7	1.117E7	1.252E7	1.252E7	1.00	1.00	14	14	13	iTRAQ 8plex (K N-term)	93739	pep chromosome:Phypa_V3:6:3089131:3096117:-1 gene:Pp3c6_5330 transcript:Pp3c6_5330V3.2 gene_biotype:protein_coding transcript_biotype:protein_coding description:Alpha-1 4 glucan phosphorylase [Source:UniProtKB/TrEMBL;Acc:A0A2K1KEE7]
821	942	Pp3c6_5330V3.5	4.58	393.56	1.239E7	1.24E7	1.119E7	1.17E7	1.159E7	1.117E7	1.252E7	1.252E7	1.00	1.00	14	14	13	iTRAQ 8plex (K N-term)	93739	pep chromosome:Phypa_V3:6:3089131:3096117:-1 gene:Pp3c6_5330 transcript:Pp3c6_5330V3.5 gene_biotype:protein_coding transcript_biotype:protein_coding description:Alpha-1 4 glucan phosphorylase [Source:UniProtKB/TrEMBL;Acc:A0A2K1KEE7]
191	1356	Pp3c21_14550V3.2	2.94	393.30	5.294E6	5.108E6	1.088E7	4.796E6	1.016E7	1.515E7	1.064E7	1.525E7	1.00	1.43	22	9	7	iTRAQ 8plex (K N-term)	48121	pep chromosome:Phypa_V3:21:9212148:9215842:1 gene:Pp3c21_14550 transcript:Pp3c21_14550V3.2 gene_biotype:protein_coding transcript_biotype:protein_coding
191	1357	Pp3c21_14550V3.1	2.94	393.30	5.294E6	5.108E6	1.088E7	4.796E6	1.016E7	1.515E7	1.064E7	1.525E7	1.00	1.43	22	9	7	iTRAQ 8plex (K N-term)	48121	pep chromosome:Phypa_V3:21:9212161:9215992:1 gene:Pp3c21_14550 transcript:Pp3c21_14550V3.1 gene_biotype:protein_coding transcript_biotype:protein_coding
191	1358	Pp3c21_14550V3.3	2.94	393.30	5.294E6	5.108E6	1.088E7	4.796E6	1.016E7	1.515E7	1.064E7	1.525E7	1.00	1.43	22	9	7	iTRAQ 8plex (K N-term)	48250	pep chromosome:Phypa_V3:21:9212148:9215842:1 gene:Pp3c21_14550 transcript:Pp3c21_14550V3.3 gene_biotype:protein_coding transcript_biotype:protein_coding
504	751	Pp3c2_25580V3.1	0.94	393.09	1.242E7	1.569E7	1.53E7	1.291E7	1.603E7	1.56E7	1.593E7	1.611E7	1.00	1.01	20	15	15	iTRAQ 8plex (K N-term)	72755	pep chromosome:Phypa_V3:2:17293928:17300025:1 gene:Pp3c2_25580 transcript:Pp3c2_25580V3.1 gene_biotype:protein_coding transcript_biotype:protein_coding
504	752	Pp3c2_25580V3.2	0.94	393.09	1.242E7	1.569E7	1.53E7	1.291E7	1.603E7	1.56E7	1.593E7	1.611E7	1.00	1.01	20	15	15	iTRAQ 8plex (K N-term)	72755	pep chromosome:Phypa_V3:2:17293924:17299995:1 gene:Pp3c2_25580 transcript:Pp3c2_25580V3.2 gene_biotype:protein_coding transcript_biotype:protein_coding
283	945	Pp3c15_10770V3.5	3.46	393.03	0	1.082E6	9.893E5	3.372E5	1.133E6	1.105E6	1.036E6	1.13E6	1.00	1.09	1	23	1	iTRAQ 8plex (K N-term)	84346	pep chromosome:Phypa_V3:15:7041588:7045877:-1 gene:Pp3c15_10770 transcript:Pp3c15_10770V3.5 gene_biotype:protein_coding transcript_biotype:protein_coding
283	984	Pp3c15_10770V3.6	3.46	393.03	0	1.082E6	9.893E5	3.372E5	1.133E6	1.105E6	1.036E6	1.13E6	1.00	1.09	1	23	1	iTRAQ 8plex (K N-term)	90919	pep chromosome:Phypa_V3:15:7041588:7045483:-1 gene:Pp3c15_10770 transcript:Pp3c15_10770V3.6 gene_biotype:protein_coding transcript_biotype:protein_coding
283	985	Pp3c15_10770V3.2	3.46	393.03	0	1.082E6	9.893E5	3.372E5	1.133E6	1.105E6	1.036E6	1.13E6	1.00	1.09	1	23	1	iTRAQ 8plex (K N-term)	90532	pep chromosome:Phypa_V3:15:7041609:7046499:-1 gene:Pp3c15_10770 transcript:Pp3c15_10770V3.2 gene_biotype:protein_coding transcript_biotype:protein_coding
283	986	Pp3c15_10770V3.3	3.46	393.03	0	1.082E6	9.893E5	3.372E5	1.133E6	1.105E6	1.036E6	1.13E6	1.00	1.09	1	23	1	iTRAQ 8plex (K N-term)	90532	pep chromosome:Phypa_V3:15:7041609:7046568:-1 gene:Pp3c15_10770 transcript:Pp3c15_10770V3.3 gene_biotype:protein_coding transcript_biotype:protein_coding
283	987	Pp3c15_10770V3.4	3.46	393.03	0	1.082E6	9.893E5	3.372E5	1.133E6	1.105E6	1.036E6	1.13E6	1.00	1.09	1	23	1	iTRAQ 8plex (K N-term)	90532	pep chromosome:Phypa_V3:15:7041588:7045877:-1 gene:Pp3c15_10770 transcript:Pp3c15_10770V3.4 gene_biotype:protein_coding transcript_biotype:protein_coding
283	988	Pp3c15_10770V3.1	3.46	393.03	0	1.082E6	9.893E5	3.372E5	1.133E6	1.105E6	1.036E6	1.13E6	1.00	1.09	1	23	1	iTRAQ 8plex (K N-term)	90532	pep chromosome:Phypa_V3:15:7041522:7046291:-1 gene:Pp3c15_10770 transcript:Pp3c15_10770V3.1 gene_biotype:protein_coding transcript_biotype:protein_coding
221	3872	Pp3c1_32280V3.1.CDS.1	0.05	392.89	1.359E7	1.339E7	3.017E7	1.255E7	1.294E7	3.314E7	3.16E7	3.442E7	1.00	1.09	36	7	6	Carbamidomethylation; iTRAQ 8plex (K N-term); Oxidation (M)	18528	pep chromosome:Phypa_V3:1:22733847:22735341:1 gene:Pp3c1_32280 transcript:Pp3c1_32280V3.1 gene_biotype:protein_coding transcript_biotype:protein_coding
221	3873	Pp3c1_32280V3.2	0.05	392.89	1.359E7	1.339E7	3.017E7	1.255E7	1.294E7	3.314E7	3.16E7	3.442E7	1.00	1.09	30	7	6	Carbamidomethylation; iTRAQ 8plex (K N-term); Oxidation (M)	21849	pep chromosome:Phypa_V3:1:22733915:22735009:1 gene:Pp3c1_32280 transcript:Pp3c1_32280V3.2 gene_biotype:protein_coding transcript_biotype:protein_coding
691	1407	Pp3c3_16990V3.1.CDS.1	4.62	392.87	1.736E7	1.694E7	1.666E7	1.691E7	1.686E7	1.571E7	1.767E7	1.724E7	1.00	0.98	25	14	14	iTRAQ 8plex (K N-term)	51173	pep chromosome:Phypa_V3:3:11940892:11943247:1 gene:Pp3c3_16990 transcript:Pp3c3_16990V3.1 gene_biotype:protein_coding transcript_biotype:protein_coding description:Predicted protein [Source:UniProtKB/TrEMBL;Acc:A9RSH8]
691	1408	Pp3c3_16990V3.2.CDS.1	4.62	392.87	1.736E7	1.694E7	1.666E7	1.691E7	1.686E7	1.571E7	1.767E7	1.724E7	1.00	0.98	25	14	14	iTRAQ 8plex (K N-term)	51173	pep chromosome:Phypa_V3:3:11940843:11943340:1 gene:Pp3c3_16990 transcript:Pp3c3_16990V3.2 gene_biotype:protein_coding transcript_biotype:protein_coding description:Predicted protein [Source:UniProtKB/TrEMBL;Acc:A9RSH8]
340	859	Pp3c7_19020V3.5.CDS.1	18.24	392.61	9.881E6	9.843E6	1.144E7	7.968E6	8.095E6	6.777E6	1.039E7	7.613E6	1.00	0.73	8	13	5	iTRAQ 8plex (K N-term)	66894	pep chromosome:Phypa_V3:7:13108459:13111845:-1 gene:Pp3c7_19020 transcript:Pp3c7_19020V3.5 gene_biotype:protein_coding transcript_biotype:protein_coding description:D-3-phosphoglycerate dehydrogenase [Source:UniProtKB/TrEMBL;Acc:A0A...
340	860	Pp3c7_19020V3.2.CDS.1	18.24	392.61	9.881E6	9.843E6	1.144E7	7.968E6	8.095E6	6.777E6	1.039E7	7.613E6	1.00	0.73	8	13	5	iTRAQ 8plex (K N-term)	66894	pep chromosome:Phypa_V3:7:13108480:13111845:-1 gene:Pp3c7_19020 transcript:Pp3c7_19020V3.2 gene_biotype:protein_coding transcript_biotype:protein_coding description:D-3-phosphoglycerate dehydrogenase [Source:UniProtKB/TrEMBL;Acc:A0A...
340	861	Pp3c7_19020V3.7.CDS.1	18.24	392.61	9.881E6	9.843E6	1.144E7	7.968E6	8.095E6	6.777E6	1.039E7	7.613E6	1.00	0.73	8	13	5	iTRAQ 8plex (K N-term)	66894	pep chromosome:Phypa_V3:7:13108374:13111825:-1 gene:Pp3c7_19020 transcript:Pp3c7_19020V3.7 gene_biotype:protein_coding transcript_biotype:protein_coding description:D-3-phosphoglycerate dehydrogenase [Source:UniProtKB/TrEMBL;Acc:A0A...
340	862	Pp3c7_19020V3.6.CDS.1	18.24	392.61	9.881E6	9.843E6	1.144E7	7.968E6	8.095E6	6.777E6	1.039E7	7.613E6	1.00	0.73	8	13	5	iTRAQ 8plex (K N-term)	66894	pep chromosome:Phypa_V3:7:13108459:13111845:-1 gene:Pp3c7_19020 transcript:Pp3c7_19020V3.6 gene_biotype:protein_coding transcript_biotype:protein_coding description:D-3-phosphoglycerate dehydrogenase [Source:UniProtKB/TrEMBL;Acc:A0A...
340	863	Pp3c7_19020V3.3.CDS.1	18.24	392.61	9.881E6	9.843E6	1.144E7	7.968E6	8.095E6	6.777E6	1.039E7	7.613E6	1.00	0.73	8	13	5	iTRAQ 8plex (K N-term)	66894	pep chromosome:Phypa_V3:7:13108459:13111418:-1 gene:Pp3c7_19020 transcript:Pp3c7_19020V3.3 gene_biotype:protein_coding transcript_biotype:protein_coding description:D-3-phosphoglycerate dehydrogenase [Source:UniProtKB/TrEMBL;Acc:A0A...
340	864	Pp3c7_19020V3.1.CDS.1	18.24	392.61	9.881E6	9.843E6	1.144E7	7.968E6	8.095E6	6.777E6	1.039E7	7.613E6	1.00	0.73	8	13	5	iTRAQ 8plex (K N-term)	66894	pep chromosome:Phypa_V3:7:13108480:13111845:-1 gene:Pp3c7_19020 transcript:Pp3c7_19020V3.1 gene_biotype:protein_coding transcript_biotype:protein_coding description:D-3-phosphoglycerate dehydrogenase [Source:UniProtKB/TrEMBL;Acc:A0A...
340	865	Pp3c7_19020V3.4.CDS.1	18.24	392.61	9.881E6	9.843E6	1.144E7	7.968E6	8.095E6	6.777E6	1.039E7	7.613E6	1.00	0.73	8	13	5	iTRAQ 8plex (K N-term)	66894	pep chromosome:Phypa_V3:7:13108480:13111845:-1 gene:Pp3c7_19020 transcript:Pp3c7_19020V3.4 gene_biotype:protein_coding transcript_biotype:protein_coding description:D-3-phosphoglycerate dehydrogenase [Source:UniProtKB/TrEMBL;Acc:A0A...
200	479	Pp3c12_10460V3.1	1.45	392.55	5.298E6	5.016E6	4.173E6	4.987E6	5.542E6	4.484E6	4.829E6	5.004E6	1.00	1.04	7	13	3	iTRAQ 8plex (K N-term)	55681	pep chromosome:Phypa_V3:12:7146140:7148707:1 gene:Pp3c12_10460 transcript:Pp3c12_10460V3.1 gene_biotype:protein_coding transcript_biotype:protein_coding description:6-phosphogluconate dehydrogenase decarboxylating [Source:UniProtKB/TrEM...
200	480	Pp3c12_10460V3.2	1.45	392.55	5.298E6	5.016E6	4.173E6	4.987E6	5.542E6	4.484E6	4.829E6	5.004E6	1.00	1.04	7	13	3	iTRAQ 8plex (K N-term)	55681	pep chromosome:Phypa_V3:12:7146256:7148657:1 gene:Pp3c12_10460 transcript:Pp3c12_10460V3.2 gene_biotype:protein_coding transcript_biotype:protein_coding description:6-phosphogluconate dehydrogenase decarboxylating [Source:UniProtKB/TrEM...
746	1084	Pp3c11_22120V3.5	0.97	392.55	1.162E7	1.07E7	1.05E7	1.159E7	1.11E7	9.63E6	1.094E7	1.077E7	1.00	0.98	3	12	4	iTRAQ 8plex (K N-term)	121499	pep chromosome:Phypa_V3:11:14656696:14665143:-1 gene:Pp3c11_22120 transcript:Pp3c11_22120V3.5 gene_biotype:protein_coding transcript_biotype:protein_coding
746	1085	Pp3c11_22120V3.1	0.97	392.55	1.162E7	1.07E7	1.05E7	1.159E7	1.11E7	9.63E6	1.094E7	1.077E7	1.00	0.98	3	12	4	iTRAQ 8plex (K N-term)	123550	pep chromosome:Phypa_V3:11:14656722:14665125:-1 gene:Pp3c11_22120 transcript:Pp3c11_22120V3.1 gene_biotype:protein_coding transcript_biotype:protein_coding
746	1086	Pp3c11_22120V3.2	0.97	392.55	1.162E7	1.07E7	1.05E7	1.159E7	1.11E7	9.63E6	1.094E7	1.077E7	1.00	0.98	3	12	4	iTRAQ 8plex (K N-term)	123550	pep chromosome:Phypa_V3:11:14656696:14665144:-1 gene:Pp3c11_22120 transcript:Pp3c11_22120V3.2 gene_biotype:protein_coding transcript_biotype:protein_coding
746	1087	Pp3c11_22120V3.3	0.97	392.55	1.162E7	1.07E7	1.05E7	1.159E7	1.11E7	9.63E6	1.094E7	1.077E7	1.00	0.98	3	12	4	iTRAQ 8plex (K N-term)	123550	pep chromosome:Phypa_V3:11:14656696:14665143:-1 gene:Pp3c11_22120 transcript:Pp3c11_22120V3.3 gene_biotype:protein_coding transcript_biotype:protein_coding
746	1088	Pp3c11_22120V3.4	0.97	392.55	1.162E7	1.07E7	1.05E7	1.159E7	1.11E7	9.63E6	1.094E7	1.077E7	1.00	0.98	3	12	4	iTRAQ 8plex (K N-term)	123550	pep chromosome:Phypa_V3:11:14656696:14665173:-1 gene:Pp3c11_22120 transcript:Pp3c11_22120V3.4 gene_biotype:protein_coding transcript_biotype:protein_coding
1089	1000	Pp3c6_15550V3.1	8.26	392.46	1.249E7	1.198E7	1.076E7	1.354E7	1.298E7	1.228E7	1.197E7	1.293E7	1.00	1.08	13	13	13	Carbamidomethylation; iTRAQ 8plex (K N-term)	92735	pep chromosome:Phypa_V3:6:10044733:10054066:1 gene:Pp3c6_15550 transcript:Pp3c6_15550V3.1 gene_biotype:protein_coding transcript_biotype:protein_coding
1089	1001	Pp3c6_15550V3.2	8.26	392.46	1.249E7	1.198E7	1.076E7	1.354E7	1.298E7	1.228E7	1.197E7	1.293E7	1.00	1.08	13	13	13	Carbamidomethylation; iTRAQ 8plex (K N-term)	92735	pep chromosome:Phypa_V3:6:10044721:10053973:1 gene:Pp3c6_15550 transcript:Pp3c6_15550V3.2 gene_biotype:protein_coding transcript_biotype:protein_coding
485	755	Pp3c15_21130V3.2	0.93	392.34	1.928E7	1.763E7	1.66E7	1.853E7	1.873E7	1.697E7	1.784E7	1.808E7	1.00	1.01	13	9	9	Carbamidomethylation; iTRAQ 8plex (K N-term)	67324	pep chromosome:Phypa_V3:15:13687262:13691589:1 gene:Pp3c15_21130 transcript:Pp3c15_21130V3.2 gene_biotype:protein_coding transcript_biotype:protein_coding description:Predicted protein [Source:UniProtKB/TrEMBL;Acc:A9TG75]
485	756	Pp3c15_21130V3.1	0.93	392.34	1.928E7	1.763E7	1.66E7	1.853E7	1.873E7	1.697E7	1.784E7	1.808E7	1.00	1.01	13	9	9	Carbamidomethylation; iTRAQ 8plex (K N-term)	67324	pep chromosome:Phypa_V3:15:13687247:13691718:1 gene:Pp3c15_21130 transcript:Pp3c15_21130V3.1 gene_biotype:protein_coding transcript_biotype:protein_coding description:Predicted protein [Source:UniProtKB/TrEMBL;Acc:A9TG75]
264	1984	Pp3c4_14160V3.2	3.02	392.30	1.284E5	1.16E5	9.342E4	1.26E5	1.276E5	1.103E5	1.126E5	1.213E5	1.00	1.08	4	8	1	Carbamidomethylation; iTRAQ 8plex (K N-term)	29848	pep chromosome:Phypa_V3:4:9916483:9919331:-1 gene:Pp3c4_14160 transcript:Pp3c4_14160V3.2 gene_biotype:protein_coding transcript_biotype:protein_coding description:40S ribosomal protein S3a [Source:UniProtKB/TrEMBL;Acc:A0A2K1KNE0]
264	1985	Pp3c4_14160V3.1	3.02	392.30	1.284E5	1.16E5	9.342E4	1.26E5	1.276E5	1.103E5	1.126E5	1.213E5	1.00	1.08	4	8	1	Carbamidomethylation; iTRAQ 8plex (K N-term)	29848	pep chromosome:Phypa_V3:4:9916334:9919226:-1 gene:Pp3c4_14160 transcript:Pp3c4_14160V3.1 gene_biotype:protein_coding transcript_biotype:protein_coding description:40S ribosomal protein S3a [Source:UniProtKB/TrEMBL;Acc:A0A2K1KNE0]
193	1774	Pp3c6_22140V3.1	12.91	392.07	6.132E6	5.78E6	6.623E6	5.711E6	4.94E6	4.993E6	6.178E6	5.215E6	1.00	0.84	5	11	3	iTRAQ 8plex (K N-term)	42494	pep chromosome:Phypa_V3:6:14200798:14203701:-1 gene:Pp3c6_22140 transcript:Pp3c6_22140V3.1 gene_biotype:protein_coding transcript_biotype:protein_coding description:Predicted protein [Source:UniProtKB/TrEMBL;Acc:A9U222]
193	1775	Pp3c6_22140V3.2	12.91	392.07	6.132E6	5.78E6	6.623E6	5.711E6	4.94E6	4.993E6	6.178E6	5.215E6	1.00	0.84	5	11	3	iTRAQ 8plex (K N-term)	42494	pep chromosome:Phypa_V3:6:14201060:14203687:-1 gene:Pp3c6_22140 transcript:Pp3c6_22140V3.2 gene_biotype:protein_coding transcript_biotype:protein_coding description:Predicted protein [Source:UniProtKB/TrEMBL;Acc:A9U222]
396	1361	Pp3c23_6290V3.2	3.77	391.97	0	2.528E6	2.3E6	2.697E6	2.489E6	2.376E6	2.414E6	2.521E6	1.00	1.04	2	10	1	iTRAQ 8plex (K N-term)	44308	pep chromosome:Phypa_V3:23:4236355:4238443:-1 gene:Pp3c23_6290 transcript:Pp3c23_6290V3.2 gene_biotype:protein_coding transcript_biotype:protein_coding description:Predicted protein [Source:UniProtKB/TrEMBL;Acc:A9RHY0]
396	1362	Pp3c23_6290V3.1	3.77	391.97	0	2.528E6	2.3E6	2.697E6	2.489E6	2.376E6	2.414E6	2.521E6	1.00	1.04	2	10	1	iTRAQ 8plex (K N-term)	44308	pep chromosome:Phypa_V3:23:4235932:4238483:-1 gene:Pp3c23_6290 transcript:Pp3c23_6290V3.1 gene_biotype:protein_coding transcript_biotype:protein_coding description:Predicted protein [Source:UniProtKB/TrEMBL;Acc:A9RHY0]
492	323	Pp3c19_2600V3.2	0.98	391.84	1.958E7	2.118E7	2.53E7	1.775E7	1.998E7	2.633E7	2.703E7	2.767E7	1.00	1.02	19	14	14	iTRAQ 8plex (K N-term)	63973	pep chromosome:Phypa_V3:19:1444937:1451327:-1 gene:Pp3c19_2600 transcript:Pp3c19_2600V3.2 gene_biotype:protein_coding transcript_biotype:protein_coding
492	324	Pp3c19_2600V3.1	0.98	391.84	1.958E7	2.118E7	2.53E7	1.775E7	1.998E7	2.633E7	2.703E7	2.767E7	1.00	1.02	19	14	14	iTRAQ 8plex (K N-term)	63973	pep chromosome:Phypa_V3:19:1444895:1451306:-1 gene:Pp3c19_2600 transcript:Pp3c19_2600V3.1 gene_biotype:protein_coding transcript_biotype:protein_coding
492	437	Pp3c19_2600V3.3	0.98	391.84	1.958E7	2.118E7	2.53E7	1.775E7	1.998E7	2.633E7	2.703E7	2.767E7	1.00	1.02	19	14	14	iTRAQ 8plex (K N-term)	67109	pep chromosome:Phypa_V3:19:1444937:1451327:-1 gene:Pp3c19_2600 transcript:Pp3c19_2600V3.3 gene_biotype:protein_coding transcript_biotype:protein_coding
492	438	Pp3c19_2600V3.4	0.98	391.84	1.958E7	2.118E7	2.53E7	1.775E7	1.998E7	2.633E7	2.703E7	2.767E7	1.00	1.02	19	14	14	iTRAQ 8plex (K N-term)	67109	pep chromosome:Phypa_V3:19:1444937:1451312:-1 gene:Pp3c19_2600 transcript:Pp3c19_2600V3.4 gene_biotype:protein_coding transcript_biotype:protein_coding
492	439	Pp3c19_2600V3.5	0.98	391.84	1.958E7	2.118E7	2.53E7	1.775E7	1.998E7	2.633E7	2.703E7	2.767E7	1.00	1.02	19	14	14	iTRAQ 8plex (K N-term)	67109	pep chromosome:Phypa_V3:19:1446387:1451247:-1 gene:Pp3c19_2600 transcript:Pp3c19_2600V3.5 gene_biotype:protein_coding transcript_biotype:protein_coding
327	2461	Pp3c5_12660V3.1	10.61	391.47	3.853E7	3.656E7	3.901E7	6.856E7	4.455E7	6.793E7	3.842E7	6.077E7	1.00	1.58	23	8	7	Carbamidomethylation; iTRAQ 8plex (K N-term)	40232	pep chromosome:Phypa_V3:5:8978807:8981406:1 gene:Pp3c5_12660 transcript:Pp3c5_12660V3.1 gene_biotype:protein_coding transcript_biotype:protein_coding description:Pectinesterase [Source:UniProtKB/TrEMBL;Acc:A0A2K1KJF2]
327	2462	Pp3c5_12660V3.2	10.61	391.47	3.853E7	3.656E7	3.901E7	6.856E7	4.455E7	6.793E7	3.842E7	6.077E7	1.00	1.58	23	8	7	Carbamidomethylation; iTRAQ 8plex (K N-term)	40232	pep chromosome:Phypa_V3:5:8978883:8981398:1 gene:Pp3c5_12660 transcript:Pp3c5_12660V3.2 gene_biotype:protein_coding transcript_biotype:protein_coding description:Pectinesterase [Source:UniProtKB/TrEMBL;Acc:A0A2K1KJF2]
1174	2334	Pp3c21_16710V3.1	21.91	390.86	1.257E7	1.224E7	1.256E7	1.339E7	1.334E7	1.319E7	1.352E7	1.438E7	1.00	1.06	34	13	13	Carbamidomethylation; iTRAQ 8plex (K N-term)	39867	pep chromosome:Phypa_V3:21:10533819:10538140:-1 gene:Pp3c21_16710 transcript:Pp3c21_16710V3.1 gene_biotype:protein_coding transcript_biotype:protein_coding
1174	2335	Pp3c21_16710V3.2	21.91	390.86	1.257E7	1.224E7	1.256E7	1.339E7	1.334E7	1.319E7	1.352E7	1.438E7	1.00	1.06	34	13	13	Carbamidomethylation; iTRAQ 8plex (K N-term)	39867	pep chromosome:Phypa_V3:21:10534008:10538254:-1 gene:Pp3c21_16710 transcript:Pp3c21_16710V3.2 gene_biotype:protein_coding transcript_biotype:protein_coding
860	1686	Pp3c19_16850V3.2	0.28	390.71	5.261E5	5.417E5	3.747E5	4.943E5	4.903E5	4.55E5	4.808E5	4.799E5	1.00	1.00	3	8	1	iTRAQ 8plex (K N-term)	49671	pep chromosome:Phypa_V3:19:11015273:11021171:1 gene:Pp3c19_16850 transcript:Pp3c19_16850V3.2 gene_biotype:protein_coding transcript_biotype:protein_coding description:Guanosine nucleotide diphosphate dissociation inhibitor [Source:UniPro...
860	1687	Pp3c19_16850V3.1	0.28	390.71	5.261E5	5.417E5	3.747E5	4.943E5	4.903E5	4.55E5	4.808E5	4.799E5	1.00	1.00	3	8	1	iTRAQ 8plex (K N-term)	49671	pep chromosome:Phypa_V3:19:11015234:11021172:1 gene:Pp3c19_16850 transcript:Pp3c19_16850V3.1 gene_biotype:protein_coding transcript_biotype:protein_coding description:Guanosine nucleotide diphosphate dissociation inhibitor [Source:UniPro...
753	7816	Pp3c3_35180V3.1.CDS.1	0.10	390.60	6.026E5	5.264E5	4.518E5	5.243E5	5.785E5	4.769E5	5.269E5	5.266E5	1.00	1.00	3	3	1	iTRAQ 8plex (K N-term)	23834	pep chromosome:Phypa_V3:3:23603554:23604929:1 gene:Pp3c3_35180 transcript:Pp3c3_35180V3.1 gene_biotype:protein_coding transcript_biotype:protein_coding description:Cytochrome b6-f complex iron-sulfur subunit [Source:UniProtKB/TrEMBL...
753	7817	Pp3c3_35180V3.2.CDS.1	0.10	390.60	6.026E5	5.264E5	4.518E5	5.243E5	5.785E5	4.769E5	5.269E5	5.266E5	1.00	1.00	3	3	1	iTRAQ 8plex (K N-term)	23834	pep chromosome:Phypa_V3:3:23603450:23605204:1 gene:Pp3c3_35180 transcript:Pp3c3_35180V3.2 gene_biotype:protein_coding transcript_biotype:protein_coding description:Cytochrome b6-f complex iron-sulfur subunit [Source:UniProtKB/TrEMBL...
409	848	Pp3c14_21530V3.1	15.84	390.52	1.966E7	1.852E7	2.048E7	1.573E7	1.656E7	1.386E7	1.955E7	1.538E7	1.00	0.79	11	11	7	iTRAQ 8plex (K N-term)	61478	pep chromosome:Phypa_V3:14:13942361:13946607:-1 gene:Pp3c14_21530 transcript:Pp3c14_21530V3.1 gene_biotype:protein_coding transcript_biotype:protein_coding description:Glutamate decarboxylase [Source:UniProtKB/TrEMBL;Acc:A0A2K1JIQ4]
409	849	Pp3c14_21530V3.3	15.84	390.52	1.966E7	1.852E7	2.048E7	1.573E7	1.656E7	1.386E7	1.955E7	1.538E7	1.00	0.79	11	11	7	iTRAQ 8plex (K N-term)	61478	pep chromosome:Phypa_V3:14:13942716:13946630:-1 gene:Pp3c14_21530 transcript:Pp3c14_21530V3.3 gene_biotype:protein_coding transcript_biotype:protein_coding description:Glutamate decarboxylase [Source:UniProtKB/TrEMBL;Acc:A0A2K1JIQ4]
885	1002	Pp3c19_4790V3.3	7.07	390.47	6.565E6	7.387E6	6.959E6	5.95E6	6.742E6	6.61E6	7.568E6	6.859E6	1.00	0.91	12	14	11	iTRAQ 8plex (K N-term)	99346	pep chromosome:Phypa_V3:19:2725981:2735904:-1 gene:Pp3c19_4790 transcript:Pp3c19_4790V3.3 gene_biotype:protein_coding transcript_biotype:protein_coding
885	1003	Pp3c19_4790V3.1	7.07	390.47	6.565E6	7.387E6	6.959E6	5.95E6	6.742E6	6.61E6	7.568E6	6.859E6	1.00	0.91	12	14	11	iTRAQ 8plex (K N-term)	99346	pep chromosome:Phypa_V3:19:2731679:2735483:-1 gene:Pp3c19_4790 transcript:Pp3c19_4790V3.1 gene_biotype:protein_coding transcript_biotype:protein_coding
676	2108	Pp3c25_3070V3.2	6.54	390.43	2.797E6	2.664E6	2.826E6	2.75E6	3.163E6	3.55E6	2.762E6	3.87E6	1.00	1.40	10	4	3	iTRAQ 8plex (K N-term)	43464	pep chromosome:Phypa_V3:25:2073242:2075774:1 gene:Pp3c25_3070 transcript:Pp3c25_3070V3.2 gene_biotype:protein_coding transcript_biotype:protein_coding
676	2109	Pp3c25_3070V3.1	6.54	390.43	2.797E6	2.664E6	2.826E6	2.75E6	3.163E6	3.55E6	2.762E6	3.87E6	1.00	1.40	10	4	3	iTRAQ 8plex (K N-term)	43464	pep chromosome:Phypa_V3:25:2073188:2075784:1 gene:Pp3c25_3070 transcript:Pp3c25_3070V3.1 gene_biotype:protein_coding transcript_biotype:protein_coding
410	866	Pp3c20_6050V3.2	1.94	390.24	2.617E7	2.605E7	2.622E7	2.479E7	2.704E7	2.557E7	2.739E7	2.758E7	1.00	1.01	19	22	21	Carbamidomethylation; iTRAQ 8plex (K N-term)	121257	pep chromosome:Phypa_V3:20:3653725:3664006:-1 gene:Pp3c20_6050 transcript:Pp3c20_6050V3.2 gene_biotype:protein_coding transcript_biotype:protein_coding description:Protein translocase subunit SecA [Source:UniProtKB/TrEMBL;Acc:A0A2K1IU82]
410	867	Pp3c20_6050V3.3	1.94	390.24	2.617E7	2.605E7	2.622E7	2.479E7	2.704E7	2.557E7	2.739E7	2.758E7	1.00	1.01	19	22	21	Carbamidomethylation; iTRAQ 8plex (K N-term)	121257	pep chromosome:Phypa_V3:20:3654986:3664015:-1 gene:Pp3c20_6050 transcript:Pp3c20_6050V3.3 gene_biotype:protein_coding transcript_biotype:protein_coding description:Protein translocase subunit SecA [Source:UniProtKB/TrEMBL;Acc:A0A2K1IU82]
410	868	Pp3c20_6050V3.1	1.94	390.24	2.617E7	2.605E7	2.622E7	2.479E7	2.704E7	2.557E7	2.739E7	2.758E7	1.00	1.01	19	22	21	Carbamidomethylation; iTRAQ 8plex (K N-term)	121257	pep chromosome:Phypa_V3:20:3654596:3664035:-1 gene:Pp3c20_6050 transcript:Pp3c20_6050V3.1 gene_biotype:protein_coding transcript_biotype:protein_coding description:Protein translocase subunit SecA [Source:UniProtKB/TrEMBL;Acc:A0A2K1IU82]
911	977	Pp3c26_10570V3.1	4.76	390.21	1.175E7	1.258E7	1.159E7	1.152E7	1.34E7	1.365E7	1.344E7	1.447E7	1.00	1.08	11	12	12	iTRAQ 8plex (K N-term)	115373	pep chromosome:Phypa_V3:26:6662217:6670380:1 gene:Pp3c26_10570 transcript:Pp3c26_10570V3.1 gene_biotype:protein_coding transcript_biotype:protein_coding
911	978	Pp3c26_10570V3.2	4.76	390.21	1.175E7	1.258E7	1.159E7	1.152E7	1.34E7	1.365E7	1.344E7	1.447E7	1.00	1.08	11	12	12	iTRAQ 8plex (K N-term)	115373	pep chromosome:Phypa_V3:26:6662305:6670157:1 gene:Pp3c26_10570 transcript:Pp3c26_10570V3.2 gene_biotype:protein_coding transcript_biotype:protein_coding
433	1424	Pp3c11_18700V3.2.CDS.1	6.82	390.01	3.348E7	3.643E7	3.767E7	3.915E7	3.786E7	3.744E7	3.788E7	3.885E7	1.00	1.03	11	9	9	iTRAQ 8plex (K N-term)	67932	pep chromosome:Phypa_V3:11:12386351:12389479:1 gene:Pp3c11_18700 transcript:Pp3c11_18700V3.2 gene_biotype:protein_coding transcript_biotype:protein_coding
433	1425	Pp3c11_18700V3.1.CDS.1	6.82	390.01	3.348E7	3.643E7	3.767E7	3.915E7	3.786E7	3.744E7	3.788E7	3.885E7	1.00	1.03	11	9	9	iTRAQ 8plex (K N-term)	67932	pep chromosome:Phypa_V3:11:12386437:12389461:1 gene:Pp3c11_18700 transcript:Pp3c11_18700V3.1 gene_biotype:protein_coding transcript_biotype:protein_coding
153	2211	Pp3c21_14450V3.1	1.61	389.96	1.291E7	1.4E7	1.097E7	1.269E7	1.239E7	1.133E7	1.262E7	1.214E7	1.00	0.96	4	4	2	iTRAQ 8plex (K N-term)	46463	pep chromosome:Phypa_V3:21:9131267:9134461:1 gene:Pp3c21_14450 transcript:Pp3c21_14450V3.1 gene_biotype:protein_coding transcript_biotype:protein_coding description:Phosphoribulokinase [Source:UniProtKB/TrEMBL;Acc:A0A2K1IRY3]
153	2212	Pp3c21_14450V3.2	1.61	389.96	1.291E7	1.4E7	1.097E7	1.269E7	1.239E7	1.133E7	1.262E7	1.214E7	1.00	0.96	4	4	2	iTRAQ 8plex (K N-term)	46463	pep chromosome:Phypa_V3:21:9131228:9134645:1 gene:Pp3c21_14450 transcript:Pp3c21_14450V3.2 gene_biotype:protein_coding transcript_biotype:protein_coding description:Phosphoribulokinase [Source:UniProtKB/TrEMBL;Acc:A0A2K1IRY3]
541	676	Pp3c2_35010V3.1	8.82	389.73	8.955E5	1.316E6	9.524E5	9.082E5	7.875E5	6.412E5	1.055E6	7.79E5	1.00	0.74	2	9	1	iTRAQ 8plex (K N-term)	57008	pep chromosome:Phypa_V3:2:23534587:23539242:-1 gene:Pp3c2_35010 transcript:Pp3c2_35010V3.1 gene_biotype:protein_coding transcript_biotype:protein_coding description:Glucose-1-phosphate adenylyltransferase [Source:UniProtKB/TrEMBL;Acc:A9SG...
541	677	Pp3c2_35010V3.2	8.82	389.73	8.955E5	1.316E6	9.524E5	9.082E5	7.875E5	6.412E5	1.055E6	7.79E5	1.00	0.74	2	9	1	iTRAQ 8plex (K N-term)	57008	pep chromosome:Phypa_V3:2:23534591:23539264:-1 gene:Pp3c2_35010 transcript:Pp3c2_35010V3.2 gene_biotype:protein_coding transcript_biotype:protein_coding description:Glucose-1-phosphate adenylyltransferase [Source:UniProtKB/TrEMBL;Acc:A9SG...
667	1352	Pp3c19_16860V3.1.CDS.1	6.05	389.51	1.06E7	1.047E7	7.903E6	1.192E7	1.043E7	1.117E7	9.765E6	1.173E7	1.00	1.20	24	11	11	iTRAQ 8plex (K N-term)	46774	pep chromosome:Phypa_V3:19:11022714:11026114:-1 gene:Pp3c19_16860 transcript:Pp3c19_16860V3.1 gene_biotype:protein_coding transcript_biotype:protein_coding
667	1353	Pp3c19_16860V3.2.CDS.1	6.05	389.51	1.06E7	1.047E7	7.903E6	1.192E7	1.043E7	1.117E7	9.765E6	1.173E7	1.00	1.20	24	11	11	iTRAQ 8plex (K N-term)	46774	pep chromosome:Phypa_V3:19:11022851:11026225:-1 gene:Pp3c19_16860 transcript:Pp3c19_16860V3.2 gene_biotype:protein_coding transcript_biotype:protein_coding
1061	1516	Pp3c1_35940V3.2	4.51	389.38	1.396E7	1.023E7	1.114E7	1.045E7	9.348E6	1.145E7	1.305E7	1.191E7	1.00	0.91	18	8	8	Carbamidomethylation; iTRAQ 8plex (K N-term)	49713	pep chromosome:Phypa_V3:1:25134274:25139075:1 gene:Pp3c1_35940 transcript:Pp3c1_35940V3.2 gene_biotype:protein_coding transcript_biotype:protein_coding description:Chorismate synthase [Source:UniProtKB/TrEMBL;Acc:A9RTV8]
1061	1517	Pp3c1_35940V3.1	4.51	389.38	1.396E7	1.023E7	1.114E7	1.045E7	9.348E6	1.145E7	1.305E7	1.191E7	1.00	0.91	18	8	8	Carbamidomethylation; iTRAQ 8plex (K N-term)	49713	pep chromosome:Phypa_V3:1:25134208:25138968:1 gene:Pp3c1_35940 transcript:Pp3c1_35940V3.1 gene_biotype:protein_coding transcript_biotype:protein_coding description:Chorismate synthase [Source:UniProtKB/TrEMBL;Acc:A9RTV8]
111	1359	Pp3c1_30660V3.1	4.90	389.26	1.112E6	1.016E6	9.052E5	1.068E6	1.159E6	1.048E6	1.011E6	1.092E6	1.00	1.08	5	17	2	iTRAQ 8plex (K N-term)	42242	pep chromosome:Phypa_V3:1:21789695:21792471:1 gene:Pp3c1_30660 transcript:Pp3c1_30660V3.1 gene_biotype:protein_coding transcript_biotype:protein_coding description:Predicted protein [Source:UniProtKB/TrEMBL;Acc:A9T619]
111	1360	Pp3c1_30660V3.2	4.90	389.26	1.112E6	1.016E6	9.052E5	1.068E6	1.159E6	1.048E6	1.011E6	1.092E6	1.00	1.08	5	17	2	iTRAQ 8plex (K N-term)	42242	pep chromosome:Phypa_V3:1:21789730:21792462:1 gene:Pp3c1_30660 transcript:Pp3c1_30660V3.2 gene_biotype:protein_coding transcript_biotype:protein_coding description:Predicted protein [Source:UniProtKB/TrEMBL;Acc:A9T619]
747	1858	Pp3c1_19400V3.1	5.97	389.25	1.706E5	1.882E5	1.368E5	1.884E5	1.883E5	1.94E5	1.652E5	1.903E5	1.00	1.15	2	9	1	iTRAQ 8plex (K N-term)	58425	pep chromosome:Phypa_V3:1:14652928:14658408:1 gene:Pp3c1_19400 transcript:Pp3c1_19400V3.1 gene_biotype:protein_coding transcript_biotype:protein_coding description:Importin subunit alpha [Source:UniProtKB/TrEMBL;Acc:A9S2H4]
747	1859	Pp3c1_19400V3.2	5.97	389.25	1.706E5	1.882E5	1.368E5	1.884E5	1.883E5	1.94E5	1.652E5	1.903E5	1.00	1.15	2	9	1	iTRAQ 8plex (K N-term)	58425	pep chromosome:Phypa_V3:1:14652929:14657870:1 gene:Pp3c1_19400 transcript:Pp3c1_19400V3.2 gene_biotype:protein_coding transcript_biotype:protein_coding description:Importin subunit alpha [Source:UniProtKB/TrEMBL;Acc:A9S2H4]
215	3337	Pp3c23_11080V3.3	3.65	389.03	3.03E6	2.728E6	7.481E6	3.02E6	8.663E6	8.054E6	7.759E6	8.791E6	1.00	1.13	10	11	3	iTRAQ 8plex (K N-term)	28930	pep chromosome:Phypa_V3:23:7655848:7658901:-1 gene:Pp3c23_11080 transcript:Pp3c23_11080V3.3 gene_biotype:protein_coding transcript_biotype:protein_coding description:Predicted protein [Source:UniProtKB/TrEMBL;Acc:A9SYH4]
215	3338	Pp3c23_11080V3.2	3.65	389.03	3.03E6	2.728E6	7.481E6	3.02E6	8.663E6	8.054E6	7.759E6	8.791E6	1.00	1.13	10	11	3	iTRAQ 8plex (K N-term)	28930	pep chromosome:Phypa_V3:23:7656554:7658939:-1 gene:Pp3c23_11080 transcript:Pp3c23_11080V3.2 gene_biotype:protein_coding transcript_biotype:protein_coding description:Predicted protein [Source:UniProtKB/TrEMBL;Acc:A9SYH4]
215	3339	Pp3c23_11080V3.1	3.65	389.03	3.03E6	2.728E6	7.481E6	3.02E6	8.663E6	8.054E6	7.759E6	8.791E6	1.00	1.13	10	11	3	iTRAQ 8plex (K N-term)	28930	pep chromosome:Phypa_V3:23:7655795:7658939:-1 gene:Pp3c23_11080 transcript:Pp3c23_11080V3.1 gene_biotype:protein_coding transcript_biotype:protein_coding description:Predicted protein [Source:UniProtKB/TrEMBL;Acc:A9SYH4]
339	841	Pp3c11_15420V3.1	7.57	388.96	5.248E6	5.687E6	4.539E6	5.887E6	6.059E6	5.649E6	5.158E6	5.865E6	1.00	1.14	3	14	3	Carbamidomethylation; iTRAQ 8plex (K N-term)	66979	pep chromosome:Phypa_V3:11:10133728:10137997:1 gene:Pp3c11_15420 transcript:Pp3c11_15420V3.1 gene_biotype:protein_coding transcript_biotype:protein_coding description:D-3-phosphoglycerate dehydrogenase [Source:UniProtKB/TrEMBL;Acc:A0A2K1...
339	842	Pp3c11_15420V3.2	7.57	388.96	5.248E6	5.687E6	4.539E6	5.887E6	6.059E6	5.649E6	5.158E6	5.865E6	1.00	1.14	3	14	3	Carbamidomethylation; iTRAQ 8plex (K N-term)	66979	pep chromosome:Phypa_V3:11:10133728:10137876:1 gene:Pp3c11_15420 transcript:Pp3c11_15420V3.2 gene_biotype:protein_coding transcript_biotype:protein_coding description:D-3-phosphoglycerate dehydrogenase [Source:UniProtKB/TrEMBL;Acc:A0A2K1...
790	3900	Pp3c2_20840V3.3	11.42	388.39	1.329E7	1.772E7	1.866E7	1.215E7	1.276E7	1.069E7	1.766E7	1.187E7	1.00	0.67	16	6	6	iTRAQ 8plex (K N-term)	48081	pep chromosome:Phypa_V3:2:13621221:13624087:1 gene:Pp3c2_20840 transcript:Pp3c2_20840V3.3 gene_biotype:protein_coding transcript_biotype:protein_coding
790	3901	Pp3c2_20840V3.1	11.42	388.39	1.329E7	1.772E7	1.866E7	1.215E7	1.276E7	1.069E7	1.766E7	1.187E7	1.00	0.67	16	6	6	iTRAQ 8plex (K N-term)	48081	pep chromosome:Phypa_V3:2:13620653:13624182:1 gene:Pp3c2_20840 transcript:Pp3c2_20840V3.1 gene_biotype:protein_coding transcript_biotype:protein_coding
790	3902	Pp3c2_20840V3.4	11.42	388.39	1.329E7	1.772E7	1.866E7	1.215E7	1.276E7	1.069E7	1.766E7	1.187E7	1.00	0.67	16	6	6	iTRAQ 8plex (K N-term)	48081	pep chromosome:Phypa_V3:2:13620791:13624088:1 gene:Pp3c2_20840 transcript:Pp3c2_20840V3.4 gene_biotype:protein_coding transcript_biotype:protein_coding
790	3903	Pp3c2_20840V3.5	11.42	388.39	1.329E7	1.772E7	1.866E7	1.215E7	1.276E7	1.069E7	1.766E7	1.187E7	1.00	0.67	16	6	6	iTRAQ 8plex (K N-term)	48081	pep chromosome:Phypa_V3:2:13620632:13624218:1 gene:Pp3c2_20840 transcript:Pp3c2_20840V3.5 gene_biotype:protein_coding transcript_biotype:protein_coding
790	3904	Pp3c2_20840V3.2	11.42	388.39	1.329E7	1.772E7	1.866E7	1.215E7	1.276E7	1.069E7	1.766E7	1.187E7	1.00	0.67	16	6	6	iTRAQ 8plex (K N-term)	48081	pep chromosome:Phypa_V3:2:13620966:13624087:1 gene:Pp3c2_20840 transcript:Pp3c2_20840V3.2 gene_biotype:protein_coding transcript_biotype:protein_coding
530	1766	Pp3c26_4790V3.3	7.89	388.39	1.288E7	1.488E7	1.853E7	1.562E7	2.407E7	2.644E7	1.939E7	2.547E7	1.00	1.31	20	11	11	iTRAQ 8plex (K N-term)	47945	pep chromosome:Phypa_V3:26:2392236:2396785:-1 gene:Pp3c26_4790 transcript:Pp3c26_4790V3.3 gene_biotype:protein_coding transcript_biotype:protein_coding description:Predicted protein [Source:UniProtKB/TrEMBL;Acc:A9T3H9]
530	1767	Pp3c26_4790V3.1	7.89	388.39	1.288E7	1.488E7	1.853E7	1.562E7	2.407E7	2.644E7	1.939E7	2.547E7	1.00	1.31	20	11	11	iTRAQ 8plex (K N-term)	47945	pep chromosome:Phypa_V3:26:2392236:2396207:-1 gene:Pp3c26_4790 transcript:Pp3c26_4790V3.1 gene_biotype:protein_coding transcript_biotype:protein_coding description:Predicted protein [Source:UniProtKB/TrEMBL;Acc:A9T3H9]
530	1768	Pp3c26_4790V3.2	7.89	388.39	1.288E7	1.488E7	1.853E7	1.562E7	2.407E7	2.644E7	1.939E7	2.547E7	1.00	1.31	20	11	11	iTRAQ 8plex (K N-term)	47945	pep chromosome:Phypa_V3:26:2392236:2396738:-1 gene:Pp3c26_4790 transcript:Pp3c26_4790V3.2 gene_biotype:protein_coding transcript_biotype:protein_coding description:Predicted protein [Source:UniProtKB/TrEMBL;Acc:A9T3H9]
530	1769	Pp3c26_4790V3.5	7.89	388.39	1.288E7	1.488E7	1.853E7	1.562E7	2.407E7	2.644E7	1.939E7	2.547E7	1.00	1.31	20	11	11	iTRAQ 8plex (K N-term)	47945	pep chromosome:Phypa_V3:26:2392236:2396387:-1 gene:Pp3c26_4790 transcript:Pp3c26_4790V3.5 gene_biotype:protein_coding transcript_biotype:protein_coding description:Predicted protein [Source:UniProtKB/TrEMBL;Acc:A9T3H9]
530	1770	Pp3c26_4790V3.4	7.89	388.39	1.288E7	1.488E7	1.853E7	1.562E7	2.407E7	2.644E7	1.939E7	2.547E7	1.00	1.31	20	11	11	iTRAQ 8plex (K N-term)	47945	pep chromosome:Phypa_V3:26:2392236:2396785:-1 gene:Pp3c26_4790 transcript:Pp3c26_4790V3.4 gene_biotype:protein_coding transcript_biotype:protein_coding description:Predicted protein [Source:UniProtKB/TrEMBL;Acc:A9T3H9]
530	1771	Pp3c26_4790V3.6	7.89	388.39	1.288E7	1.488E7	1.853E7	1.562E7	2.407E7	2.644E7	1.939E7	2.547E7	1.00	1.31	20	11	11	iTRAQ 8plex (K N-term)	47945	pep chromosome:Phypa_V3:26:2391272:2396738:-1 gene:Pp3c26_4790 transcript:Pp3c26_4790V3.6 gene_biotype:protein_coding transcript_biotype:protein_coding description:Predicted protein [Source:UniProtKB/TrEMBL;Acc:A9T3H9]
497	882	Pp3c19_6990V3.3	15.80	388.38	2.501E7	2.308E7	2.071E7	2.994E7	2.693E7	3.205E7	2.426E7	3.181E7	1.00	1.31	25	25	25	iTRAQ 8plex (K N-term)	101934	pep chromosome:Phypa_V3:19:4171718:4180802:-1 gene:Pp3c19_6990 transcript:Pp3c19_6990V3.3 gene_biotype:protein_coding transcript_biotype:protein_coding description:Aminopeptidase [Source:UniProtKB/TrEMBL;Acc:A9TQY2]
497	889	Pp3c19_6990V3.1	15.80	388.38	2.501E7	2.308E7	2.071E7	2.994E7	2.693E7	3.205E7	2.426E7	3.181E7	1.00	1.31	25	25	25	iTRAQ 8plex (K N-term)	103634	pep chromosome:Phypa_V3:19:4171625:4180800:-1 gene:Pp3c19_6990 transcript:Pp3c19_6990V3.1 gene_biotype:protein_coding transcript_biotype:protein_coding description:Aminopeptidase [Source:UniProtKB/TrEMBL;Acc:A9TQY2]
497	890	Pp3c19_6990V3.2	15.80	388.38	2.501E7	2.308E7	2.071E7	2.994E7	2.693E7	3.205E7	2.426E7	3.181E7	1.00	1.31	25	25	25	iTRAQ 8plex (K N-term)	103634	pep chromosome:Phypa_V3:19:4171718:4180802:-1 gene:Pp3c19_6990 transcript:Pp3c19_6990V3.2 gene_biotype:protein_coding transcript_biotype:protein_coding description:Aminopeptidase [Source:UniProtKB/TrEMBL;Acc:A9TQY2]
444	551	Pp3c9_2745V3.1	3.73	388.10	0	0	0	0	0	4.379E6	0	4.379E6	-	256.00	2	5	1	iTRAQ 8plex (K N-term)	58636	pep chromosome:Phypa_V3:9:1640299:1646860:1 gene:Pp3c9_2745 transcript:Pp3c9_2745V3.1 gene_biotype:protein_coding transcript_biotype:protein_coding
444	692	Pp3c9_2740V3.1	3.73	388.10	0	0	0	0	0	4.379E6	0	4.379E6	-	256.00	2	5	1	iTRAQ 8plex (K N-term)	64317	pep chromosome:Phypa_V3:9:1640294:1646818:1 gene:Pp3c9_2740 transcript:Pp3c9_2740V3.1 gene_biotype:protein_coding transcript_biotype:protein_coding
496	3188	Pp3c1_29630V3.1	8.50	387.90	4.583E6	5.084E6	4.051E6	5.254E6	4.918E6	6.292E6	4.573E6	6.972E6	1.00	1.52	8	7	3	iTRAQ 8plex (K N-term)	42015	pep chromosome:Phypa_V3:1:21183208:21186277:-1 gene:Pp3c1_29630 transcript:Pp3c1_29630V3.1 gene_biotype:protein_coding transcript_biotype:protein_coding description:Fructose-bisphosphate aldolase [Source:UniProtKB/TrEMBL;Acc:A0A2K1LA76]
496	3189	Pp3c1_29650V3.1	8.50	387.90	4.583E6	5.084E6	4.051E6	5.254E6	4.918E6	6.292E6	4.573E6	6.972E6	1.00	1.52	8	7	3	iTRAQ 8plex (K N-term)	42015	pep chromosome:Phypa_V3:1:21200099:21203486:-1 gene:Pp3c1_29650 transcript:Pp3c1_29650V3.1 gene_biotype:protein_coding transcript_biotype:protein_coding description:Fructose-bisphosphate aldolase [Source:UniProtKB/TrEMBL;Acc:A0A2K1LA76]
496	3190	Pp3c1_29630V3.2	8.50	387.90	4.583E6	5.084E6	4.051E6	5.254E6	4.918E6	6.292E6	4.573E6	6.972E6	1.00	1.52	8	7	3	iTRAQ 8plex (K N-term)	42015	pep chromosome:Phypa_V3:1:21183164:21186264:-1 gene:Pp3c1_29630 transcript:Pp3c1_29630V3.2 gene_biotype:protein_coding transcript_biotype:protein_coding description:Fructose-bisphosphate aldolase [Source:UniProtKB/TrEMBL;Acc:A0A2K1LA76]
496	3191	Pp3c1_29650V3.2	8.50	387.90	4.583E6	5.084E6	4.051E6	5.254E6	4.918E6	6.292E6	4.573E6	6.972E6	1.00	1.52	8	7	3	iTRAQ 8plex (K N-term)	42015	pep chromosome:Phypa_V3:1:21200091:21203446:-1 gene:Pp3c1_29650 transcript:Pp3c1_29650V3.2 gene_biotype:protein_coding transcript_biotype:protein_coding description:Fructose-bisphosphate aldolase [Source:UniProtKB/TrEMBL;Acc:A0A2K1LA76]
316	1777	Pp3c9_10350V3.2	1.29	387.75	5.418E6	4.678E6	4.669E6	5.176E6	4.948E6	4.895E6	4.922E6	5.006E6	1.00	1.02	5	13	2	iTRAQ 8plex (K N-term)	46131	pep chromosome:Phypa_V3:9:6752111:6756336:1 gene:Pp3c9_10350 transcript:Pp3c9_10350V3.2 gene_biotype:protein_coding transcript_biotype:protein_coding description:Predicted protein [Source:UniProtKB/TrEMBL;Acc:A9RRW8]
316	1778	Pp3c9_10350V3.1	1.29	387.75	5.418E6	4.678E6	4.669E6	5.176E6	4.948E6	4.895E6	4.922E6	5.006E6	1.00	1.02	5	13	2	iTRAQ 8plex (K N-term)	46131	pep chromosome:Phypa_V3:9:6752056:6756389:1 gene:Pp3c9_10350 transcript:Pp3c9_10350V3.1 gene_biotype:protein_coding transcript_biotype:protein_coding description:Predicted protein [Source:UniProtKB/TrEMBL;Acc:A9RRW8]
355	433	Pp3c20_9930V3.2	0.12	387.31	4.278E7	4.035E7	4.01E7	4.03E7	4.408E7	3.915E7	4.343E7	4.245E7	1.00	0.98	24	20	19	iTRAQ 8plex (K N-term)	69210	pep chromosome:Phypa_V3:20:6012590:6017243:-1 gene:Pp3c20_9930 transcript:Pp3c20_9930V3.2 gene_biotype:protein_coding transcript_biotype:protein_coding description:Phosphoinositide phospholipase C [Source:UniProtKB/TrEMBL;Acc:A9TA87]
355	434	Pp3c20_9930V3.1	0.12	387.31	4.278E7	4.035E7	4.01E7	4.03E7	4.408E7	3.915E7	4.343E7	4.245E7	1.00	0.98	24	20	19	iTRAQ 8plex (K N-term)	69210	pep chromosome:Phypa_V3:20:6012588:6017319:-1 gene:Pp3c20_9930 transcript:Pp3c20_9930V3.1 gene_biotype:protein_coding transcript_biotype:protein_coding description:Phosphoinositide phospholipase C [Source:UniProtKB/TrEMBL;Acc:A9TA87]
875	2438	Pp3c21_11930V3.1	0.06	386.80	1.604E7	1.403E7	1.483E7	1.619E7	1.545E7	1.328E7	1.497E7	1.497E7	1.00	1.00	9	5	5	iTRAQ 8plex (K N-term)	51386	pep chromosome:Phypa_V3:21:7664163:7669086:1 gene:Pp3c21_11930 transcript:Pp3c21_11930V3.1 gene_biotype:protein_coding transcript_biotype:protein_coding description:Predicted protein [Source:UniProtKB/TrEMBL;Acc:A9TZ98]
875	2439	Pp3c21_11930V3.2	0.06	386.80	1.604E7	1.403E7	1.483E7	1.619E7	1.545E7	1.328E7	1.497E7	1.497E7	1.00	1.00	9	5	5	iTRAQ 8plex (K N-term)	51386	pep chromosome:Phypa_V3:21:7664135:7667497:1 gene:Pp3c21_11930 transcript:Pp3c21_11930V3.2 gene_biotype:protein_coding transcript_biotype:protein_coding description:Predicted protein [Source:UniProtKB/TrEMBL;Acc:A9TZ98]
289	6876	Pp3c7_25080V3.2.CDS.1	15.60	386.76	1.711E7	1.696E7	2.301E7	2.591E7	3.785E7	3.101E7	2.535E7	3.657E7	1.00	1.44	31	6	6	iTRAQ 8plex (K N-term); Oxidation (M)	21811	pep chromosome:Phypa_V3:7:16903645:16904684:1 gene:Pp3c7_25080 transcript:Pp3c7_25080V3.2 gene_biotype:protein_coding transcript_biotype:protein_coding
289	6877	Pp3c7_25080V3.1.CDS.1	15.60	386.76	1.711E7	1.696E7	2.301E7	2.591E7	3.785E7	3.101E7	2.535E7	3.657E7	1.00	1.44	31	6	6	iTRAQ 8plex (K N-term); Oxidation (M)	21811	pep chromosome:Phypa_V3:7:16903381:16905485:1 gene:Pp3c7_25080 transcript:Pp3c7_25080V3.1 gene_biotype:protein_coding transcript_biotype:protein_coding
845	2812	Pp3c22_9260V3.2	7.63	386.72	1.178E7	1.292E7	1.272E7	1.355E7	1.279E7	1.328E7	1.34E7	1.381E7	1.00	1.03	17	7	7	iTRAQ 8plex (K N-term)	45275	pep chromosome:Phypa_V3:22:5719117:5723239:1 gene:Pp3c22_9260 transcript:Pp3c22_9260V3.2 gene_biotype:protein_coding transcript_biotype:protein_coding description:3-isopropylmalate dehydrogenase [Source:UniProtKB/TrEMBL;Acc:A0A2K1IMW2]
845	2813	Pp3c22_9260V3.1	7.63	386.72	1.178E7	1.292E7	1.272E7	1.355E7	1.279E7	1.328E7	1.34E7	1.381E7	1.00	1.03	17	7	7	iTRAQ 8plex (K N-term)	45275	pep chromosome:Phypa_V3:22:5719270:5723416:1 gene:Pp3c22_9260 transcript:Pp3c22_9260V3.1 gene_biotype:protein_coding transcript_biotype:protein_coding description:3-isopropylmalate dehydrogenase [Source:UniProtKB/TrEMBL;Acc:A0A2K1IMW2]
198	356	Pp3c24_3760V3.2	0.04	386.60	1.56E6	3.088E6	4.816E6	1.431E6	3.829E6	4.327E6	4.775E6	4.364E6	1.00	0.91	10	16	5	iTRAQ 8plex (K N-term)	44212	pep chromosome:Phypa_V3:24:2867209:2869908:1 gene:Pp3c24_3760 transcript:Pp3c24_3760V3.2 gene_biotype:protein_coding transcript_biotype:protein_coding
198	593	Pp3c24_3760V3.1	0.04	386.60	1.56E6	3.088E6	4.816E6	1.431E6	3.829E6	4.327E6	4.775E6	4.364E6	1.00	0.91	9	16	5	iTRAQ 8plex (K N-term)	49965	pep chromosome:Phypa_V3:24:2867009:2870101:1 gene:Pp3c24_3760 transcript:Pp3c24_3760V3.1 gene_biotype:protein_coding transcript_biotype:protein_coding
626	916	Pp3c15_1150V3.1	1.39	386.59	7.371E6	7.147E6	7.655E6	7.294E6	6.624E6	7.844E6	8.049E6	7.949E6	1.00	0.99	10	20	10	iTRAQ 8plex (K N-term)	100596	pep chromosome:Phypa_V3:15:628955:640332:1 gene:Pp3c15_1150 transcript:Pp3c15_1150V3.1 gene_biotype:protein_coding transcript_biotype:protein_coding
626	917	Pp3c15_1150V3.2	1.39	386.59	7.371E6	7.147E6	7.655E6	7.294E6	6.624E6	7.844E6	8.049E6	7.949E6	1.00	0.99	10	20	10	iTRAQ 8plex (K N-term)	100596	pep chromosome:Phypa_V3:15:628912:640332:1 gene:Pp3c15_1150 transcript:Pp3c15_1150V3.2 gene_biotype:protein_coding transcript_biotype:protein_coding
626	918	Pp3c15_1150V3.3	1.39	386.59	7.371E6	7.147E6	7.655E6	7.294E6	6.624E6	7.844E6	8.049E6	7.949E6	1.00	0.99	10	20	10	iTRAQ 8plex (K N-term)	100596	pep chromosome:Phypa_V3:15:628889:640409:1 gene:Pp3c15_1150 transcript:Pp3c15_1150V3.3 gene_biotype:protein_coding transcript_biotype:protein_coding
202	190	Pp3c4_15010V3.2	1.15	386.58	2.924E6	2.795E6	4.292E6	2.824E6	2.67E6	6.278E6	4.608E6	6.478E6	1.00	1.41	17	12	6	Carbamidomethylation; iTRAQ 8plex (K N-term)	45801	pep chromosome:Phypa_V3:4:10544307:10547409:-1 gene:Pp3c4_15010 transcript:Pp3c4_15010V3.2 gene_biotype:protein_coding transcript_biotype:protein_coding description:Aminomethyltransferase [Source:UniProtKB/TrEMBL;Acc:A0A2K1KNH7]
202	191	Pp3c4_15010V3.3	1.15	386.58	2.924E6	2.795E6	4.292E6	2.824E6	2.67E6	6.278E6	4.608E6	6.478E6	1.00	1.41	17	12	6	Carbamidomethylation; iTRAQ 8plex (K N-term)	45801	pep chromosome:Phypa_V3:4:10544161:10547400:-1 gene:Pp3c4_15010 transcript:Pp3c4_15010V3.3 gene_biotype:protein_coding transcript_biotype:protein_coding description:Aminomethyltransferase [Source:UniProtKB/TrEMBL;Acc:A0A2K1KNH7]
202	192	Pp3c4_15010V3.1	1.15	386.58	2.924E6	2.795E6	4.292E6	2.824E6	2.67E6	6.278E6	4.608E6	6.478E6	1.00	1.41	17	12	6	Carbamidomethylation; iTRAQ 8plex (K N-term)	45801	pep chromosome:Phypa_V3:4:10544307:10547409:-1 gene:Pp3c4_15010 transcript:Pp3c4_15010V3.1 gene_biotype:protein_coding transcript_biotype:protein_coding description:Aminomethyltransferase [Source:UniProtKB/TrEMBL;Acc:A0A2K1KNH7]
505	1194	Pp3c6_12660V3.5.CDS.1	15.94	386.55	2.211E7	2.28E7	1.601E7	3.601E7	2.852E7	3.629E7	2.031E7	3.361E7	1.00	1.65	15	10	10	iTRAQ 8plex (K N-term)	68624	pep chromosome:Phypa_V3:6:8105101:8107972:-1 gene:Pp3c6_12660 transcript:Pp3c6_12660V3.5 gene_biotype:protein_coding transcript_biotype:protein_coding
505	1195	Pp3c6_12660V3.2.CDS.1	15.94	386.55	2.211E7	2.28E7	1.601E7	3.601E7	2.852E7	3.629E7	2.031E7	3.361E7	1.00	1.65	15	10	10	iTRAQ 8plex (K N-term)	68624	pep chromosome:Phypa_V3:6:8105287:8107912:-1 gene:Pp3c6_12660 transcript:Pp3c6_12660V3.2 gene_biotype:protein_coding transcript_biotype:protein_coding
505	1196	Pp3c6_12660V3.4.CDS.1	15.94	386.55	2.211E7	2.28E7	1.601E7	3.601E7	2.852E7	3.629E7	2.031E7	3.361E7	1.00	1.65	15	10	10	iTRAQ 8plex (K N-term)	68624	pep chromosome:Phypa_V3:6:8105101:8107973:-1 gene:Pp3c6_12660 transcript:Pp3c6_12660V3.4 gene_biotype:protein_coding transcript_biotype:protein_coding
505	1197	Pp3c6_12660V3.8.CDS.1	15.94	386.55	2.211E7	2.28E7	1.601E7	3.601E7	2.852E7	3.629E7	2.031E7	3.361E7	1.00	1.65	15	10	10	iTRAQ 8plex (K N-term)	68624	pep chromosome:Phypa_V3:6:8105101:8107956:-1 gene:Pp3c6_12660 transcript:Pp3c6_12660V3.8 gene_biotype:protein_coding transcript_biotype:protein_coding
505	1198	Pp3c6_12660V3.7.CDS.1	15.94	386.55	2.211E7	2.28E7	1.601E7	3.601E7	2.852E7	3.629E7	2.031E7	3.361E7	1.00	1.65	15	10	10	iTRAQ 8plex (K N-term)	68624	pep chromosome:Phypa_V3:6:8105101:8107970:-1 gene:Pp3c6_12660 transcript:Pp3c6_12660V3.7 gene_biotype:protein_coding transcript_biotype:protein_coding
505	1199	Pp3c6_12660V3.6.CDS.1	15.94	386.55	2.211E7	2.28E7	1.601E7	3.601E7	2.852E7	3.629E7	2.031E7	3.361E7	1.00	1.65	15	10	10	iTRAQ 8plex (K N-term)	68624	pep chromosome:Phypa_V3:6:8105101:8107907:-1 gene:Pp3c6_12660 transcript:Pp3c6_12660V3.6 gene_biotype:protein_coding transcript_biotype:protein_coding
505	1200	Pp3c6_12660V3.1.CDS.1	15.94	386.55	2.211E7	2.28E7	1.601E7	3.601E7	2.852E7	3.629E7	2.031E7	3.361E7	1.00	1.65	15	10	10	iTRAQ 8plex (K N-term)	68624	pep chromosome:Phypa_V3:6:8105100:8107907:-1 gene:Pp3c6_12660 transcript:Pp3c6_12660V3.1 gene_biotype:protein_coding transcript_biotype:protein_coding
505	1201	Pp3c6_12660V3.3.CDS.1	15.94	386.55	2.211E7	2.28E7	1.601E7	3.601E7	2.852E7	3.629E7	2.031E7	3.361E7	1.00	1.65	15	10	10	iTRAQ 8plex (K N-term)	68624	pep chromosome:Phypa_V3:6:8105287:8107907:-1 gene:Pp3c6_12660 transcript:Pp3c6_12660V3.3 gene_biotype:protein_coding transcript_biotype:protein_coding
763	1107	Pp3c10_8200V3.2	15.03	386.42	1.93E5	1.746E5	2.009E5	1.663E5	1.469E5	1.604E5	1.895E5	1.579E5	1.00	0.83	0	8	1	iTRAQ 8plex (K N-term)	241543	pep chromosome:Phypa_V3:10:5452835:5461665:1 gene:Pp3c10_8200 transcript:Pp3c10_8200V3.2 gene_biotype:protein_coding transcript_biotype:protein_coding
763	1108	Pp3c10_8200V3.1	15.03	386.42	1.93E5	1.746E5	2.009E5	1.663E5	1.469E5	1.604E5	1.895E5	1.579E5	1.00	0.83	0	8	1	iTRAQ 8plex (K N-term)	241543	pep chromosome:Phypa_V3:10:5452820:5461843:1 gene:Pp3c10_8200 transcript:Pp3c10_8200V3.1 gene_biotype:protein_coding transcript_biotype:protein_coding
648	964	Pp3c1_34100V3.3	1.46	386.35	4.169E6	3.779E6	3.464E6	4.049E6	4.056E6	3.597E6	3.804E6	3.901E6	1.00	1.03	3	10	2	iTRAQ 8plex (K N-term)	83182	pep chromosome:Phypa_V3:1:23983537:23987065:-1 gene:Pp3c1_34100 transcript:Pp3c1_34100V3.3 gene_biotype:protein_coding transcript_biotype:protein_coding
648	965	Pp3c1_34100V3.1	1.46	386.35	4.169E6	3.779E6	3.464E6	4.049E6	4.056E6	3.597E6	3.804E6	3.901E6	1.00	1.03	3	10	2	iTRAQ 8plex (K N-term)	83182	pep chromosome:Phypa_V3:1:23983553:23987044:-1 gene:Pp3c1_34100 transcript:Pp3c1_34100V3.1 gene_biotype:protein_coding transcript_biotype:protein_coding
648	966	Pp3c1_34110V3.1	1.46	386.35	4.169E6	3.779E6	3.464E6	4.049E6	4.056E6	3.597E6	3.804E6	3.901E6	1.00	1.03	3	10	2	iTRAQ 8plex (K N-term)	83182	pep chromosome:Phypa_V3:1:23983544:23990798:-1 gene:Pp3c1_34110 transcript:Pp3c1_34110V3.1 gene_biotype:protein_coding transcript_biotype:protein_coding
[truncated: 12,927 more rows]
