# Supplementary material for: Quantitative proteomic dataset of the moss Physcomitrium patens SMG1 KO mutant line
Source: Data Brief. 2021 Dec 11;40:107706. doi: 10.1016/j.dib.2021.107706 (PMC8683683; doi:10.1016/j.dib.2021.107706)
Supplement: Supplementary file 2 [file mmc2.xlsx]

## Sheet: Downregulated proteins
Table S2. Enriched GO terms among downregulated (list 1) and upregulated protenis (list 2).
source	term_name	term_id	adjusted_p_value	negative_log10_of_adjusted_p_value	term_size	query_size	intersection_size	effective_domain_size	intersections
GO:MF	enzyme inhibitor activity	GO:0004857	0.01657814361571994	1.7804641024097905	78	79	5	15158	PP3C2_27350,PP3C10_1100,PP3C23_22180,PP3C17_11500,PP3C2_9110
GO:BP	small molecule metabolic process	GO:0044281	0.006047198518118071	2.2184457740915815	1555	80	23	14053	PP3C15_14720,PP3C17_22200,PP3C24_960,PP3C13_20420,PP3C24_18230,PP3C7_19020,PP3C14_21530,PP3C10_8200,PP3C25_670,PP3C24_11300,PP3C22_17930,PP3C23_6600,PP3C5_10340,PP3C16_11330,PP3C13_12020,PP3C23_11380,PP3C19_3900,PP3C25_2880,PP3C4_31840,PP3C6_10090,PP3C24_18560,PP3C24_5990,PP3C19_15510
GO:BP	carboxylic acid metabolic process	GO:0019752	0.01699574395685071	1.7696598202375284	886	80	16	14053	PP3C15_14720,PP3C17_22200,PP3C24_960,PP3C13_20420,PP3C24_18230,PP3C7_19020,PP3C14_21530,PP3C10_8200,PP3C25_670,PP3C24_11300,PP3C22_17930,PP3C16_11330,PP3C23_11380,PP3C19_3900,PP3C24_18560,PP3C19_15510
GO:BP	oxoacid metabolic process	GO:0043436	0.02257151247969234	1.6464393385927618	907	80	16	14053	PP3C15_14720,PP3C17_22200,PP3C24_960,PP3C13_20420,PP3C24_18230,PP3C7_19020,PP3C14_21530,PP3C10_8200,PP3C25_670,PP3C24_11300,PP3C22_17930,PP3C16_11330,PP3C23_11380,PP3C19_3900,PP3C24_18560,PP3C19_15510
GO:BP	organic acid metabolic process	GO:0006082	0.029332843482361665	1.5326458351155263	927	80	16	14053	PP3C15_14720,PP3C17_22200,PP3C24_960,PP3C13_20420,PP3C24_18230,PP3C7_19020,PP3C14_21530,PP3C10_8200,PP3C25_670,PP3C24_11300,PP3C22_17930,PP3C16_11330,PP3C23_11380,PP3C19_3900,PP3C24_18560,PP3C19_15510
GO:BP	negative regulation of cellular protein metabolic process	GO:0032269	0.03383905520265511	1.4705817711058713	121	80	6	14053	PP3C2_27350,PP3C23_22180,PP3C24_19770,PP3C27_1630,PP3C17_11500,PP3C2_9110
GO:BP	negative regulation of protein metabolic process	GO:0051248	0.03383905520265511	1.4705817711058713	121	80	6	14053	PP3C2_27350,PP3C23_22180,PP3C24_19770,PP3C27_1630,PP3C17_11500,PP3C2_9110
GO:BP	negative regulation of catalytic activity	GO:0043086	0.04229906364014059	1.373669246346494	78	80	5	14053	PP3C2_27350,PP3C10_1100,PP3C23_22180,PP3C17_11500,PP3C2_9110
GO:BP	carboxylic acid biosynthetic process	GO:0046394	0.04295597440050567	1.3669764251102825	397	80	10	14053	PP3C24_960,PP3C24_18230,PP3C7_19020,PP3C10_8200,PP3C24_11300,PP3C22_17930,PP3C23_11380,PP3C19_3900,PP3C24_18560,PP3C19_15510
GO:BP	cell redox homeostasis	GO:0045454	0.04421837922097222	1.3543971800813273	41	80	4	14053	PP3C25_2880,PP3C6_10090,PP3C23_21280,PP3C24_20010
GO:BP	negative regulation of molecular function	GO:0044092	0.04774220199908011	1.3210975540348493	80	80	5	14053	PP3C2_27350,PP3C10_1100,PP3C23_22180,PP3C17_11500,PP3C2_9110
GO:CC	cytoplasm	GO:0005737	0.0002060856280429674	3.6859522939037963	6581	64	48	14478	PP3C2_27350,PP3C15_14720,PP3C17_22200,PP3C24_960,PP3C13_20420,PP3C24_18230,PP3C14_21530,PP3C25_670,PP3C23_6600,PP3C27_2260,PP3C15_5310,PP3C25_1160,PP3C16_11330,PP3C6_22090,PP3C9_7970,PP3C24_20890,PP3C18_21650,PP3C16_16290,PP3C2_24110,PP3C25_2880,PP3C4_31840,PP3C3_13590,PP3C9_8950,PP3C13_16700,PP3C12_12990,PP3C11_18730,PP3C15_5850,PP3C3_20370,PP3C24_19770,PP3C6_10090,PP3C14_12270,PP3C24_18560,PP3C…
GO:CC	ribonucleoprotein granule	GO:0035770	0.03707697601880665	1.4308956939423247	70	64	4	14478	PP3C2_24110,PP3C24_19770,PP3C27_1630,PP3C21_9740
GO:CC	cytoplasmic ribonucleoprotein granule	GO:0036464	0.03707697601880665	1.4308956939423247	70	64	4	14478	PP3C2_24110,PP3C24_19770,PP3C27_1630,PP3C21_9740
GO:CC	photosystem	GO:0009521	0.039064807763324536	1.408214308498467	130	64	5	14478	PP3C1_16780,PP3C6_22090,PP3C15_5850,PP3C23_21280,PP3C24_20010

## Sheet: Upregulated proteins
source	term_name	term_id	adjusted_p_value	negative_log10_of_adjusted_p_value	term_size	query_size	intersection_size	effective_domain_size	intersections
GO:MF	eukaryotic initiation factor eIF2 binding	GO:0071074	0.005497471955757855	2.25983697742705	4	32	2	15158	PP3C6_10500,PP3C5_20030
